# Supplementary material for: The architecture of EGFR’s basal complexes reveals autoinhibition mechanisms in dimers and oligomers
Source: Nat Commun. 2018 Oct 18;9:4325. doi: 10.1038/s41467-018-06632-0 (PMC6193980; doi:10.1038/s41467-018-06632-0)
Supplement: Supplementary file 4 — Supplementary Data 1 [file 41467_2018_6632_MOESM4_ESM.txt]

CRYST1    0.000    0.000    0.000  90.00  90.00  90.00 P 1           1
ATOM      1  N   GLU A   3     -21.763   5.261  24.060  0.00  0.00           N  
ATOM      2  CA  GLU A   3     -22.417   5.824  22.886  0.00  0.00           C  
ATOM      3  C   GLU A   3     -23.145   7.195  23.109  0.00  0.00           C  
ATOM      4  O   GLU A   3     -23.848   7.301  24.050  0.00  0.00           O  
ATOM      5  CB  GLU A   3     -23.389   4.780  22.359  0.00  0.00           C  
ATOM      6  CG  GLU A   3     -24.257   5.226  21.195  0.00  0.00           C  
ATOM      7  CD  GLU A   3     -23.553   5.378  19.817  0.00  0.00           C  
ATOM      8  OE1 GLU A   3     -24.242   5.181  18.808  0.00  0.00           O  
ATOM      9  OE2 GLU A   3     -22.356   5.850  19.867  0.00  0.00           O  
ATOM     10  N   LYS A   4     -22.944   8.113  22.132  0.00  0.00           N  
ATOM     11  CA  LYS A   4     -23.318   9.502  22.206  0.00  0.00           C  
ATOM     12  C   LYS A   4     -24.028   9.869  20.938  0.00  0.00           C  
ATOM     13  O   LYS A   4     -23.626   9.598  19.847  0.00  0.00           O  
ATOM     14  CB  LYS A   4     -22.132  10.459  22.473  0.00  0.00           C  
ATOM     15  CG  LYS A   4     -22.585  11.911  22.748  0.00  0.00           C  
ATOM     16  CD  LYS A   4     -23.304  12.274  24.094  0.00  0.00           C  
ATOM     17  CE  LYS A   4     -22.611  11.910  25.371  0.00  0.00           C  
ATOM     18  NZ  LYS A   4     -23.241  12.432  26.604  0.00  0.00           N  
ATOM     19  N   LYS A   5     -25.161  10.610  21.013  0.00  0.00           N  
ATOM     20  CA  LYS A   5     -25.860  11.063  19.799  0.00  0.00           C  
ATOM     21  C   LYS A   5     -25.176  12.282  19.215  0.00  0.00           C  
ATOM     22  O   LYS A   5     -24.757  13.142  19.938  0.00  0.00           O  
ATOM     23  CB  LYS A   5     -27.366  11.262  20.105  0.00  0.00           C  
ATOM     24  CG  LYS A   5     -28.184  10.050  20.564  0.00  0.00           C  
ATOM     25  CD  LYS A   5     -29.592  10.378  21.005  0.00  0.00           C  
ATOM     26  CE  LYS A   5     -30.391   9.240  21.731  0.00  0.00           C  
ATOM     27  NZ  LYS A   5     -29.789   8.638  22.974  0.00  0.00           N  
ATOM     28  N   VAL A   6     -25.159  12.354  17.893  0.00  0.00           N  
ATOM     29  CA  VAL A   6     -24.216  13.237  17.121  0.00  0.00           C  
ATOM     30  C   VAL A   6     -24.914  13.821  15.869  0.00  0.00           C  
ATOM     31  O   VAL A   6     -25.959  13.319  15.393  0.00  0.00           O  
ATOM     32  CB  VAL A   6     -23.006  12.519  16.563  0.00  0.00           C  
ATOM     33  CG1 VAL A   6     -21.924  12.371  17.559  0.00  0.00           C  
ATOM     34  CG2 VAL A   6     -23.317  11.120  15.993  0.00  0.00           C  
ATOM     35  N   CYS A   7     -24.431  14.989  15.373  0.00  0.00           N  
ATOM     36  CA  CYS A   7     -24.986  15.710  14.223  0.00  0.00           C  
ATOM     37  C   CYS A   7     -23.879  16.563  13.585  0.00  0.00           C  
ATOM     38  O   CYS A   7     -23.030  17.142  14.201  0.00  0.00           O  
ATOM     39  CB  CYS A   7     -26.234  16.475  14.587  0.00  0.00           C  
ATOM     40  SG  CYS A   7     -26.233  17.711  15.839  0.00  0.00           S  
ATOM     41  N   GLN A   8     -23.957  16.694  12.241  0.00  0.00           N  
ATOM     42  CA  GLN A   8     -22.806  17.204  11.480  0.00  0.00           C  
ATOM     43  C   GLN A   8     -22.568  18.727  11.634  0.00  0.00           C  
ATOM     44  O   GLN A   8     -21.482  19.133  11.395  0.00  0.00           O  
ATOM     45  CB  GLN A   8     -22.988  16.832  10.017  0.00  0.00           C  
ATOM     46  CG  GLN A   8     -21.868  17.022   8.982  0.00  0.00           C  
ATOM     47  CD  GLN A   8     -22.386  17.350   7.539  0.00  0.00           C  
ATOM     48  OE1 GLN A   8     -23.474  17.876   7.312  0.00  0.00           O  
ATOM     49  NE2 GLN A   8     -21.495  17.186   6.575  0.00  0.00           N  
ATOM     50  N   GLY A   9     -23.529  19.443  12.179  0.00  0.00           N  
ATOM     51  CA  GLY A   9     -23.524  20.908  12.318  0.00  0.00           C  
ATOM     52  C   GLY A   9     -24.358  21.618  11.317  0.00  0.00           C  
ATOM     53  O   GLY A   9     -24.688  21.045  10.293  0.00  0.00           O  
ATOM     54  N   THR A  10     -24.665  22.922  11.581  0.00  0.00           N  
ATOM     55  CA  THR A  10     -25.639  23.708  10.884  0.00  0.00           C  
ATOM     56  C   THR A  10     -25.599  23.732   9.330  0.00  0.00           C  
ATOM     57  O   THR A  10     -24.770  24.436   8.795  0.00  0.00           O  
ATOM     58  CB  THR A  10     -25.675  25.159  11.450  0.00  0.00           C  
ATOM     59  OG1 THR A  10     -25.840  25.157  12.813  0.00  0.00           O  
ATOM     60  CG2 THR A  10     -26.874  25.947  10.955  0.00  0.00           C  
ATOM     61  N   SER A  11     -26.550  23.145   8.613  0.00  0.00           N  
ATOM     62  CA  SER A  11     -26.435  23.066   7.129  0.00  0.00           C  
ATOM     63  C   SER A  11     -27.028  24.248   6.342  0.00  0.00           C  
ATOM     64  O   SER A  11     -26.813  24.336   5.118  0.00  0.00           O  
ATOM     65  CB  SER A  11     -26.931  21.696   6.694  0.00  0.00           C  
ATOM     66  OG  SER A  11     -28.331  21.583   6.860  0.00  0.00           O  
ATOM     67  N   ASN A  12     -27.702  25.200   7.043  0.00  0.00           N  
ATOM     68  CA  ASN A  12     -28.615  26.131   6.432  0.00  0.00           C  
ATOM     69  C   ASN A  12     -28.073  26.918   5.251  0.00  0.00           C  
ATOM     70  O   ASN A  12     -28.757  26.913   4.215  0.00  0.00           O  
ATOM     71  CB  ASN A  12     -29.154  27.114   7.434  0.00  0.00           C  
ATOM     72  CG  ASN A  12     -29.838  26.547   8.665  0.00  0.00           C  
ATOM     73  OD1 ASN A  12     -29.706  25.389   9.001  0.00  0.00           O  
ATOM     74  ND2 ASN A  12     -30.446  27.430   9.517  0.00  0.00           N  
ATOM     75  N   LYS A  13     -26.939  27.542   5.458  0.00  0.00           N  
ATOM     76  CA  LYS A  13     -26.198  28.165   4.284  0.00  0.00           C  
ATOM     77  C   LYS A  13     -25.565  27.298   3.257  0.00  0.00           C  
ATOM     78  O   LYS A  13     -25.208  27.872   2.206  0.00  0.00           O  
ATOM     79  CB  LYS A  13     -25.144  29.219   4.787  0.00  0.00           C  
ATOM     80  CG  LYS A  13     -23.964  28.402   5.335  0.00  0.00           C  
ATOM     81  CD  LYS A  13     -23.105  29.243   6.241  0.00  0.00           C  
ATOM     82  CE  LYS A  13     -22.070  28.270   6.851  0.00  0.00           C  
ATOM     83  NZ  LYS A  13     -21.164  28.928   7.753  0.00  0.00           N  
ATOM     84  N   LEU A  14     -25.456  26.015   3.490  0.00  0.00           N  
ATOM     85  CA  LEU A  14     -24.995  24.932   2.579  0.00  0.00           C  
ATOM     86  C   LEU A  14     -26.137  24.256   1.713  0.00  0.00           C  
ATOM     87  O   LEU A  14     -25.844  23.644   0.670  0.00  0.00           O  
ATOM     88  CB  LEU A  14     -24.122  23.944   3.372  0.00  0.00           C  
ATOM     89  CG  LEU A  14     -22.804  24.587   3.972  0.00  0.00           C  
ATOM     90  CD1 LEU A  14     -22.823  24.550   5.508  0.00  0.00           C  
ATOM     91  CD2 LEU A  14     -21.530  23.726   3.636  0.00  0.00           C  
ATOM     92  N   THR A  15     -27.426  24.510   2.091  0.00  0.00           N  
ATOM     93  CA  THR A  15     -28.564  23.960   1.373  0.00  0.00           C  
ATOM     94  C   THR A  15     -29.432  25.156   0.832  0.00  0.00           C  
ATOM     95  O   THR A  15     -30.176  25.064  -0.124  0.00  0.00           O  
ATOM     96  CB  THR A  15     -29.425  22.990   2.304  0.00  0.00           C  
ATOM     97  OG1 THR A  15     -30.056  23.747   3.261  0.00  0.00           O  
ATOM     98  CG2 THR A  15     -28.607  21.882   2.958  0.00  0.00           C  
ATOM     99  N   GLN A  16     -29.406  26.330   1.463  0.00  0.00           N  
ATOM    100  CA  GLN A  16     -30.082  27.625   1.020  0.00  0.00           C  
ATOM    101  C   GLN A  16     -31.526  27.561   0.633  0.00  0.00           C  
ATOM    102  O   GLN A  16     -31.851  27.979  -0.446  0.00  0.00           O  
ATOM    103  CB  GLN A  16     -29.266  28.307  -0.101  0.00  0.00           C  
ATOM    104  CG  GLN A  16     -27.896  28.752   0.429  0.00  0.00           C  
ATOM    105  CD  GLN A  16     -27.288  29.923  -0.279  0.00  0.00           C  
ATOM    106  OE1 GLN A  16     -27.827  30.495  -1.228  0.00  0.00           O  
ATOM    107  NE2 GLN A  16     -26.122  30.305   0.125  0.00  0.00           N  
ATOM    108  N   LEU A  17     -32.389  26.926   1.452  0.00  0.00           N  
ATOM    109  CA  LEU A  17     -33.775  26.657   1.112  0.00  0.00           C  
ATOM    110  C   LEU A  17     -34.669  27.906   1.244  0.00  0.00           C  
ATOM    111  O   LEU A  17     -35.646  27.898   0.433  0.00  0.00           O  
ATOM    112  CB  LEU A  17     -34.352  25.534   1.973  0.00  0.00           C  
ATOM    113  CG  LEU A  17     -33.698  24.146   1.913  0.00  0.00           C  
ATOM    114  CD1 LEU A  17     -34.435  23.343   3.044  0.00  0.00           C  
ATOM    115  CD2 LEU A  17     -33.758  23.454   0.564  0.00  0.00           C  
ATOM    116  N   GLY A  18     -34.367  28.783   2.216  0.00  0.00           N  
ATOM    117  CA  GLY A  18     -35.267  29.912   2.509  0.00  0.00           C  
ATOM    118  C   GLY A  18     -34.929  30.505   3.924  0.00  0.00           C  
ATOM    119  O   GLY A  18     -34.125  29.887   4.669  0.00  0.00           O  
ATOM    120  N   THR A  19     -35.482  31.690   4.201  0.00  0.00           N  
ATOM    121  CA  THR A  19     -35.134  32.509   5.479  0.00  0.00           C  
ATOM    122  C   THR A  19     -36.413  33.068   6.183  0.00  0.00           C  
ATOM    123  O   THR A  19     -36.347  34.118   6.878  0.00  0.00           O  
ATOM    124  CB  THR A  19     -34.074  33.531   5.230  0.00  0.00           C  
ATOM    125  OG1 THR A  19     -34.469  34.424   4.171  0.00  0.00           O  
ATOM    126  CG2 THR A  19     -32.636  32.981   4.857  0.00  0.00           C  
ATOM    127  N   PHE A  20     -37.547  32.393   5.988  0.00  0.00           N  
ATOM    128  CA  PHE A  20     -38.949  32.741   6.391  0.00  0.00           C  
ATOM    129  C   PHE A  20     -39.523  31.653   7.333  0.00  0.00           C  
ATOM    130  O   PHE A  20     -40.141  31.933   8.341  0.00  0.00           O  
ATOM    131  CB  PHE A  20     -39.810  33.002   5.218  0.00  0.00           C  
ATOM    132  CG  PHE A  20     -41.197  33.500   5.546  0.00  0.00           C  
ATOM    133  CD1 PHE A  20     -42.250  32.592   5.900  0.00  0.00           C  
ATOM    134  CE1 PHE A  20     -43.502  33.078   6.196  0.00  0.00           C  
ATOM    135  CZ  PHE A  20     -43.828  34.525   6.251  0.00  0.00           C  
ATOM    136  CD2 PHE A  20     -41.442  34.914   5.565  0.00  0.00           C  
ATOM    137  CE2 PHE A  20     -42.708  35.332   5.970  0.00  0.00           C  
ATOM    138  N   GLU A  21     -39.205  30.388   7.001  0.00  0.00           N  
ATOM    139  CA  GLU A  21     -39.562  29.167   7.702  0.00  0.00           C  
ATOM    140  C   GLU A  21     -38.524  28.060   7.501  0.00  0.00           C  
ATOM    141  O   GLU A  21     -38.208  27.336   8.474  0.00  0.00           O  
ATOM    142  CB  GLU A  21     -40.878  28.675   7.136  0.00  0.00           C  
ATOM    143  CG  GLU A  21     -41.437  27.404   7.788  0.00  0.00           C  
ATOM    144  CD  GLU A  21     -42.638  26.809   6.979  0.00  0.00           C  
ATOM    145  OE1 GLU A  21     -42.417  26.372   5.803  0.00  0.00           O  
ATOM    146  OE2 GLU A  21     -43.753  26.837   7.472  0.00  0.00           O  
ATOM    147  N   ASP A  22     -37.935  27.929   6.280  0.00  0.00           N  
ATOM    148  CA  ASP A  22     -37.057  26.847   5.879  0.00  0.00           C  
ATOM    149  C   ASP A  22     -35.832  26.774   6.782  0.00  0.00           C  
ATOM    150  O   ASP A  22     -35.214  25.711   6.959  0.00  0.00           O  
ATOM    151  CB  ASP A  22     -36.760  26.856   4.383  0.00  0.00           C  
ATOM    152  CG  ASP A  22     -38.008  26.720   3.479  0.00  0.00           C  
ATOM    153  OD1 ASP A  22     -38.144  25.574   3.025  0.00  0.00           O  
ATOM    154  OD2 ASP A  22     -38.688  27.726   3.200  0.00  0.00           O  
ATOM    155  N   HIS A  23     -35.316  27.868   7.284  0.00  0.00           N  
ATOM    156  CA  HIS A  23     -34.127  27.973   8.192  0.00  0.00           C  
ATOM    157  C   HIS A  23     -34.377  27.422   9.620  0.00  0.00           C  
ATOM    158  O   HIS A  23     -33.505  26.845  10.218  0.00  0.00           O  
ATOM    159  CB  HIS A  23     -33.624  29.396   8.376  0.00  0.00           C  
ATOM    160  ND1 HIS A  23     -36.031  30.254   8.818  0.00  0.00           N  
ATOM    161  CG  HIS A  23     -34.673  30.342   8.924  0.00  0.00           C  
ATOM    162  CE1 HIS A  23     -36.527  31.279   9.491  0.00  0.00           C  
ATOM    163  NE2 HIS A  23     -35.614  32.083  10.022  0.00  0.00           N  
ATOM    164  CD2 HIS A  23     -34.448  31.388   9.728  0.00  0.00           C  
ATOM    165  N   PHE A  24     -35.611  27.574  10.182  0.00  0.00           N  
ATOM    166  CA  PHE A  24     -36.024  27.091  11.505  0.00  0.00           C  
ATOM    167  C   PHE A  24     -36.236  25.537  11.313  0.00  0.00           C  
ATOM    168  O   PHE A  24     -35.736  24.822  12.131  0.00  0.00           O  
ATOM    169  CB  PHE A  24     -37.273  27.757  11.950  0.00  0.00           C  
ATOM    170  CG  PHE A  24     -38.084  27.076  13.017  0.00  0.00           C  
ATOM    171  CD1 PHE A  24     -39.428  26.813  12.851  0.00  0.00           C  
ATOM    172  CE1 PHE A  24     -40.158  26.153  13.824  0.00  0.00           C  
ATOM    173  CZ  PHE A  24     -39.578  25.863  14.996  0.00  0.00           C  
ATOM    174  CD2 PHE A  24     -37.416  26.602  14.215  0.00  0.00           C  
ATOM    175  CE2 PHE A  24     -38.174  25.978  15.217  0.00  0.00           C  
ATOM    176  N   LEU A  25     -36.882  25.014  10.251  0.00  0.00           N  
ATOM    177  CA  LEU A  25     -36.926  23.631   9.815  0.00  0.00           C  
ATOM    178  C   LEU A  25     -35.585  23.038   9.531  0.00  0.00           C  
ATOM    179  O   LEU A  25     -35.460  21.839   9.670  0.00  0.00           O  
ATOM    180  CB  LEU A  25     -37.778  23.626   8.563  0.00  0.00           C  
ATOM    181  CG  LEU A  25     -39.269  24.104   8.709  0.00  0.00           C  
ATOM    182  CD1 LEU A  25     -39.979  23.817   7.459  0.00  0.00           C  
ATOM    183  CD2 LEU A  25     -40.087  23.524   9.831  0.00  0.00           C  
ATOM    184  N   SER A  26     -34.517  23.788   9.108  0.00  0.00           N  
ATOM    185  CA  SER A  26     -33.182  23.346   8.897  0.00  0.00           C  
ATOM    186  C   SER A  26     -32.385  23.227  10.146  0.00  0.00           C  
ATOM    187  O   SER A  26     -31.558  22.290  10.299  0.00  0.00           O  
ATOM    188  CB  SER A  26     -32.303  24.274   7.964  0.00  0.00           C  
ATOM    189  OG  SER A  26     -32.820  24.189   6.645  0.00  0.00           O  
ATOM    190  N   LEU A  27     -32.734  23.893  11.238  0.00  0.00           N  
ATOM    191  CA  LEU A  27     -32.371  23.488  12.603  0.00  0.00           C  
ATOM    192  C   LEU A  27     -33.215  22.348  13.082  0.00  0.00           C  
ATOM    193  O   LEU A  27     -32.705  21.383  13.634  0.00  0.00           O  
ATOM    194  CB  LEU A  27     -32.425  24.719  13.603  0.00  0.00           C  
ATOM    195  CG  LEU A  27     -31.485  25.944  13.284  0.00  0.00           C  
ATOM    196  CD1 LEU A  27     -31.737  27.040  14.293  0.00  0.00           C  
ATOM    197  CD2 LEU A  27     -30.080  25.505  13.303  0.00  0.00           C  
ATOM    198  N   GLN A  28     -34.500  22.338  12.792  0.00  0.00           N  
ATOM    199  CA  GLN A  28     -35.309  21.169  13.218  0.00  0.00           C  
ATOM    200  C   GLN A  28     -34.763  19.837  12.607  0.00  0.00           C  
ATOM    201  O   GLN A  28     -34.647  18.830  13.306  0.00  0.00           O  
ATOM    202  CB  GLN A  28     -36.798  21.391  12.985  0.00  0.00           C  
ATOM    203  CG  GLN A  28     -37.739  20.351  13.674  0.00  0.00           C  
ATOM    204  CD  GLN A  28     -37.572  18.857  13.360  0.00  0.00           C  
ATOM    205  OE1 GLN A  28     -37.509  18.446  12.211  0.00  0.00           O  
ATOM    206  NE2 GLN A  28     -37.646  17.987  14.331  0.00  0.00           N  
ATOM    207  N   ARG A  29     -34.395  19.857  11.331  0.00  0.00           N  
ATOM    208  CA  ARG A  29     -33.917  18.673  10.526  0.00  0.00           C  
ATOM    209  C   ARG A  29     -32.406  18.565  10.729  0.00  0.00           C  
ATOM    210  O   ARG A  29     -31.806  17.717  10.127  0.00  0.00           O  
ATOM    211  CB  ARG A  29     -34.437  18.904   9.064  0.00  0.00           C  
ATOM    212  CG  ARG A  29     -35.975  18.810   8.800  0.00  0.00           C  
ATOM    213  CD  ARG A  29     -36.399  18.845   7.325  0.00  0.00           C  
ATOM    214  NE  ARG A  29     -37.585  19.610   7.055  0.00  0.00           N  
ATOM    215  CZ  ARG A  29     -37.879  20.544   6.180  0.00  0.00           C  
ATOM    216  NH1 ARG A  29     -37.034  21.080   5.319  0.00  0.00           N  
ATOM    217  NH2 ARG A  29     -39.130  20.800   6.030  0.00  0.00           N  
ATOM    218  N   MET A  30     -31.850  19.203  11.743  0.00  0.00           N  
ATOM    219  CA  MET A  30     -30.460  18.805  12.202  0.00  0.00           C  
ATOM    220  C   MET A  30     -30.354  18.456  13.682  0.00  0.00           C  
ATOM    221  O   MET A  30     -29.668  17.513  14.011  0.00  0.00           O  
ATOM    222  CB  MET A  30     -29.595  20.014  11.875  0.00  0.00           C  
ATOM    223  CG  MET A  30     -28.133  19.931  12.302  0.00  0.00           C  
ATOM    224  SD  MET A  30     -27.378  18.438  11.733  0.00  0.00           S  
ATOM    225  CE  MET A  30     -27.424  18.682   9.921  0.00  0.00           C  
ATOM    226  N   PHE A  31     -31.004  19.242  14.558  0.00  0.00           N  
ATOM    227  CA  PHE A  31     -30.679  19.388  15.991  0.00  0.00           C  
ATOM    228  C   PHE A  31     -31.725  18.678  16.922  0.00  0.00           C  
ATOM    229  O   PHE A  31     -31.404  18.550  18.095  0.00  0.00           O  
ATOM    230  CB  PHE A  31     -30.469  20.822  16.371  0.00  0.00           C  
ATOM    231  CG  PHE A  31     -29.195  21.503  15.905  0.00  0.00           C  
ATOM    232  CD1 PHE A  31     -27.879  20.966  16.325  0.00  0.00           C  
ATOM    233  CE1 PHE A  31     -26.744  21.279  15.602  0.00  0.00           C  
ATOM    234  CZ  PHE A  31     -26.816  22.177  14.529  0.00  0.00           C  
ATOM    235  CD2 PHE A  31     -29.186  22.490  14.928  0.00  0.00           C  
ATOM    236  CE2 PHE A  31     -28.012  22.849  14.255  0.00  0.00           C  
ATOM    237  N   ASN A  32     -32.879  18.245  16.436  0.00  0.00           N  
ATOM    238  CA  ASN A  32     -33.712  17.295  17.184  0.00  0.00           C  
ATOM    239  C   ASN A  32     -32.863  16.082  17.576  0.00  0.00           C  
ATOM    240  O   ASN A  32     -32.170  15.490  16.667  0.00  0.00           O  
ATOM    241  CB  ASN A  32     -34.886  16.938  16.192  0.00  0.00           C  
ATOM    242  CG  ASN A  32     -36.015  16.205  17.027  0.00  0.00           C  
ATOM    243  OD1 ASN A  32     -36.457  16.676  18.094  0.00  0.00           O  
ATOM    244  ND2 ASN A  32     -36.338  14.971  16.707  0.00  0.00           N  
ATOM    245  N   ASN A  33     -33.012  15.560  18.826  0.00  0.00           N  
ATOM    246  CA  ASN A  33     -32.228  14.522  19.461  0.00  0.00           C  
ATOM    247  C   ASN A  33     -30.600  14.538  19.505  0.00  0.00           C  
ATOM    248  O   ASN A  33     -29.966  13.570  19.928  0.00  0.00           O  
ATOM    249  CB  ASN A  33     -32.677  13.085  19.112  0.00  0.00           C  
ATOM    250  CG  ASN A  33     -34.120  12.864  19.365  0.00  0.00           C  
ATOM    251  OD1 ASN A  33     -34.563  12.508  20.460  0.00  0.00           O  
ATOM    252  ND2 ASN A  33     -34.937  12.810  18.312  0.00  0.00           N  
ATOM    253  N   CYS A  34     -30.017  15.671  19.108  0.00  0.00           N  
ATOM    254  CA  CYS A  34     -28.609  15.773  18.978  0.00  0.00           C  
ATOM    255  C   CYS A  34     -27.960  16.139  20.298  0.00  0.00           C  
ATOM    256  O   CYS A  34     -28.394  17.040  21.021  0.00  0.00           O  
ATOM    257  SG  CYS A  34     -26.387  16.644  17.475  0.00  0.00           S  
ATOM    258  CB  CYS A  34     -28.182  16.646  17.806  0.00  0.00           C  
ATOM    259  N   GLU A  35     -26.825  15.467  20.608  0.00  0.00           N  
ATOM    260  CA  GLU A  35     -26.112  15.536  21.867  0.00  0.00           C  
ATOM    261  C   GLU A  35     -24.715  16.212  21.630  0.00  0.00           C  
ATOM    262  O   GLU A  35     -24.264  17.079  22.356  0.00  0.00           O  
ATOM    263  CB  GLU A  35     -25.983  14.152  22.753  0.00  0.00           C  
ATOM    264  CG  GLU A  35     -27.431  13.695  23.181  0.00  0.00           C  
ATOM    265  CD  GLU A  35     -27.327  12.388  24.003  0.00  0.00           C  
ATOM    266  OE1 GLU A  35     -26.739  11.482  23.370  0.00  0.00           O  
ATOM    267  OE2 GLU A  35     -27.844  12.305  25.187  0.00  0.00           O  
ATOM    268  N   VAL A  36     -23.936  15.789  20.580  0.00  0.00           N  
ATOM    269  CA  VAL A  36     -22.649  16.377  20.207  0.00  0.00           C  
ATOM    270  C   VAL A  36     -22.639  16.911  18.787  0.00  0.00           C  
ATOM    271  O   VAL A  36     -22.872  16.191  17.798  0.00  0.00           O  
ATOM    272  CB  VAL A  36     -21.523  15.368  20.439  0.00  0.00           C  
ATOM    273  CG1 VAL A  36     -20.196  15.828  19.741  0.00  0.00           C  
ATOM    274  CG2 VAL A  36     -21.048  15.261  21.953  0.00  0.00           C  
ATOM    275  N   VAL A  37     -22.320  18.168  18.628  0.00  0.00           N  
ATOM    276  CA  VAL A  37     -22.216  18.684  17.282  0.00  0.00           C  
ATOM    277  C   VAL A  37     -20.824  18.435  16.740  0.00  0.00           C  
ATOM    278  O   VAL A  37     -19.795  18.807  17.336  0.00  0.00           O  
ATOM    279  CB  VAL A  37     -22.579  20.192  17.286  0.00  0.00           C  
ATOM    280  CG1 VAL A  37     -22.771  20.617  15.813  0.00  0.00           C  
ATOM    281  CG2 VAL A  37     -23.909  20.534  17.975  0.00  0.00           C  
ATOM    282  N   LEU A  38     -20.737  17.823  15.590  0.00  0.00           N  
ATOM    283  CA  LEU A  38     -19.528  17.395  14.852  0.00  0.00           C  
ATOM    284  C   LEU A  38     -19.062  18.543  13.840  0.00  0.00           C  
ATOM    285  O   LEU A  38     -18.279  18.222  12.924  0.00  0.00           O  
ATOM    286  CB  LEU A  38     -19.599  16.036  14.202  0.00  0.00           C  
ATOM    287  CG  LEU A  38     -19.718  14.727  15.063  0.00  0.00           C  
ATOM    288  CD1 LEU A  38     -20.176  13.491  14.226  0.00  0.00           C  
ATOM    289  CD2 LEU A  38     -18.324  14.431  15.657  0.00  0.00           C  
ATOM    290  N   GLY A  39     -19.573  19.773  13.961  0.00  0.00           N  
ATOM    291  CA  GLY A  39     -19.300  20.921  13.152  0.00  0.00           C  
ATOM    292  C   GLY A  39     -19.588  22.154  14.041  0.00  0.00           C  
ATOM    293  O   GLY A  39     -19.575  22.102  15.277  0.00  0.00           O  
ATOM    294  N   ASN A  40     -20.044  23.203  13.404  0.00  0.00           N  
ATOM    295  CA  ASN A  40     -20.513  24.436  13.999  0.00  0.00           C  
ATOM    296  C   ASN A  40     -21.972  24.441  14.430  0.00  0.00           C  
ATOM    297  O   ASN A  40     -22.815  23.743  13.832  0.00  0.00           O  
ATOM    298  CB  ASN A  40     -20.123  25.686  13.100  0.00  0.00           C  
ATOM    299  CG  ASN A  40     -18.728  25.752  12.503  0.00  0.00           C  
ATOM    300  OD1 ASN A  40     -17.726  25.468  13.200  0.00  0.00           O  
ATOM    301  ND2 ASN A  40     -18.580  25.786  11.202  0.00  0.00           N  
ATOM    302  N   LEU A  41     -22.316  25.207  15.437  0.00  0.00           N  
ATOM    303  CA  LEU A  41     -23.685  25.421  16.006  0.00  0.00           C  
ATOM    304  C   LEU A  41     -24.145  26.854  15.786  0.00  0.00           C  
ATOM    305  O   LEU A  41     -24.012  27.736  16.657  0.00  0.00           O  
ATOM    306  CB  LEU A  41     -23.715  24.980  17.462  0.00  0.00           C  
ATOM    307  CG  LEU A  41     -25.053  25.149  18.168  0.00  0.00           C  
ATOM    308  CD1 LEU A  41     -26.062  24.086  17.668  0.00  0.00           C  
ATOM    309  CD2 LEU A  41     -24.938  25.031  19.681  0.00  0.00           C  
ATOM    310  N   GLU A  42     -24.538  27.121  14.526  0.00  0.00           N  
ATOM    311  CA  GLU A  42     -25.017  28.386  14.043  0.00  0.00           C  
ATOM    312  C   GLU A  42     -26.558  28.548  14.167  0.00  0.00           C  
ATOM    313  O   GLU A  42     -27.244  27.612  13.750  0.00  0.00           O  
ATOM    314  CB  GLU A  42     -24.487  28.591  12.611  0.00  0.00           C  
ATOM    315  CG  GLU A  42     -22.937  28.256  12.423  0.00  0.00           C  
ATOM    316  CD  GLU A  42     -22.399  28.799  11.124  0.00  0.00           C  
ATOM    317  OE1 GLU A  42     -22.091  30.013  11.063  0.00  0.00           O  
ATOM    318  OE2 GLU A  42     -22.349  27.984  10.164  0.00  0.00           O  
ATOM    319  N   ILE A  43     -27.065  29.541  14.822  0.00  0.00           N  
ATOM    320  CA  ILE A  43     -28.483  29.812  14.988  0.00  0.00           C  
ATOM    321  C   ILE A  43     -28.657  31.259  14.472  0.00  0.00           C  
ATOM    322  O   ILE A  43     -28.303  32.220  15.188  0.00  0.00           O  
ATOM    323  CB  ILE A  43     -28.981  29.597  16.454  0.00  0.00           C  
ATOM    324  CG2 ILE A  43     -30.507  29.998  16.670  0.00  0.00           C  
ATOM    325  CG1 ILE A  43     -28.687  28.197  17.008  0.00  0.00           C  
ATOM    326  CD1 ILE A  43     -28.797  27.916  18.461  0.00  0.00           C  
ATOM    327  N   THR A  44     -29.175  31.414  13.250  0.00  0.00           N  
ATOM    328  CA  THR A  44     -29.379  32.693  12.580  0.00  0.00           C  
ATOM    329  C   THR A  44     -30.787  32.962  12.133  0.00  0.00           C  
ATOM    330  O   THR A  44     -31.413  32.057  11.615  0.00  0.00           O  
ATOM    331  CB  THR A  44     -28.294  32.918  11.492  0.00  0.00           C  
ATOM    332  OG1 THR A  44     -28.411  32.191  10.293  0.00  0.00           O  
ATOM    333  CG2 THR A  44     -26.891  32.624  11.926  0.00  0.00           C  
ATOM    334  N   TYR A  45     -31.349  34.160  12.309  0.00  0.00           N  
ATOM    335  CA  TYR A  45     -32.504  34.715  11.735  0.00  0.00           C  
ATOM    336  C   TYR A  45     -33.826  34.087  12.203  0.00  0.00           C  
ATOM    337  O   TYR A  45     -34.842  34.286  11.549  0.00  0.00           O  
ATOM    338  CB  TYR A  45     -32.449  34.750  10.175  0.00  0.00           C  
ATOM    339  CG  TYR A  45     -31.163  35.327   9.653  0.00  0.00           C  
ATOM    340  CD1 TYR A  45     -30.899  36.717   9.889  0.00  0.00           C  
ATOM    341  CE1 TYR A  45     -29.691  37.264   9.468  0.00  0.00           C  
ATOM    342  CZ  TYR A  45     -28.756  36.499   8.759  0.00  0.00           C  
ATOM    343  OH  TYR A  45     -27.615  37.080   8.242  0.00  0.00           O  
ATOM    344  CD2 TYR A  45     -30.226  34.555   9.018  0.00  0.00           C  
ATOM    345  CE2 TYR A  45     -29.028  35.094   8.505  0.00  0.00           C  
ATOM    346  N   VAL A  46     -33.921  33.317  13.320  0.00  0.00           N  
ATOM    347  CA  VAL A  46     -35.251  32.716  13.713  0.00  0.00           C  
ATOM    348  C   VAL A  46     -36.169  33.617  14.453  0.00  0.00           C  
ATOM    349  O   VAL A  46     -35.799  34.125  15.504  0.00  0.00           O  
ATOM    350  CB  VAL A  46     -34.936  31.342  14.462  0.00  0.00           C  
ATOM    351  CG1 VAL A  46     -36.209  30.640  14.920  0.00  0.00           C  
ATOM    352  CG2 VAL A  46     -34.193  30.294  13.583  0.00  0.00           C  
ATOM    353  N   GLN A  47     -37.418  33.712  13.938  0.00  0.00           N  
ATOM    354  CA  GLN A  47     -38.462  34.691  14.349  0.00  0.00           C  
ATOM    355  C   GLN A  47     -39.303  34.285  15.611  0.00  0.00           C  
ATOM    356  O   GLN A  47     -39.420  33.127  16.017  0.00  0.00           O  
ATOM    357  CB  GLN A  47     -39.389  34.925  13.110  0.00  0.00           C  
ATOM    358  CG  GLN A  47     -38.644  35.542  11.915  0.00  0.00           C  
ATOM    359  CD  GLN A  47     -37.947  34.567  10.965  0.00  0.00           C  
ATOM    360  OE1 GLN A  47     -37.732  33.456  11.223  0.00  0.00           O  
ATOM    361  NE2 GLN A  47     -37.450  34.977   9.800  0.00  0.00           N  
ATOM    362  N   ARG A  48     -39.978  35.309  16.163  0.00  0.00           N  
ATOM    363  CA  ARG A  48     -40.742  35.486  17.417  0.00  0.00           C  
ATOM    364  C   ARG A  48     -41.589  34.353  17.940  0.00  0.00           C  
ATOM    365  O   ARG A  48     -41.610  34.211  19.171  0.00  0.00           O  
ATOM    366  CB  ARG A  48     -41.506  36.779  17.311  0.00  0.00           C  
ATOM    367  CG  ARG A  48     -42.277  37.258  18.527  0.00  0.00           C  
ATOM    368  CD  ARG A  48     -41.409  37.544  19.789  0.00  0.00           C  
ATOM    369  NE  ARG A  48     -42.286  37.970  20.850  0.00  0.00           N  
ATOM    370  CZ  ARG A  48     -42.035  38.591  21.997  0.00  0.00           C  
ATOM    371  NH1 ARG A  48     -40.861  38.993  22.319  0.00  0.00           N  
ATOM    372  NH2 ARG A  48     -42.909  39.202  22.669  0.00  0.00           N  
ATOM    373  N   ASN A  49     -42.276  33.540  17.092  0.00  0.00           N  
ATOM    374  CA  ASN A  49     -43.343  32.542  17.471  0.00  0.00           C  
ATOM    375  C   ASN A  49     -42.927  31.091  17.140  0.00  0.00           C  
ATOM    376  O   ASN A  49     -43.686  30.114  17.321  0.00  0.00           O  
ATOM    377  CB  ASN A  49     -44.788  32.954  16.945  0.00  0.00           C  
ATOM    378  CG  ASN A  49     -45.132  34.379  17.267  0.00  0.00           C  
ATOM    379  OD1 ASN A  49     -45.124  35.213  16.383  0.00  0.00           O  
ATOM    380  ND2 ASN A  49     -45.402  34.726  18.541  0.00  0.00           N  
ATOM    381  N   TYR A  50     -41.710  30.837  16.717  0.00  0.00           N  
ATOM    382  CA  TYR A  50     -41.047  29.549  16.657  0.00  0.00           C  
ATOM    383  C   TYR A  50     -40.562  29.132  18.092  0.00  0.00           C  
ATOM    384  O   TYR A  50     -40.406  29.922  19.073  0.00  0.00           O  
ATOM    385  CB  TYR A  50     -39.968  29.523  15.567  0.00  0.00           C  
ATOM    386  CG  TYR A  50     -40.381  29.789  14.141  0.00  0.00           C  
ATOM    387  CD1 TYR A  50     -41.392  29.052  13.541  0.00  0.00           C  
ATOM    388  CE1 TYR A  50     -41.810  29.240  12.247  0.00  0.00           C  
ATOM    389  CZ  TYR A  50     -41.133  30.161  11.440  0.00  0.00           C  
ATOM    390  OH  TYR A  50     -41.595  30.439  10.198  0.00  0.00           O  
ATOM    391  CD2 TYR A  50     -39.645  30.691  13.385  0.00  0.00           C  
ATOM    392  CE2 TYR A  50     -40.107  30.901  12.052  0.00  0.00           C  
ATOM    393  N   ASP A  51     -40.269  27.817  18.246  0.00  0.00           N  
ATOM    394  CA  ASP A  51     -39.800  27.261  19.477  0.00  0.00           C  
ATOM    395  C   ASP A  51     -38.536  26.388  19.218  0.00  0.00           C  
ATOM    396  O   ASP A  51     -38.479  25.529  18.350  0.00  0.00           O  
ATOM    397  CB  ASP A  51     -40.948  26.445  20.069  0.00  0.00           C  
ATOM    398  CG  ASP A  51     -40.466  25.827  21.342  0.00  0.00           C  
ATOM    399  OD1 ASP A  51     -39.821  26.504  22.195  0.00  0.00           O  
ATOM    400  OD2 ASP A  51     -40.700  24.598  21.502  0.00  0.00           O  
ATOM    401  N   LEU A  52     -37.494  26.665  19.969  0.00  0.00           N  
ATOM    402  CA  LEU A  52     -36.122  26.080  19.809  0.00  0.00           C  
ATOM    403  C   LEU A  52     -35.822  25.129  20.960  0.00  0.00           C  
ATOM    404  O   LEU A  52     -34.718  24.756  21.205  0.00  0.00           O  
ATOM    405  CB  LEU A  52     -34.984  27.125  19.605  0.00  0.00           C  
ATOM    406  CG  LEU A  52     -35.096  27.983  18.283  0.00  0.00           C  
ATOM    407  CD1 LEU A  52     -34.017  29.004  18.403  0.00  0.00           C  
ATOM    408  CD2 LEU A  52     -34.799  27.232  16.952  0.00  0.00           C  
ATOM    409  N   SER A  53     -36.901  24.568  21.584  0.00  0.00           N  
ATOM    410  CA  SER A  53     -36.966  23.552  22.640  0.00  0.00           C  
ATOM    411  C   SER A  53     -36.111  22.369  22.361  0.00  0.00           C  
ATOM    412  O   SER A  53     -35.620  21.759  23.279  0.00  0.00           O  
ATOM    413  CB  SER A  53     -38.333  23.028  22.860  0.00  0.00           C  
ATOM    414  OG  SER A  53     -38.917  22.437  21.695  0.00  0.00           O  
ATOM    415  N   PHE A  54     -35.919  21.922  21.069  0.00  0.00           N  
ATOM    416  CA  PHE A  54     -35.168  20.781  20.628  0.00  0.00           C  
ATOM    417  C   PHE A  54     -33.648  20.986  20.829  0.00  0.00           C  
ATOM    418  O   PHE A  54     -32.873  20.107  20.539  0.00  0.00           O  
ATOM    419  CB  PHE A  54     -35.467  20.389  19.194  0.00  0.00           C  
ATOM    420  CG  PHE A  54     -35.247  21.431  18.118  0.00  0.00           C  
ATOM    421  CD1 PHE A  54     -36.366  21.995  17.463  0.00  0.00           C  
ATOM    422  CE1 PHE A  54     -36.211  23.059  16.513  0.00  0.00           C  
ATOM    423  CZ  PHE A  54     -34.952  23.573  16.294  0.00  0.00           C  
ATOM    424  CD2 PHE A  54     -34.008  21.829  17.736  0.00  0.00           C  
ATOM    425  CE2 PHE A  54     -33.790  22.901  16.812  0.00  0.00           C  
ATOM    426  N   LEU A  55     -33.137  22.176  21.192  0.00  0.00           N  
ATOM    427  CA  LEU A  55     -31.666  22.377  21.411  0.00  0.00           C  
ATOM    428  C   LEU A  55     -31.240  21.851  22.761  0.00  0.00           C  
ATOM    429  O   LEU A  55     -30.046  21.775  23.082  0.00  0.00           O  
ATOM    430  CB  LEU A  55     -31.353  23.901  21.433  0.00  0.00           C  
ATOM    431  CG  LEU A  55     -31.385  24.517  20.063  0.00  0.00           C  
ATOM    432  CD1 LEU A  55     -31.437  26.025  20.164  0.00  0.00           C  
ATOM    433  CD2 LEU A  55     -30.171  24.068  19.238  0.00  0.00           C  
ATOM    434  N   LYS A  56     -32.200  21.337  23.608  0.00  0.00           N  
ATOM    435  CA  LYS A  56     -31.867  21.072  24.979  0.00  0.00           C  
ATOM    436  C   LYS A  56     -30.989  19.849  25.238  0.00  0.00           C  
ATOM    437  O   LYS A  56     -30.409  19.571  26.272  0.00  0.00           O  
ATOM    438  CB  LYS A  56     -33.172  21.024  25.887  0.00  0.00           C  
ATOM    439  CG  LYS A  56     -33.915  19.671  25.823  0.00  0.00           C  
ATOM    440  CD  LYS A  56     -35.343  19.804  26.529  0.00  0.00           C  
ATOM    441  CE  LYS A  56     -35.963  18.412  26.737  0.00  0.00           C  
ATOM    442  NZ  LYS A  56     -37.394  18.531  27.042  0.00  0.00           N  
ATOM    443  N   THR A  57     -30.877  19.053  24.171  0.00  0.00           N  
ATOM    444  CA  THR A  57     -30.131  17.762  24.176  0.00  0.00           C  
ATOM    445  C   THR A  57     -28.632  17.974  23.969  0.00  0.00           C  
ATOM    446  O   THR A  57     -27.785  17.099  24.298  0.00  0.00           O  
ATOM    447  CB  THR A  57     -30.754  16.891  23.076  0.00  0.00           C  
ATOM    448  OG1 THR A  57     -31.121  17.538  21.784  0.00  0.00           O  
ATOM    449  CG2 THR A  57     -32.079  16.526  23.630  0.00  0.00           C  
ATOM    450  N   ILE A  58     -28.300  19.064  23.293  0.00  0.00           N  
ATOM    451  CA  ILE A  58     -26.896  19.355  22.980  0.00  0.00           C  
ATOM    452  C   ILE A  58     -26.060  19.629  24.219  0.00  0.00           C  
ATOM    453  O   ILE A  58     -26.483  20.356  25.116  0.00  0.00           O  
ATOM    454  CB  ILE A  58     -26.649  20.545  21.997  0.00  0.00           C  
ATOM    455  CG2 ILE A  58     -25.158  20.713  21.631  0.00  0.00           C  
ATOM    456  CG1 ILE A  58     -27.554  20.285  20.735  0.00  0.00           C  
ATOM    457  CD1 ILE A  58     -27.767  21.557  19.903  0.00  0.00           C  
ATOM    458  N   GLN A  59     -24.873  19.022  24.246  0.00  0.00           N  
ATOM    459  CA  GLN A  59     -23.953  19.073  25.364  0.00  0.00           C  
ATOM    460  C   GLN A  59     -22.594  19.716  24.976  0.00  0.00           C  
ATOM    461  O   GLN A  59     -22.092  20.523  25.692  0.00  0.00           O  
ATOM    462  CB  GLN A  59     -24.022  17.641  25.986  0.00  0.00           C  
ATOM    463  CG  GLN A  59     -23.274  17.488  27.309  0.00  0.00           C  
ATOM    464  CD  GLN A  59     -23.550  16.060  27.727  0.00  0.00           C  
ATOM    465  OE1 GLN A  59     -22.994  15.098  27.147  0.00  0.00           O  
ATOM    466  NE2 GLN A  59     -24.506  15.791  28.577  0.00  0.00           N  
ATOM    467  N   GLU A  60     -22.009  19.395  23.780  0.00  0.00           N  
ATOM    468  CA  GLU A  60     -20.626  19.779  23.279  0.00  0.00           C  
ATOM    469  C   GLU A  60     -20.679  20.164  21.785  0.00  0.00           C  
ATOM    470  O   GLU A  60     -21.610  19.726  21.072  0.00  0.00           O  
ATOM    471  CB  GLU A  60     -19.628  18.644  23.452  0.00  0.00           C  
ATOM    472  CG  GLU A  60     -19.660  17.973  24.790  0.00  0.00           C  
ATOM    473  CD  GLU A  60     -18.424  17.129  25.104  0.00  0.00           C  
ATOM    474  OE1 GLU A  60     -17.539  17.050  24.216  0.00  0.00           O  
ATOM    475  OE2 GLU A  60     -18.260  16.669  26.242  0.00  0.00           O  
ATOM    476  N   VAL A  61     -19.703  20.979  21.373  0.00  0.00           N  
ATOM    477  CA  VAL A  61     -19.634  21.538  20.016  0.00  0.00           C  
ATOM    478  C   VAL A  61     -18.160  21.551  19.562  0.00  0.00           C  
ATOM    479  O   VAL A  61     -17.272  22.130  20.204  0.00  0.00           O  
ATOM    480  CB  VAL A  61     -20.140  23.003  20.033  0.00  0.00           C  
ATOM    481  CG1 VAL A  61     -20.201  23.665  18.641  0.00  0.00           C  
ATOM    482  CG2 VAL A  61     -21.507  23.161  20.694  0.00  0.00           C  
ATOM    483  N   ALA A  62     -17.894  20.855  18.481  0.00  0.00           N  
ATOM    484  CA  ALA A  62     -16.569  20.733  17.925  0.00  0.00           C  
ATOM    485  C   ALA A  62     -15.953  21.997  17.335  0.00  0.00           C  
ATOM    486  O   ALA A  62     -14.810  22.296  17.594  0.00  0.00           O  
ATOM    487  CB  ALA A  62     -16.657  19.598  16.934  0.00  0.00           C  
ATOM    488  N   GLY A  63     -16.740  22.806  16.639  0.00  0.00           N  
ATOM    489  CA  GLY A  63     -16.485  24.114  16.068  0.00  0.00           C  
ATOM    490  C   GLY A  63     -16.795  25.249  17.016  0.00  0.00           C  
ATOM    491  O   GLY A  63     -16.625  25.185  18.243  0.00  0.00           O  
ATOM    492  N   TYR A  64     -17.435  26.247  16.431  0.00  0.00           N  
ATOM    493  CA  TYR A  64     -17.997  27.462  17.068  0.00  0.00           C  
ATOM    494  C   TYR A  64     -19.517  27.534  17.352  0.00  0.00           C  
ATOM    495  O   TYR A  64     -20.304  26.699  16.795  0.00  0.00           O  
ATOM    496  CB  TYR A  64     -17.461  28.729  16.342  0.00  0.00           C  
ATOM    497  CG  TYR A  64     -18.075  28.932  14.980  0.00  0.00           C  
ATOM    498  CD1 TYR A  64     -19.298  29.613  14.820  0.00  0.00           C  
ATOM    499  CE1 TYR A  64     -19.835  29.725  13.540  0.00  0.00           C  
ATOM    500  CZ  TYR A  64     -19.003  29.495  12.408  0.00  0.00           C  
ATOM    501  OH  TYR A  64     -19.435  29.708  11.158  0.00  0.00           O  
ATOM    502  CD2 TYR A  64     -17.315  28.574  13.902  0.00  0.00           C  
ATOM    503  CE2 TYR A  64     -17.758  28.832  12.586  0.00  0.00           C  
ATOM    504  N   VAL A  65     -19.875  28.491  18.263  0.00  0.00           N  
ATOM    505  CA  VAL A  65     -21.224  28.920  18.360  0.00  0.00           C  
ATOM    506  C   VAL A  65     -21.471  30.364  17.922  0.00  0.00           C  
ATOM    507  O   VAL A  65     -20.632  31.242  18.171  0.00  0.00           O  
ATOM    508  CB  VAL A  65     -21.719  28.802  19.830  0.00  0.00           C  
ATOM    509  CG1 VAL A  65     -23.186  29.149  19.938  0.00  0.00           C  
ATOM    510  CG2 VAL A  65     -21.552  27.318  20.228  0.00  0.00           C  
ATOM    511  N   LEU A  66     -22.488  30.541  17.091  0.00  0.00           N  
ATOM    512  CA  LEU A  66     -22.998  31.781  16.446  0.00  0.00           C  
ATOM    513  C   LEU A  66     -24.425  31.978  16.742  0.00  0.00           C  
ATOM    514  O   LEU A  66     -25.304  31.207  16.403  0.00  0.00           O  
ATOM    515  CB  LEU A  66     -22.530  31.866  14.961  0.00  0.00           C  
ATOM    516  CG  LEU A  66     -23.106  33.171  14.292  0.00  0.00           C  
ATOM    517  CD1 LEU A  66     -22.377  34.416  14.682  0.00  0.00           C  
ATOM    518  CD2 LEU A  66     -22.962  33.010  12.792  0.00  0.00           C  
ATOM    519  N   ILE A  67     -24.779  33.156  17.231  0.00  0.00           N  
ATOM    520  CA  ILE A  67     -26.190  33.591  17.495  0.00  0.00           C  
ATOM    521  C   ILE A  67     -26.424  34.975  17.012  0.00  0.00           C  
ATOM    522  O   ILE A  67     -26.105  35.977  17.657  0.00  0.00           O  
ATOM    523  CB  ILE A  67     -26.580  33.275  18.977  0.00  0.00           C  
ATOM    524  CG2 ILE A  67     -28.028  33.696  19.347  0.00  0.00           C  
ATOM    525  CG1 ILE A  67     -26.459  31.739  19.186  0.00  0.00           C  
ATOM    526  CD1 ILE A  67     -26.868  31.079  20.530  0.00  0.00           C  
ATOM    527  N   ALA A  68     -26.882  35.035  15.768  0.00  0.00           N  
ATOM    528  CA  ALA A  68     -26.847  36.249  15.005  0.00  0.00           C  
ATOM    529  C   ALA A  68     -28.292  36.568  14.660  0.00  0.00           C  
ATOM    530  O   ALA A  68     -29.094  35.697  14.166  0.00  0.00           O  
ATOM    531  CB  ALA A  68     -26.011  35.961  13.677  0.00  0.00           C  
ATOM    532  N   LEU A  69     -28.774  37.821  14.854  0.00  0.00           N  
ATOM    533  CA  LEU A  69     -30.112  38.356  14.320  0.00  0.00           C  
ATOM    534  C   LEU A  69     -31.393  37.500  14.639  0.00  0.00           C  
ATOM    535  O   LEU A  69     -32.295  37.521  13.832  0.00  0.00           O  
ATOM    536  CB  LEU A  69     -30.029  38.775  12.858  0.00  0.00           C  
ATOM    537  CG  LEU A  69     -28.883  39.889  12.813  0.00  0.00           C  
ATOM    538  CD1 LEU A  69     -27.567  39.435  12.384  0.00  0.00           C  
ATOM    539  CD2 LEU A  69     -29.251  41.103  11.989  0.00  0.00           C  
ATOM    540  N   ASN A  70     -31.373  36.738  15.708  0.00  0.00           N  
ATOM    541  CA  ASN A  70     -32.636  35.982  16.120  0.00  0.00           C  
ATOM    542  C   ASN A  70     -33.605  36.907  16.857  0.00  0.00           C  
ATOM    543  O   ASN A  70     -33.175  37.847  17.528  0.00  0.00           O  
ATOM    544  CB  ASN A  70     -32.263  34.783  16.981  0.00  0.00           C  
ATOM    545  CG  ASN A  70     -31.274  33.890  16.363  0.00  0.00           C  
ATOM    546  OD1 ASN A  70     -31.645  33.035  15.595  0.00  0.00           O  
ATOM    547  ND2 ASN A  70     -29.968  34.022  16.602  0.00  0.00           N  
ATOM    548  N   THR A  71     -34.869  36.657  16.793  0.00  0.00           N  
ATOM    549  CA  THR A  71     -35.908  37.330  17.602  0.00  0.00           C  
ATOM    550  C   THR A  71     -37.043  36.405  18.031  0.00  0.00           C  
ATOM    551  O   THR A  71     -38.102  36.834  18.520  0.00  0.00           O  
ATOM    552  CB  THR A  71     -36.561  38.474  16.781  0.00  0.00           C  
ATOM    553  OG1 THR A  71     -37.169  37.913  15.627  0.00  0.00           O  
ATOM    554  CG2 THR A  71     -35.511  39.522  16.334  0.00  0.00           C  
ATOM    555  N   VAL A  72     -36.776  35.123  18.215  0.00  0.00           N  
ATOM    556  CA  VAL A  72     -37.392  34.198  19.198  0.00  0.00           C  
ATOM    557  C   VAL A  72     -36.938  34.621  20.540  0.00  0.00           C  
ATOM    558  O   VAL A  72     -35.730  34.975  20.730  0.00  0.00           O  
ATOM    559  CB  VAL A  72     -37.087  32.701  18.921  0.00  0.00           C  
ATOM    560  CG1 VAL A  72     -35.615  32.303  18.714  0.00  0.00           C  
ATOM    561  CG2 VAL A  72     -37.582  31.798  20.077  0.00  0.00           C  
ATOM    562  N   GLU A  73     -37.742  34.631  21.589  0.00  0.00           N  
ATOM    563  CA  GLU A  73     -37.442  35.390  22.842  0.00  0.00           C  
ATOM    564  C   GLU A  73     -36.491  34.574  23.829  0.00  0.00           C  
ATOM    565  O   GLU A  73     -35.787  35.229  24.621  0.00  0.00           O  
ATOM    566  CB  GLU A  73     -38.724  35.809  23.530  0.00  0.00           C  
ATOM    567  CG  GLU A  73     -38.602  37.021  24.461  0.00  0.00           C  
ATOM    568  CD  GLU A  73     -39.903  37.664  24.925  0.00  0.00           C  
ATOM    569  OE1 GLU A  73     -40.824  36.896  25.298  0.00  0.00           O  
ATOM    570  OE2 GLU A  73     -39.853  38.887  25.065  0.00  0.00           O  
ATOM    571  N   ARG A  74     -36.399  33.206  23.644  0.00  0.00           N  
ATOM    572  CA  ARG A  74     -35.537  32.363  24.405  0.00  0.00           C  
ATOM    573  C   ARG A  74     -34.754  31.412  23.417  0.00  0.00           C  
ATOM    574  O   ARG A  74     -35.332  30.908  22.463  0.00  0.00           O  
ATOM    575  CB  ARG A  74     -36.433  31.498  25.344  0.00  0.00           C  
ATOM    576  CG  ARG A  74     -35.554  30.668  26.289  0.00  0.00           C  
ATOM    577  CD  ARG A  74     -36.448  30.421  27.481  0.00  0.00           C  
ATOM    578  NE  ARG A  74     -35.873  29.355  28.272  0.00  0.00           N  
ATOM    579  CZ  ARG A  74     -35.962  29.104  29.525  0.00  0.00           C  
ATOM    580  NH1 ARG A  74     -36.511  29.929  30.449  0.00  0.00           N  
ATOM    581  NH2 ARG A  74     -35.463  27.952  29.875  0.00  0.00           N  
ATOM    582  N   ILE A  75     -33.504  31.025  23.749  0.00  0.00           N  
ATOM    583  CA  ILE A  75     -32.710  29.985  23.134  0.00  0.00           C  
ATOM    584  C   ILE A  75     -32.273  28.901  24.240  0.00  0.00           C  
ATOM    585  O   ILE A  75     -31.519  29.196  25.159  0.00  0.00           O  
ATOM    586  CB  ILE A  75     -31.571  30.475  22.281  0.00  0.00           C  
ATOM    587  CG2 ILE A  75     -30.775  29.201  21.710  0.00  0.00           C  
ATOM    588  CG1 ILE A  75     -32.102  31.248  21.006  0.00  0.00           C  
ATOM    589  CD1 ILE A  75     -30.977  31.916  20.226  0.00  0.00           C  
ATOM    590  N   PRO A  76     -32.914  27.729  24.234  0.00  0.00           N  
ATOM    591  CA  PRO A  76     -32.780  26.768  25.387  0.00  0.00           C  
ATOM    592  C   PRO A  76     -31.603  25.785  25.200  0.00  0.00           C  
ATOM    593  O   PRO A  76     -31.736  24.557  25.151  0.00  0.00           O  
ATOM    594  CD  PRO A  76     -33.942  27.126  23.334  0.00  0.00           C  
ATOM    595  CB  PRO A  76     -34.144  25.983  25.498  0.00  0.00           C  
ATOM    596  CG  PRO A  76     -34.515  25.890  24.065  0.00  0.00           C  
ATOM    597  N   LEU A  77     -30.446  26.398  25.239  0.00  0.00           N  
ATOM    598  CA  LEU A  77     -29.144  25.685  25.297  0.00  0.00           C  
ATOM    599  C   LEU A  77     -28.748  25.427  26.744  0.00  0.00           C  
ATOM    600  O   LEU A  77     -27.561  25.611  27.194  0.00  0.00           O  
ATOM    601  CB  LEU A  77     -28.110  26.560  24.517  0.00  0.00           C  
ATOM    602  CG  LEU A  77     -28.261  26.529  22.965  0.00  0.00           C  
ATOM    603  CD1 LEU A  77     -27.707  27.788  22.347  0.00  0.00           C  
ATOM    604  CD2 LEU A  77     -27.658  25.370  22.238  0.00  0.00           C  
ATOM    605  N   GLU A  78     -29.739  25.086  27.586  0.00  0.00           N  
ATOM    606  CA  GLU A  78     -29.698  24.880  29.009  0.00  0.00           C  
ATOM    607  C   GLU A  78     -28.739  23.715  29.451  0.00  0.00           C  
ATOM    608  O   GLU A  78     -28.266  23.843  30.608  0.00  0.00           O  
ATOM    609  CB  GLU A  78     -31.157  24.724  29.576  0.00  0.00           C  
ATOM    610  CG  GLU A  78     -32.112  25.916  29.529  0.00  0.00           C  
ATOM    611  CD  GLU A  78     -33.519  25.433  29.590  0.00  0.00           C  
ATOM    612  OE1 GLU A  78     -33.921  24.761  30.541  0.00  0.00           O  
ATOM    613  OE2 GLU A  78     -34.315  25.785  28.622  0.00  0.00           O  
ATOM    614  N   ASN A  79     -28.300  22.817  28.635  0.00  0.00           N  
ATOM    615  CA  ASN A  79     -27.447  21.658  28.930  0.00  0.00           C  
ATOM    616  C   ASN A  79     -26.059  21.517  28.272  0.00  0.00           C  
ATOM    617  O   ASN A  79     -25.303  20.574  28.486  0.00  0.00           O  
ATOM    618  CB  ASN A  79     -28.302  20.365  28.719  0.00  0.00           C  
ATOM    619  CG  ASN A  79     -29.567  20.396  29.549  0.00  0.00           C  
ATOM    620  OD1 ASN A  79     -29.391  20.491  30.760  0.00  0.00           O  
ATOM    621  ND2 ASN A  79     -30.714  20.211  29.026  0.00  0.00           N  
ATOM    622  N   LEU A  80     -25.585  22.563  27.540  0.00  0.00           N  
ATOM    623  CA  LEU A  80     -24.289  22.624  26.929  0.00  0.00           C  
ATOM    624  C   LEU A  80     -23.241  22.857  28.079  0.00  0.00           C  
ATOM    625  O   LEU A  80     -23.462  23.768  28.807  0.00  0.00           O  
ATOM    626  CB  LEU A  80     -24.363  23.722  25.805  0.00  0.00           C  
ATOM    627  CG  LEU A  80     -23.366  23.571  24.665  0.00  0.00           C  
ATOM    628  CD1 LEU A  80     -23.716  24.618  23.584  0.00  0.00           C  
ATOM    629  CD2 LEU A  80     -21.917  23.737  25.102  0.00  0.00           C  
ATOM    630  N   GLN A  81     -22.177  22.087  28.175  0.00  0.00           N  
ATOM    631  CA  GLN A  81     -21.053  22.251  29.147  0.00  0.00           C  
ATOM    632  C   GLN A  81     -19.825  22.878  28.465  0.00  0.00           C  
ATOM    633  O   GLN A  81     -19.145  23.667  29.141  0.00  0.00           O  
ATOM    634  CB  GLN A  81     -20.710  20.899  29.762  0.00  0.00           C  
ATOM    635  CG  GLN A  81     -21.802  20.409  30.787  0.00  0.00           C  
ATOM    636  CD  GLN A  81     -21.444  19.053  31.344  0.00  0.00           C  
ATOM    637  OE1 GLN A  81     -20.655  18.288  30.785  0.00  0.00           O  
ATOM    638  NE2 GLN A  81     -21.873  18.641  32.425  0.00  0.00           N  
ATOM    639  N   ILE A  82     -19.499  22.610  27.194  0.00  0.00           N  
ATOM    640  CA  ILE A  82     -18.182  22.933  26.602  0.00  0.00           C  
ATOM    641  C   ILE A  82     -18.246  23.256  25.085  0.00  0.00           C  
ATOM    642  O   ILE A  82     -19.039  22.627  24.427  0.00  0.00           O  
ATOM    643  CB  ILE A  82     -17.189  21.755  26.806  0.00  0.00           C  
ATOM    644  CG2 ILE A  82     -17.700  20.416  26.208  0.00  0.00           C  
ATOM    645  CG1 ILE A  82     -15.833  22.139  26.200  0.00  0.00           C  
ATOM    646  CD1 ILE A  82     -14.586  21.312  26.572  0.00  0.00           C  
ATOM    647  N   ILE A  83     -17.385  24.109  24.563  0.00  0.00           N  
ATOM    648  CA  ILE A  83     -17.114  24.364  23.147  0.00  0.00           C  
ATOM    649  C   ILE A  83     -15.556  24.104  22.807  0.00  0.00           C  
ATOM    650  O   ILE A  83     -14.758  24.471  23.620  0.00  0.00           O  
ATOM    651  CB  ILE A  83     -17.619  25.843  22.659  0.00  0.00           C  
ATOM    652  CG2 ILE A  83     -17.331  26.190  21.182  0.00  0.00           C  
ATOM    653  CG1 ILE A  83     -19.086  26.029  22.854  0.00  0.00           C  
ATOM    654  CD1 ILE A  83     -19.543  27.519  23.201  0.00  0.00           C  
ATOM    655  N   ARG A  84     -15.272  23.489  21.641  0.00  0.00           N  
ATOM    656  CA  ARG A  84     -13.891  22.978  21.488  0.00  0.00           C  
ATOM    657  C   ARG A  84     -13.137  23.676  20.345  0.00  0.00           C  
ATOM    658  O   ARG A  84     -11.938  23.468  20.310  0.00  0.00           O  
ATOM    659  CB  ARG A  84     -13.894  21.388  21.475  0.00  0.00           C  
ATOM    660  CG  ARG A  84     -14.647  20.715  22.549  0.00  0.00           C  
ATOM    661  CD  ARG A  84     -14.581  19.198  22.442  0.00  0.00           C  
ATOM    662  NE  ARG A  84     -15.066  18.448  23.583  0.00  0.00           N  
ATOM    663  CZ  ARG A  84     -14.342  17.944  24.567  0.00  0.00           C  
ATOM    664  NH1 ARG A  84     -13.086  18.125  24.893  0.00  0.00           N  
ATOM    665  NH2 ARG A  84     -14.927  17.099  25.390  0.00  0.00           N  
ATOM    666  N   GLY A  85     -13.720  24.614  19.612  0.00  0.00           N  
ATOM    667  CA  GLY A  85     -13.072  25.605  18.815  0.00  0.00           C  
ATOM    668  C   GLY A  85     -12.140  25.022  17.714  0.00  0.00           C  
ATOM    669  O   GLY A  85     -11.082  25.636  17.356  0.00  0.00           O  
ATOM    670  N   ASN A  86     -12.434  23.830  17.159  0.00  0.00           N  
ATOM    671  CA  ASN A  86     -11.499  23.275  16.111  0.00  0.00           C  
ATOM    672  C   ASN A  86     -11.477  24.149  14.885  0.00  0.00           C  
ATOM    673  O   ASN A  86     -10.535  24.034  14.111  0.00  0.00           O  
ATOM    674  CB  ASN A  86     -11.917  21.810  15.782  0.00  0.00           C  
ATOM    675  CG  ASN A  86     -11.713  20.774  16.832  0.00  0.00           C  
ATOM    676  OD1 ASN A  86     -10.616  20.235  16.952  0.00  0.00           O  
ATOM    677  ND2 ASN A  86     -12.693  20.324  17.537  0.00  0.00           N  
ATOM    678  N   MET A  87     -12.481  24.994  14.662  0.00  0.00           N  
ATOM    679  CA  MET A  87     -12.595  25.950  13.541  0.00  0.00           C  
ATOM    680  C   MET A  87     -13.525  27.060  14.159  0.00  0.00           C  
ATOM    681  O   MET A  87     -14.362  26.826  15.075  0.00  0.00           O  
ATOM    682  CB  MET A  87     -13.146  25.462  12.177  0.00  0.00           C  
ATOM    683  CG  MET A  87     -14.370  24.527  12.416  0.00  0.00           C  
ATOM    684  SD  MET A  87     -14.084  22.833  13.025  0.00  0.00           S  
ATOM    685  CE  MET A  87     -15.751  22.068  13.155  0.00  0.00           C  
ATOM    686  N   TYR A  88     -13.417  28.268  13.547  0.00  0.00           N  
ATOM    687  CA  TYR A  88     -13.738  29.521  14.219  0.00  0.00           C  
ATOM    688  C   TYR A  88     -14.666  30.472  13.459  0.00  0.00           C  
ATOM    689  O   TYR A  88     -14.772  30.414  12.232  0.00  0.00           O  
ATOM    690  CB  TYR A  88     -12.439  30.279  14.392  0.00  0.00           C  
ATOM    691  CG  TYR A  88     -11.421  29.556  15.317  0.00  0.00           C  
ATOM    692  CD1 TYR A  88     -10.330  28.847  14.792  0.00  0.00           C  
ATOM    693  CE1 TYR A  88      -9.299  28.420  15.618  0.00  0.00           C  
ATOM    694  CZ  TYR A  88      -9.282  28.650  16.980  0.00  0.00           C  
ATOM    695  OH  TYR A  88      -8.220  28.344  17.758  0.00  0.00           O  
ATOM    696  CD2 TYR A  88     -11.547  29.722  16.728  0.00  0.00           C  
ATOM    697  CE2 TYR A  88     -10.432  29.302  17.510  0.00  0.00           C  
ATOM    698  N   TYR A  89     -15.326  31.416  14.184  0.00  0.00           N  
ATOM    699  CA  TYR A  89     -16.035  32.511  13.579  0.00  0.00           C  
ATOM    700  C   TYR A  89     -15.093  33.747  13.532  0.00  0.00           C  
ATOM    701  O   TYR A  89     -14.081  33.787  14.303  0.00  0.00           O  
ATOM    702  CB  TYR A  89     -17.253  32.849  14.422  0.00  0.00           C  
ATOM    703  CG  TYR A  89     -18.138  33.833  13.772  0.00  0.00           C  
ATOM    704  CD1 TYR A  89     -18.853  33.373  12.612  0.00  0.00           C  
ATOM    705  CE1 TYR A  89     -19.694  34.297  11.952  0.00  0.00           C  
ATOM    706  CZ  TYR A  89     -19.664  35.684  12.356  0.00  0.00           C  
ATOM    707  OH  TYR A  89     -20.550  36.438  11.725  0.00  0.00           O  
ATOM    708  CD2 TYR A  89     -18.093  35.195  14.189  0.00  0.00           C  
ATOM    709  CE2 TYR A  89     -18.869  36.111  13.469  0.00  0.00           C  
ATOM    710  N   GLU A  90     -15.278  34.692  12.613  0.00  0.00           N  
ATOM    711  CA  GLU A  90     -14.345  35.786  12.232  0.00  0.00           C  
ATOM    712  C   GLU A  90     -12.876  35.437  12.526  0.00  0.00           C  
ATOM    713  O   GLU A  90     -12.185  36.068  13.377  0.00  0.00           O  
ATOM    714  CB  GLU A  90     -14.820  37.070  12.888  0.00  0.00           C  
ATOM    715  CG  GLU A  90     -14.177  38.275  12.216  0.00  0.00           C  
ATOM    716  CD  GLU A  90     -14.311  39.574  12.970  0.00  0.00           C  
ATOM    717  OE1 GLU A  90     -15.452  39.976  13.212  0.00  0.00           O  
ATOM    718  OE2 GLU A  90     -13.280  40.273  13.177  0.00  0.00           O  
ATOM    719  N   ASN A  91     -12.434  34.260  12.022  0.00  0.00           N  
ATOM    720  CA  ASN A  91     -11.117  33.495  12.155  0.00  0.00           C  
ATOM    721  C   ASN A  91     -10.574  32.982  13.461  0.00  0.00           C  
ATOM    722  O   ASN A  91      -9.660  32.167  13.516  0.00  0.00           O  
ATOM    723  CB  ASN A  91     -10.003  34.090  11.272  0.00  0.00           C  
ATOM    724  CG  ASN A  91      -9.529  35.461  11.580  0.00  0.00           C  
ATOM    725  OD1 ASN A  91      -9.025  35.673  12.665  0.00  0.00           O  
ATOM    726  ND2 ASN A  91      -9.750  36.477  10.777  0.00  0.00           N  
ATOM    727  N   SER A  92     -11.108  33.596  14.517  0.00  0.00           N  
ATOM    728  CA  SER A  92     -10.514  33.493  15.939  0.00  0.00           C  
ATOM    729  C   SER A  92     -11.621  33.487  17.078  0.00  0.00           C  
ATOM    730  O   SER A  92     -11.251  33.136  18.193  0.00  0.00           O  
ATOM    731  CB  SER A  92      -9.642  34.695  16.236  0.00  0.00           C  
ATOM    732  OG  SER A  92      -8.545  34.675  15.396  0.00  0.00           O  
ATOM    733  N   TYR A  93     -12.894  33.757  16.809  0.00  0.00           N  
ATOM    734  CA  TYR A  93     -13.970  33.545  17.747  0.00  0.00           C  
ATOM    735  C   TYR A  93     -14.504  32.151  17.860  0.00  0.00           C  
ATOM    736  O   TYR A  93     -14.973  31.568  16.926  0.00  0.00           O  
ATOM    737  CB  TYR A  93     -14.971  34.611  17.388  0.00  0.00           C  
ATOM    738  CG  TYR A  93     -14.442  36.028  17.641  0.00  0.00           C  
ATOM    739  CD1 TYR A  93     -13.976  36.767  16.572  0.00  0.00           C  
ATOM    740  CE1 TYR A  93     -13.596  38.165  16.673  0.00  0.00           C  
ATOM    741  CZ  TYR A  93     -13.728  38.785  17.955  0.00  0.00           C  
ATOM    742  OH  TYR A  93     -13.134  39.947  18.143  0.00  0.00           O  
ATOM    743  CD2 TYR A  93     -14.527  36.687  18.905  0.00  0.00           C  
ATOM    744  CE2 TYR A  93     -14.130  38.017  19.083  0.00  0.00           C  
ATOM    745  N   ALA A  94     -14.503  31.591  19.055  0.00  0.00           N  
ATOM    746  CA  ALA A  94     -15.161  30.352  19.430  0.00  0.00           C  
ATOM    747  C   ALA A  94     -16.639  30.487  19.854  0.00  0.00           C  
ATOM    748  O   ALA A  94     -17.459  29.587  19.614  0.00  0.00           O  
ATOM    749  CB  ALA A  94     -14.461  29.679  20.584  0.00  0.00           C  
ATOM    750  N   LEU A  95     -17.037  31.595  20.544  0.00  0.00           N  
ATOM    751  CA  LEU A  95     -18.478  31.900  20.728  0.00  0.00           C  
ATOM    752  C   LEU A  95     -18.735  33.368  20.374  0.00  0.00           C  
ATOM    753  O   LEU A  95     -18.013  34.260  20.708  0.00  0.00           O  
ATOM    754  CB  LEU A  95     -18.858  31.577  22.250  0.00  0.00           C  
ATOM    755  CG  LEU A  95     -20.142  32.258  22.789  0.00  0.00           C  
ATOM    756  CD1 LEU A  95     -21.371  31.809  22.035  0.00  0.00           C  
ATOM    757  CD2 LEU A  95     -20.357  31.845  24.214  0.00  0.00           C  
ATOM    758  N   ALA A  96     -19.816  33.676  19.614  0.00  0.00           N  
ATOM    759  CA  ALA A  96     -20.365  35.055  19.275  0.00  0.00           C  
ATOM    760  C   ALA A  96     -21.886  35.156  19.447  0.00  0.00           C  
ATOM    761  O   ALA A  96     -22.634  34.219  19.133  0.00  0.00           O  
ATOM    762  CB  ALA A  96     -20.077  35.342  17.835  0.00  0.00           C  
ATOM    763  N   VAL A  97     -22.404  36.258  20.036  0.00  0.00           N  
ATOM    764  CA  VAL A  97     -23.870  36.516  20.197  0.00  0.00           C  
ATOM    765  C   VAL A  97     -24.042  37.972  19.687  0.00  0.00           C  
ATOM    766  O   VAL A  97     -23.593  38.920  20.314  0.00  0.00           O  
ATOM    767  CB  VAL A  97     -24.341  36.370  21.628  0.00  0.00           C  
ATOM    768  CG1 VAL A  97     -25.821  36.724  21.889  0.00  0.00           C  
ATOM    769  CG2 VAL A  97     -24.053  34.941  22.049  0.00  0.00           C  
ATOM    770  N   LEU A  98     -24.596  38.075  18.492  0.00  0.00           N  
ATOM    771  CA  LEU A  98     -24.590  39.323  17.663  0.00  0.00           C  
ATOM    772  C   LEU A  98     -26.007  39.745  17.227  0.00  0.00           C  
ATOM    773  O   LEU A  98     -26.705  38.990  16.563  0.00  0.00           O  
ATOM    774  CB  LEU A  98     -23.739  39.152  16.411  0.00  0.00           C  
ATOM    775  CG  LEU A  98     -22.263  38.783  16.640  0.00  0.00           C  
ATOM    776  CD1 LEU A  98     -21.623  38.526  15.263  0.00  0.00           C  
ATOM    777  CD2 LEU A  98     -21.559  39.893  17.382  0.00  0.00           C  
ATOM    778  N   SER A  99     -26.418  40.992  17.432  0.00  0.00           N  
ATOM    779  CA  SER A  99     -27.575  41.763  16.831  0.00  0.00           C  
ATOM    780  C   SER A  99     -28.947  41.123  16.920  0.00  0.00           C  
ATOM    781  O   SER A  99     -29.766  41.193  15.973  0.00  0.00           O  
ATOM    782  CB  SER A  99     -27.160  42.268  15.458  0.00  0.00           C  
ATOM    783  OG  SER A  99     -26.031  43.041  15.497  0.00  0.00           O  
ATOM    784  N   ASN A 100     -29.261  40.449  18.011  0.00  0.00           N  
ATOM    785  CA  ASN A 100     -30.465  39.634  18.193  0.00  0.00           C  
ATOM    786  C   ASN A 100     -31.681  40.495  18.583  0.00  0.00           C  
ATOM    787  O   ASN A 100     -32.252  40.319  19.622  0.00  0.00           O  
ATOM    788  CB  ASN A 100     -30.127  38.516  19.184  0.00  0.00           C  
ATOM    789  CG  ASN A 100     -29.128  37.535  18.596  0.00  0.00           C  
ATOM    790  OD1 ASN A 100     -29.405  36.766  17.727  0.00  0.00           O  
ATOM    791  ND2 ASN A 100     -27.886  37.549  19.120  0.00  0.00           N  
ATOM    792  N   TYR A 101     -32.065  41.477  17.737  0.00  0.00           N  
ATOM    793  CA  TYR A 101     -33.230  42.388  18.088  0.00  0.00           C  
ATOM    794  C   TYR A 101     -33.538  43.204  16.773  0.00  0.00           C  
ATOM    795  O   TYR A 101     -32.699  43.290  15.849  0.00  0.00           O  
ATOM    796  CB  TYR A 101     -32.782  43.423  19.213  0.00  0.00           C  
ATOM    797  CG  TYR A 101     -31.944  44.662  18.726  0.00  0.00           C  
ATOM    798  CD1 TYR A 101     -30.666  44.534  18.167  0.00  0.00           C  
ATOM    799  CE1 TYR A 101     -29.926  45.685  17.922  0.00  0.00           C  
ATOM    800  CZ  TYR A 101     -30.535  46.928  17.988  0.00  0.00           C  
ATOM    801  OH  TYR A 101     -29.934  48.016  17.421  0.00  0.00           O  
ATOM    802  CD2 TYR A 101     -32.562  45.962  18.764  0.00  0.00           C  
ATOM    803  CE2 TYR A 101     -31.813  47.103  18.529  0.00  0.00           C  
ATOM    804  N   ASP A 102     -34.666  43.819  16.723  0.00  0.00           N  
ATOM    805  CA  ASP A 102     -35.135  44.433  15.417  0.00  0.00           C  
ATOM    806  C   ASP A 102     -35.120  46.028  15.436  0.00  0.00           C  
ATOM    807  O   ASP A 102     -35.285  46.669  14.372  0.00  0.00           O  
ATOM    808  CB  ASP A 102     -36.543  43.879  15.080  0.00  0.00           C  
ATOM    809  CG  ASP A 102     -37.604  44.109  16.173  0.00  0.00           C  
ATOM    810  OD1 ASP A 102     -38.626  43.342  16.200  0.00  0.00           O  
ATOM    811  OD2 ASP A 102     -37.444  45.085  16.984  0.00  0.00           O  
ATOM    812  N   ALA A 103     -34.849  46.611  16.597  0.00  0.00           N  
ATOM    813  CA  ALA A 103     -34.841  48.043  16.849  0.00  0.00           C  
ATOM    814  C   ALA A 103     -36.229  48.717  16.859  0.00  0.00           C  
ATOM    815  O   ALA A 103     -36.424  49.922  16.719  0.00  0.00           O  
ATOM    816  CB  ALA A 103     -33.823  48.805  16.002  0.00  0.00           C  
ATOM    817  N   ASN A 104     -37.280  47.880  16.927  0.00  0.00           N  
ATOM    818  CA  ASN A 104     -38.644  48.282  16.614  0.00  0.00           C  
ATOM    819  C   ASN A 104     -39.596  47.862  17.765  0.00  0.00           C  
ATOM    820  O   ASN A 104     -40.354  48.701  18.277  0.00  0.00           O  
ATOM    821  CB  ASN A 104     -39.099  47.849  15.207  0.00  0.00           C  
ATOM    822  CG  ASN A 104     -40.413  48.428  14.921  0.00  0.00           C  
ATOM    823  OD1 ASN A 104     -41.469  47.877  15.110  0.00  0.00           O  
ATOM    824  ND2 ASN A 104     -40.354  49.658  14.440  0.00  0.00           N  
ATOM    825  N   LYS A 105     -39.618  46.499  18.058  0.00  0.00           N  
ATOM    826  CA  LYS A 105     -40.574  45.874  18.900  0.00  0.00           C  
ATOM    827  C   LYS A 105     -40.229  44.529  19.569  0.00  0.00           C  
ATOM    828  O   LYS A 105     -40.846  44.278  20.605  0.00  0.00           O  
ATOM    829  CB  LYS A 105     -41.917  45.707  18.244  0.00  0.00           C  
ATOM    830  CG  LYS A 105     -41.869  44.899  16.945  0.00  0.00           C  
ATOM    831  CD  LYS A 105     -43.312  44.569  16.458  0.00  0.00           C  
ATOM    832  CE  LYS A 105     -44.172  45.821  16.331  0.00  0.00           C  
ATOM    833  NZ  LYS A 105     -43.970  46.408  15.002  0.00  0.00           N  
ATOM    834  N   THR A 106     -39.186  43.792  19.278  0.00  0.00           N  
ATOM    835  CA  THR A 106     -38.840  42.500  19.921  0.00  0.00           C  
ATOM    836  C   THR A 106     -37.282  42.218  19.902  0.00  0.00           C  
ATOM    837  O   THR A 106     -36.581  42.866  19.129  0.00  0.00           O  
ATOM    838  CB  THR A 106     -39.598  41.268  19.349  0.00  0.00           C  
ATOM    839  OG1 THR A 106     -39.100  41.130  18.047  0.00  0.00           O  
ATOM    840  CG2 THR A 106     -41.148  41.347  19.363  0.00  0.00           C  
ATOM    841  N   GLY A 107     -36.826  41.133  20.585  0.00  0.00           N  
ATOM    842  CA  GLY A 107     -35.410  40.627  20.503  0.00  0.00           C  
ATOM    843  C   GLY A 107     -35.150  39.513  21.488  0.00  0.00           C  
ATOM    844  O   GLY A 107     -35.959  39.192  22.320  0.00  0.00           O  
ATOM    845  N   LEU A 108     -33.974  38.833  21.361  0.00  0.00           N  
ATOM    846  CA  LEU A 108     -33.597  37.734  22.264  0.00  0.00           C  
ATOM    847  C   LEU A 108     -33.424  38.244  23.707  0.00  0.00           C  
ATOM    848  O   LEU A 108     -32.625  39.158  23.944  0.00  0.00           O  
ATOM    849  CB  LEU A 108     -32.325  36.987  21.742  0.00  0.00           C  
ATOM    850  CG  LEU A 108     -31.707  35.849  22.546  0.00  0.00           C  
ATOM    851  CD1 LEU A 108     -32.514  34.498  22.540  0.00  0.00           C  
ATOM    852  CD2 LEU A 108     -30.418  35.448  21.783  0.00  0.00           C  
ATOM    853  N   LYS A 109     -34.087  37.623  24.624  0.00  0.00           N  
ATOM    854  CA  LYS A 109     -34.087  38.026  26.034  0.00  0.00           C  
ATOM    855  C   LYS A 109     -33.376  37.014  26.925  0.00  0.00           C  
ATOM    856  O   LYS A 109     -32.516  37.337  27.772  0.00  0.00           O  
ATOM    857  CB  LYS A 109     -35.558  38.142  26.396  0.00  0.00           C  
ATOM    858  CG  LYS A 109     -35.749  38.867  27.785  0.00  0.00           C  
ATOM    859  CD  LYS A 109     -37.199  39.068  28.216  0.00  0.00           C  
ATOM    860  CE  LYS A 109     -37.917  40.146  27.299  0.00  0.00           C  
ATOM    861  NZ  LYS A 109     -39.338  40.063  27.640  0.00  0.00           N  
ATOM    862  N   GLU A 110     -33.699  35.741  26.662  0.00  0.00           N  
ATOM    863  CA  GLU A 110     -33.218  34.610  27.417  0.00  0.00           C  
ATOM    864  C   GLU A 110     -32.243  33.667  26.700  0.00  0.00           C  
ATOM    865  O   GLU A 110     -32.653  32.919  25.842  0.00  0.00           O  
ATOM    866  CB  GLU A 110     -34.378  33.864  28.076  0.00  0.00           C  
ATOM    867  CG  GLU A 110     -35.177  34.810  29.027  0.00  0.00           C  
ATOM    868  CD  GLU A 110     -36.354  34.096  29.648  0.00  0.00           C  
ATOM    869  OE1 GLU A 110     -36.303  33.528  30.724  0.00  0.00           O  
ATOM    870  OE2 GLU A 110     -37.466  34.322  29.086  0.00  0.00           O  
ATOM    871  N   LEU A 111     -30.980  33.580  27.190  0.00  0.00           N  
ATOM    872  CA  LEU A 111     -30.110  32.451  26.886  0.00  0.00           C  
ATOM    873  C   LEU A 111     -29.809  31.841  28.246  0.00  0.00           C  
ATOM    874  O   LEU A 111     -28.722  32.113  28.853  0.00  0.00           O  
ATOM    875  CB  LEU A 111     -28.807  32.985  26.236  0.00  0.00           C  
ATOM    876  CG  LEU A 111     -28.967  33.120  24.701  0.00  0.00           C  
ATOM    877  CD1 LEU A 111     -27.899  34.049  24.013  0.00  0.00           C  
ATOM    878  CD2 LEU A 111     -28.745  31.729  24.130  0.00  0.00           C  
ATOM    879  N   PRO A 112     -30.565  30.938  28.836  0.00  0.00           N  
ATOM    880  CA  PRO A 112     -30.354  30.292  30.156  0.00  0.00           C  
ATOM    881  C   PRO A 112     -29.242  29.271  30.056  0.00  0.00           C  
ATOM    882  O   PRO A 112     -29.469  28.076  30.126  0.00  0.00           O  
ATOM    883  CD  PRO A 112     -31.759  30.393  28.239  0.00  0.00           C  
ATOM    884  CB  PRO A 112     -31.775  29.748  30.532  0.00  0.00           C  
ATOM    885  CG  PRO A 112     -32.600  29.767  29.307  0.00  0.00           C  
ATOM    886  N   MET A 113     -27.982  29.681  29.840  0.00  0.00           N  
ATOM    887  CA  MET A 113     -26.892  28.718  29.607  0.00  0.00           C  
ATOM    888  C   MET A 113     -26.390  28.154  31.011  0.00  0.00           C  
ATOM    889  O   MET A 113     -25.196  28.269  31.327  0.00  0.00           O  
ATOM    890  CB  MET A 113     -25.908  29.246  28.539  0.00  0.00           C  
ATOM    891  CG  MET A 113     -26.601  29.504  27.207  0.00  0.00           C  
ATOM    892  SD  MET A 113     -25.505  30.169  25.970  0.00  0.00           S  
ATOM    893  CE  MET A 113     -25.373  31.823  26.512  0.00  0.00           C  
ATOM    894  N   ARG A 114     -27.290  27.562  31.800  0.00  0.00           N  
ATOM    895  CA  ARG A 114     -27.042  27.298  33.226  0.00  0.00           C  
ATOM    896  C   ARG A 114     -25.971  26.292  33.595  0.00  0.00           C  
ATOM    897  O   ARG A 114     -25.603  26.230  34.754  0.00  0.00           O  
ATOM    898  CB  ARG A 114     -28.379  26.973  34.006  0.00  0.00           C  
ATOM    899  CG  ARG A 114     -28.912  25.594  33.678  0.00  0.00           C  
ATOM    900  CD  ARG A 114     -30.151  25.330  34.569  0.00  0.00           C  
ATOM    901  NE  ARG A 114     -31.327  26.120  34.235  0.00  0.00           N  
ATOM    902  CZ  ARG A 114     -32.258  25.834  33.378  0.00  0.00           C  
ATOM    903  NH1 ARG A 114     -32.422  24.665  32.816  0.00  0.00           N  
ATOM    904  NH2 ARG A 114     -32.987  26.830  32.921  0.00  0.00           N  
ATOM    905  N   ASN A 115     -25.507  25.513  32.602  0.00  0.00           N  
ATOM    906  CA  ASN A 115     -24.422  24.464  32.630  0.00  0.00           C  
ATOM    907  C   ASN A 115     -23.064  24.881  31.986  0.00  0.00           C  
ATOM    908  O   ASN A 115     -22.070  24.185  32.191  0.00  0.00           O  
ATOM    909  CB  ASN A 115     -24.998  23.173  32.052  0.00  0.00           C  
ATOM    910  CG  ASN A 115     -25.957  22.441  32.991  0.00  0.00           C  
ATOM    911  OD1 ASN A 115     -25.505  21.876  33.974  0.00  0.00           O  
ATOM    912  ND2 ASN A 115     -27.277  22.432  32.755  0.00  0.00           N  
ATOM    913  N   LEU A 116     -22.994  26.003  31.247  0.00  0.00           N  
ATOM    914  CA  LEU A 116     -21.766  26.323  30.496  0.00  0.00           C  
ATOM    915  C   LEU A 116     -20.555  26.667  31.371  0.00  0.00           C  
ATOM    916  O   LEU A 116     -20.584  27.632  32.142  0.00  0.00           O  
ATOM    917  CB  LEU A 116     -22.067  27.438  29.459  0.00  0.00           C  
ATOM    918  CG  LEU A 116     -20.906  27.903  28.594  0.00  0.00           C  
ATOM    919  CD1 LEU A 116     -20.260  26.775  27.729  0.00  0.00           C  
ATOM    920  CD2 LEU A 116     -21.404  28.995  27.590  0.00  0.00           C  
ATOM    921  N   GLN A 117     -19.425  25.938  31.172  0.00  0.00           N  
ATOM    922  CA  GLN A 117     -18.292  25.970  32.155  0.00  0.00           C  
ATOM    923  C   GLN A 117     -16.932  25.931  31.461  0.00  0.00           C  
ATOM    924  O   GLN A 117     -15.946  26.093  32.194  0.00  0.00           O  
ATOM    925  CB  GLN A 117     -18.475  24.810  33.159  0.00  0.00           C  
ATOM    926  CG  GLN A 117     -19.430  25.149  34.326  0.00  0.00           C  
ATOM    927  CD  GLN A 117     -19.814  23.831  34.973  0.00  0.00           C  
ATOM    928  OE1 GLN A 117     -19.443  23.465  36.108  0.00  0.00           O  
ATOM    929  NE2 GLN A 117     -20.653  23.106  34.275  0.00  0.00           N  
ATOM    930  N   GLU A 118     -16.836  25.785  30.144  0.00  0.00           N  
ATOM    931  CA  GLU A 118     -15.543  25.780  29.479  0.00  0.00           C  
ATOM    932  C   GLU A 118     -15.738  26.192  28.054  0.00  0.00           C  
ATOM    933  O   GLU A 118     -16.587  25.717  27.292  0.00  0.00           O  
ATOM    934  CB  GLU A 118     -15.063  24.318  29.473  0.00  0.00           C  
ATOM    935  CG  GLU A 118     -13.625  24.047  28.936  0.00  0.00           C  
ATOM    936  CD  GLU A 118     -12.661  24.398  29.988  0.00  0.00           C  
ATOM    937  OE1 GLU A 118     -12.475  23.673  30.975  0.00  0.00           O  
ATOM    938  OE2 GLU A 118     -12.059  25.510  30.024  0.00  0.00           O  
ATOM    939  N   ILE A 119     -14.834  27.083  27.603  0.00  0.00           N  
ATOM    940  CA  ILE A 119     -14.548  27.436  26.233  0.00  0.00           C  
ATOM    941  C   ILE A 119     -13.082  27.259  25.949  0.00  0.00           C  
ATOM    942  O   ILE A 119     -12.264  28.086  26.358  0.00  0.00           O  
ATOM    943  CB  ILE A 119     -15.031  28.844  25.722  0.00  0.00           C  
ATOM    944  CG2 ILE A 119     -14.791  29.105  24.225  0.00  0.00           C  
ATOM    945  CG1 ILE A 119     -16.568  28.900  25.877  0.00  0.00           C  
ATOM    946  CD1 ILE A 119     -17.205  30.299  25.705  0.00  0.00           C  
ATOM    947  N   LEU A 120     -12.686  26.364  25.035  0.00  0.00           N  
ATOM    948  CA  LEU A 120     -11.317  26.211  24.617  0.00  0.00           C  
ATOM    949  C   LEU A 120     -10.860  27.215  23.562  0.00  0.00           C  
ATOM    950  O   LEU A 120     -11.469  27.429  22.561  0.00  0.00           O  
ATOM    951  CB  LEU A 120     -11.091  24.769  24.271  0.00  0.00           C  
ATOM    952  CG  LEU A 120     -11.519  23.642  25.276  0.00  0.00           C  
ATOM    953  CD1 LEU A 120     -11.217  22.242  24.734  0.00  0.00           C  
ATOM    954  CD2 LEU A 120     -10.761  23.882  26.614  0.00  0.00           C  
ATOM    955  N   HIS A 121      -9.609  27.663  23.780  0.00  0.00           N  
ATOM    956  CA  HIS A 121      -8.659  28.351  22.863  0.00  0.00           C  
ATOM    957  C   HIS A 121      -9.390  29.136  21.685  0.00  0.00           C  
ATOM    958  O   HIS A 121      -8.933  29.022  20.530  0.00  0.00           O  
ATOM    959  CB  HIS A 121      -7.598  27.364  22.421  0.00  0.00           C  
ATOM    960  ND1 HIS A 121      -7.652  24.766  22.258  0.00  0.00           N  
ATOM    961  CG  HIS A 121      -8.029  26.072  21.792  0.00  0.00           C  
ATOM    962  CE1 HIS A 121      -8.370  23.910  21.562  0.00  0.00           C  
ATOM    963  NE2 HIS A 121      -9.168  24.586  20.766  0.00  0.00           N  
ATOM    964  CD2 HIS A 121      -8.884  25.884  20.785  0.00  0.00           C  
ATOM    965  N   GLY A 122     -10.407  29.947  22.001  0.00  0.00           N  
ATOM    966  CA  GLY A 122     -10.968  30.856  21.031  0.00  0.00           C  
ATOM    967  C   GLY A 122     -11.702  31.957  21.757  0.00  0.00           C  
ATOM    968  O   GLY A 122     -12.268  31.789  22.824  0.00  0.00           O  
ATOM    969  N   ALA A 123     -11.729  33.124  21.145  0.00  0.00           N  
ATOM    970  CA  ALA A 123     -12.232  34.416  21.680  0.00  0.00           C  
ATOM    971  C   ALA A 123     -13.775  34.409  21.624  0.00  0.00           C  
ATOM    972  O   ALA A 123     -14.441  33.582  20.982  0.00  0.00           O  
ATOM    973  CB  ALA A 123     -11.575  35.567  20.906  0.00  0.00           C  
ATOM    974  N   VAL A 124     -14.351  35.415  22.325  0.00  0.00           N  
ATOM    975  CA  VAL A 124     -15.773  35.562  22.634  0.00  0.00           C  
ATOM    976  C   VAL A 124     -16.264  36.943  22.389  0.00  0.00           C  
ATOM    977  O   VAL A 124     -15.630  37.943  22.769  0.00  0.00           O  
ATOM    978  CB  VAL A 124     -16.070  35.157  24.094  0.00  0.00           C  
ATOM    979  CG1 VAL A 124     -17.582  35.459  24.413  0.00  0.00           C  
ATOM    980  CG2 VAL A 124     -15.812  33.641  24.399  0.00  0.00           C  
ATOM    981  N   ARG A 125     -17.430  37.048  21.737  0.00  0.00           N  
ATOM    982  CA  ARG A 125     -17.999  38.343  21.308  0.00  0.00           C  
ATOM    983  C   ARG A 125     -19.500  38.445  21.636  0.00  0.00           C  
ATOM    984  O   ARG A 125     -20.260  37.538  21.315  0.00  0.00           O  
ATOM    985  CB  ARG A 125     -17.722  38.670  19.847  0.00  0.00           C  
ATOM    986  CG  ARG A 125     -18.369  40.034  19.392  0.00  0.00           C  
ATOM    987  CD  ARG A 125     -17.813  40.317  18.011  0.00  0.00           C  
ATOM    988  NE  ARG A 125     -18.627  41.371  17.421  0.00  0.00           N  
ATOM    989  CZ  ARG A 125     -18.828  41.758  16.178  0.00  0.00           C  
ATOM    990  NH1 ARG A 125     -18.462  40.959  15.192  0.00  0.00           N  
ATOM    991  NH2 ARG A 125     -19.386  42.887  15.943  0.00  0.00           N  
ATOM    992  N   PHE A 126     -19.934  39.611  22.183  0.00  0.00           N  
ATOM    993  CA  PHE A 126     -21.303  39.829  22.531  0.00  0.00           C  
ATOM    994  C   PHE A 126     -21.493  41.297  22.094  0.00  0.00           C  
ATOM    995  O   PHE A 126     -20.837  42.181  22.631  0.00  0.00           O  
ATOM    996  CB  PHE A 126     -21.486  39.784  24.083  0.00  0.00           C  
ATOM    997  CG  PHE A 126     -21.992  38.400  24.528  0.00  0.00           C  
ATOM    998  CD1 PHE A 126     -21.074  37.330  24.635  0.00  0.00           C  
ATOM    999  CE1 PHE A 126     -21.585  36.016  24.837  0.00  0.00           C  
ATOM   1000  CZ  PHE A 126     -22.966  35.808  24.960  0.00  0.00           C  
ATOM   1001  CD2 PHE A 126     -23.384  38.208  24.717  0.00  0.00           C  
ATOM   1002  CE2 PHE A 126     -23.846  36.889  24.864  0.00  0.00           C  
ATOM   1003  N   SER A 127     -22.351  41.529  21.101  0.00  0.00           N  
ATOM   1004  CA  SER A 127     -22.606  42.846  20.572  0.00  0.00           C  
ATOM   1005  C   SER A 127     -24.068  42.976  20.298  0.00  0.00           C  
ATOM   1006  O   SER A 127     -24.659  42.184  19.605  0.00  0.00           O  
ATOM   1007  CB  SER A 127     -21.785  43.142  19.339  0.00  0.00           C  
ATOM   1008  OG  SER A 127     -20.489  42.518  19.356  0.00  0.00           O  
ATOM   1009  N   ASN A 128     -24.601  44.190  20.623  0.00  0.00           N  
ATOM   1010  CA  ASN A 128     -25.904  44.617  20.059  0.00  0.00           C  
ATOM   1011  C   ASN A 128     -27.144  43.797  20.396  0.00  0.00           C  
ATOM   1012  O   ASN A 128     -28.001  43.463  19.589  0.00  0.00           O  
ATOM   1013  CB  ASN A 128     -25.814  44.992  18.541  0.00  0.00           C  
ATOM   1014  CG  ASN A 128     -24.713  45.977  18.133  0.00  0.00           C  
ATOM   1015  OD1 ASN A 128     -23.786  45.724  17.401  0.00  0.00           O  
ATOM   1016  ND2 ASN A 128     -24.950  47.166  18.552  0.00  0.00           N  
ATOM   1017  N   ASN A 129     -27.199  43.392  21.649  0.00  0.00           N  
ATOM   1018  CA  ASN A 129     -28.248  42.508  22.204  0.00  0.00           C  
ATOM   1019  C   ASN A 129     -29.057  43.272  23.279  0.00  0.00           C  
ATOM   1020  O   ASN A 129     -28.988  42.869  24.449  0.00  0.00           O  
ATOM   1021  CB  ASN A 129     -27.810  41.049  22.649  0.00  0.00           C  
ATOM   1022  CG  ASN A 129     -26.862  40.404  21.673  0.00  0.00           C  
ATOM   1023  OD1 ASN A 129     -27.274  39.875  20.605  0.00  0.00           O  
ATOM   1024  ND2 ASN A 129     -25.594  40.350  21.891  0.00  0.00           N  
ATOM   1025  N   PRO A 130     -29.816  44.394  22.937  0.00  0.00           N  
ATOM   1026  CA  PRO A 130     -30.334  45.350  23.888  0.00  0.00           C  
ATOM   1027  C   PRO A 130     -31.502  44.832  24.700  0.00  0.00           C  
ATOM   1028  O   PRO A 130     -32.133  45.496  25.520  0.00  0.00           O  
ATOM   1029  CD  PRO A 130     -30.051  44.800  21.568  0.00  0.00           C  
ATOM   1030  CB  PRO A 130     -30.822  46.527  23.003  0.00  0.00           C  
ATOM   1031  CG  PRO A 130     -31.076  45.947  21.627  0.00  0.00           C  
ATOM   1032  N   ALA A 131     -31.977  43.609  24.409  0.00  0.00           N  
ATOM   1033  CA  ALA A 131     -33.061  42.991  25.173  0.00  0.00           C  
ATOM   1034  C   ALA A 131     -32.619  41.851  26.047  0.00  0.00           C  
ATOM   1035  O   ALA A 131     -33.451  41.258  26.657  0.00  0.00           O  
ATOM   1036  CB  ALA A 131     -34.083  42.442  24.211  0.00  0.00           C  
ATOM   1037  N   LEU A 132     -31.369  41.497  26.032  0.00  0.00           N  
ATOM   1038  CA  LEU A 132     -30.753  40.329  26.551  0.00  0.00           C  
ATOM   1039  C   LEU A 132     -30.378  40.420  28.051  0.00  0.00           C  
ATOM   1040  O   LEU A 132     -29.484  41.144  28.450  0.00  0.00           O  
ATOM   1041  CB  LEU A 132     -29.650  39.949  25.614  0.00  0.00           C  
ATOM   1042  CG  LEU A 132     -28.985  38.642  26.020  0.00  0.00           C  
ATOM   1043  CD1 LEU A 132     -29.735  37.343  26.014  0.00  0.00           C  
ATOM   1044  CD2 LEU A 132     -27.888  38.490  24.958  0.00  0.00           C  
ATOM   1045  N   CYS A 133     -31.076  39.587  28.815  0.00  0.00           N  
ATOM   1046  CA  CYS A 133     -31.019  39.665  30.294  0.00  0.00           C  
ATOM   1047  C   CYS A 133     -29.881  38.870  30.964  0.00  0.00           C  
ATOM   1048  O   CYS A 133     -29.648  37.683  30.743  0.00  0.00           O  
ATOM   1049  CB  CYS A 133     -32.340  39.431  30.951  0.00  0.00           C  
ATOM   1050  SG  CYS A 133     -33.603  40.591  30.505  0.00  0.00           S  
ATOM   1051  N   ASN A 134     -29.196  39.560  31.850  0.00  0.00           N  
ATOM   1052  CA  ASN A 134     -28.108  39.124  32.843  0.00  0.00           C  
ATOM   1053  C   ASN A 134     -26.869  38.317  32.283  0.00  0.00           C  
ATOM   1054  O   ASN A 134     -25.957  38.115  33.040  0.00  0.00           O  
ATOM   1055  CB  ASN A 134     -28.853  38.369  34.062  0.00  0.00           C  
ATOM   1056  CG  ASN A 134     -29.768  39.250  34.797  0.00  0.00           C  
ATOM   1057  OD1 ASN A 134     -29.390  40.273  35.394  0.00  0.00           O  
ATOM   1058  ND2 ASN A 134     -31.020  39.065  34.720  0.00  0.00           N  
ATOM   1059  N   VAL A 135     -26.800  38.034  31.020  0.00  0.00           N  
ATOM   1060  CA  VAL A 135     -25.573  37.452  30.472  0.00  0.00           C  
ATOM   1061  C   VAL A 135     -24.340  38.377  30.662  0.00  0.00           C  
ATOM   1062  O   VAL A 135     -23.244  37.880  30.945  0.00  0.00           O  
ATOM   1063  CB  VAL A 135     -25.840  36.937  29.024  0.00  0.00           C  
ATOM   1064  CG1 VAL A 135     -24.603  36.200  28.451  0.00  0.00           C  
ATOM   1065  CG2 VAL A 135     -27.012  35.920  28.818  0.00  0.00           C  
ATOM   1066  N   GLU A 136     -24.610  39.650  30.602  0.00  0.00           N  
ATOM   1067  CA  GLU A 136     -23.791  40.764  31.119  0.00  0.00           C  
ATOM   1068  C   GLU A 136     -22.943  40.484  32.381  0.00  0.00           C  
ATOM   1069  O   GLU A 136     -21.832  41.042  32.527  0.00  0.00           O  
ATOM   1070  CB  GLU A 136     -24.465  42.124  31.175  0.00  0.00           C  
ATOM   1071  CG  GLU A 136     -25.576  42.163  32.282  0.00  0.00           C  
ATOM   1072  CD  GLU A 136     -26.365  43.478  32.070  0.00  0.00           C  
ATOM   1073  OE1 GLU A 136     -27.358  43.564  31.325  0.00  0.00           O  
ATOM   1074  OE2 GLU A 136     -26.128  44.468  32.740  0.00  0.00           O  
ATOM   1075  N   SER A 137     -23.563  39.806  33.406  0.00  0.00           N  
ATOM   1076  CA  SER A 137     -23.071  39.743  34.804  0.00  0.00           C  
ATOM   1077  C   SER A 137     -21.948  38.725  34.860  0.00  0.00           C  
ATOM   1078  O   SER A 137     -21.159  38.773  35.826  0.00  0.00           O  
ATOM   1079  CB  SER A 137     -24.275  39.278  35.699  0.00  0.00           C  
ATOM   1080  OG  SER A 137     -24.594  37.906  35.469  0.00  0.00           O  
ATOM   1081  N   ILE A 138     -21.912  37.786  33.908  0.00  0.00           N  
ATOM   1082  CA  ILE A 138     -21.181  36.551  33.846  0.00  0.00           C  
ATOM   1083  C   ILE A 138     -19.617  36.794  33.895  0.00  0.00           C  
ATOM   1084  O   ILE A 138     -19.039  37.598  33.191  0.00  0.00           O  
ATOM   1085  CB  ILE A 138     -21.616  35.754  32.578  0.00  0.00           C  
ATOM   1086  CG2 ILE A 138     -20.645  34.622  32.189  0.00  0.00           C  
ATOM   1087  CG1 ILE A 138     -23.106  35.308  32.792  0.00  0.00           C  
ATOM   1088  CD1 ILE A 138     -23.321  34.156  33.771  0.00  0.00           C  
ATOM   1089  N   GLN A 139     -19.033  36.053  34.779  0.00  0.00           N  
ATOM   1090  CA  GLN A 139     -17.559  35.927  34.869  0.00  0.00           C  
ATOM   1091  C   GLN A 139     -17.002  34.960  33.775  0.00  0.00           C  
ATOM   1092  O   GLN A 139     -16.822  33.791  34.010  0.00  0.00           O  
ATOM   1093  CB  GLN A 139     -17.132  35.573  36.288  0.00  0.00           C  
ATOM   1094  CG  GLN A 139     -17.415  36.736  37.334  0.00  0.00           C  
ATOM   1095  CD  GLN A 139     -16.481  37.870  37.283  0.00  0.00           C  
ATOM   1096  OE1 GLN A 139     -15.699  38.024  36.360  0.00  0.00           O  
ATOM   1097  NE2 GLN A 139     -16.576  38.769  38.247  0.00  0.00           N  
ATOM   1098  N   TRP A 140     -16.775  35.559  32.632  0.00  0.00           N  
ATOM   1099  CA  TRP A 140     -16.142  34.799  31.520  0.00  0.00           C  
ATOM   1100  C   TRP A 140     -14.682  34.370  31.731  0.00  0.00           C  
ATOM   1101  O   TRP A 140     -14.278  33.438  31.026  0.00  0.00           O  
ATOM   1102  CB  TRP A 140     -16.369  35.618  30.208  0.00  0.00           C  
ATOM   1103  CG  TRP A 140     -17.818  35.793  29.842  0.00  0.00           C  
ATOM   1104  CD1 TRP A 140     -18.529  36.943  30.106  0.00  0.00           C  
ATOM   1105  NE1 TRP A 140     -19.765  36.749  29.568  0.00  0.00           N  
ATOM   1106  CE2 TRP A 140     -19.875  35.549  28.884  0.00  0.00           C  
ATOM   1107  CD2 TRP A 140     -18.692  34.861  29.110  0.00  0.00           C  
ATOM   1108  CE3 TRP A 140     -18.460  33.564  28.592  0.00  0.00           C  
ATOM   1109  CZ3 TRP A 140     -19.576  32.946  27.948  0.00  0.00           C  
ATOM   1110  CZ2 TRP A 140     -20.970  34.901  28.195  0.00  0.00           C  
ATOM   1111  CH2 TRP A 140     -20.821  33.597  27.749  0.00  0.00           C  
ATOM   1112  N   ARG A 141     -13.949  34.938  32.679  0.00  0.00           N  
ATOM   1113  CA  ARG A 141     -12.614  34.492  33.083  0.00  0.00           C  
ATOM   1114  C   ARG A 141     -12.610  33.085  33.665  0.00  0.00           C  
ATOM   1115  O   ARG A 141     -11.672  32.355  33.480  0.00  0.00           O  
ATOM   1116  CB  ARG A 141     -11.953  35.653  34.024  0.00  0.00           C  
ATOM   1117  CG  ARG A 141     -10.568  35.195  34.414  0.00  0.00           C  
ATOM   1118  CD  ARG A 141      -9.783  36.288  35.203  0.00  0.00           C  
ATOM   1119  NE  ARG A 141      -9.995  36.232  36.637  0.00  0.00           N  
ATOM   1120  CZ  ARG A 141      -9.408  35.420  37.488  0.00  0.00           C  
ATOM   1121  NH1 ARG A 141      -8.672  34.390  37.118  0.00  0.00           N  
ATOM   1122  NH2 ARG A 141      -9.436  35.691  38.742  0.00  0.00           N  
ATOM   1123  N   ASP A 142     -13.724  32.598  34.314  0.00  0.00           N  
ATOM   1124  CA  ASP A 142     -13.803  31.256  34.666  0.00  0.00           C  
ATOM   1125  C   ASP A 142     -13.914  30.266  33.515  0.00  0.00           C  
ATOM   1126  O   ASP A 142     -13.571  29.103  33.585  0.00  0.00           O  
ATOM   1127  CB  ASP A 142     -14.872  31.035  35.693  0.00  0.00           C  
ATOM   1128  CG  ASP A 142     -14.688  29.821  36.574  0.00  0.00           C  
ATOM   1129  OD1 ASP A 142     -15.045  28.685  36.162  0.00  0.00           O  
ATOM   1130  OD2 ASP A 142     -14.277  29.991  37.775  0.00  0.00           O  
ATOM   1131  N   ILE A 143     -14.510  30.682  32.391  0.00  0.00           N  
ATOM   1132  CA  ILE A 143     -14.926  29.840  31.261  0.00  0.00           C  
ATOM   1133  C   ILE A 143     -13.865  29.776  30.196  0.00  0.00           C  
ATOM   1134  O   ILE A 143     -13.604  28.744  29.596  0.00  0.00           O  
ATOM   1135  CB  ILE A 143     -16.237  30.457  30.740  0.00  0.00           C  
ATOM   1136  CG2 ILE A 143     -16.653  29.687  29.414  0.00  0.00           C  
ATOM   1137  CG1 ILE A 143     -17.324  30.447  31.804  0.00  0.00           C  
ATOM   1138  CD1 ILE A 143     -18.642  31.162  31.441  0.00  0.00           C  
ATOM   1139  N   VAL A 144     -13.285  30.934  29.789  0.00  0.00           N  
ATOM   1140  CA  VAL A 144     -12.445  30.950  28.580  0.00  0.00           C  
ATOM   1141  C   VAL A 144     -10.982  30.417  28.918  0.00  0.00           C  
ATOM   1142  O   VAL A 144     -10.473  30.574  30.050  0.00  0.00           O  
ATOM   1143  CB  VAL A 144     -12.455  32.383  27.956  0.00  0.00           C  
ATOM   1144  CG1 VAL A 144     -13.833  32.829  27.528  0.00  0.00           C  
ATOM   1145  CG2 VAL A 144     -11.938  33.425  28.857  0.00  0.00           C  
ATOM   1146  N   SER A 145     -10.256  29.793  27.961  0.00  0.00           N  
ATOM   1147  CA  SER A 145      -8.862  29.476  28.174  0.00  0.00           C  
ATOM   1148  C   SER A 145      -8.052  30.751  28.538  0.00  0.00           C  
ATOM   1149  O   SER A 145      -8.127  31.828  27.956  0.00  0.00           O  
ATOM   1150  CB  SER A 145      -8.231  28.912  26.853  0.00  0.00           C  
ATOM   1151  OG  SER A 145      -8.953  27.703  26.484  0.00  0.00           O  
ATOM   1152  N   SER A 146      -7.094  30.569  29.531  0.00  0.00           N  
ATOM   1153  CA  SER A 146      -6.238  31.641  30.087  0.00  0.00           C  
ATOM   1154  C   SER A 146      -5.522  32.432  28.951  0.00  0.00           C  
ATOM   1155  O   SER A 146      -5.466  33.620  29.000  0.00  0.00           O  
ATOM   1156  CB  SER A 146      -5.330  31.082  31.183  0.00  0.00           C  
ATOM   1157  OG  SER A 146      -5.997  30.349  32.189  0.00  0.00           O  
ATOM   1158  N   ASP A 147      -5.123  31.754  27.904  0.00  0.00           N  
ATOM   1159  CA  ASP A 147      -4.510  32.367  26.653  0.00  0.00           C  
ATOM   1160  C   ASP A 147      -5.411  33.156  25.614  0.00  0.00           C  
ATOM   1161  O   ASP A 147      -4.937  33.523  24.591  0.00  0.00           O  
ATOM   1162  CB  ASP A 147      -3.559  31.355  26.018  0.00  0.00           C  
ATOM   1163  CG  ASP A 147      -2.465  32.030  25.149  0.00  0.00           C  
ATOM   1164  OD1 ASP A 147      -1.870  33.118  25.455  0.00  0.00           O  
ATOM   1165  OD2 ASP A 147      -2.270  31.454  24.019  0.00  0.00           O  
ATOM   1166  N   PHE A 148      -6.758  33.149  25.851  0.00  0.00           N  
ATOM   1167  CA  PHE A 148      -7.807  33.669  24.952  0.00  0.00           C  
ATOM   1168  C   PHE A 148      -8.602  34.777  25.688  0.00  0.00           C  
ATOM   1169  O   PHE A 148      -9.200  35.695  25.095  0.00  0.00           O  
ATOM   1170  CB  PHE A 148      -8.531  32.518  24.206  0.00  0.00           C  
ATOM   1171  CG  PHE A 148      -8.065  32.385  22.816  0.00  0.00           C  
ATOM   1172  CD1 PHE A 148      -7.123  31.384  22.475  0.00  0.00           C  
ATOM   1173  CE1 PHE A 148      -6.727  31.190  21.095  0.00  0.00           C  
ATOM   1174  CZ  PHE A 148      -7.112  32.145  20.151  0.00  0.00           C  
ATOM   1175  CD2 PHE A 148      -8.492  33.280  21.816  0.00  0.00           C  
ATOM   1176  CE2 PHE A 148      -7.979  33.244  20.539  0.00  0.00           C  
ATOM   1177  N   LEU A 149      -8.432  34.812  27.019  0.00  0.00           N  
ATOM   1178  CA  LEU A 149      -9.004  35.846  27.909  0.00  0.00           C  
ATOM   1179  C   LEU A 149      -8.741  37.193  27.304  0.00  0.00           C  
ATOM   1180  O   LEU A 149      -9.681  37.991  27.320  0.00  0.00           O  
ATOM   1181  CB  LEU A 149      -8.340  35.611  29.288  0.00  0.00           C  
ATOM   1182  CG  LEU A 149      -8.912  36.345  30.551  0.00  0.00           C  
ATOM   1183  CD1 LEU A 149     -10.376  36.010  30.871  0.00  0.00           C  
ATOM   1184  CD2 LEU A 149      -8.046  36.053  31.764  0.00  0.00           C  
ATOM   1185  N   SER A 150      -7.515  37.426  26.870  0.00  0.00           N  
ATOM   1186  CA  SER A 150      -7.124  38.781  26.433  0.00  0.00           C  
ATOM   1187  C   SER A 150      -7.843  39.313  25.216  0.00  0.00           C  
ATOM   1188  O   SER A 150      -7.843  40.532  24.961  0.00  0.00           O  
ATOM   1189  CB  SER A 150      -5.645  38.787  26.108  0.00  0.00           C  
ATOM   1190  OG  SER A 150      -4.878  38.784  27.243  0.00  0.00           O  
ATOM   1191  N   ASN A 151      -8.326  38.397  24.315  0.00  0.00           N  
ATOM   1192  CA  ASN A 151      -8.956  38.722  23.014  0.00  0.00           C  
ATOM   1193  C   ASN A 151     -10.437  39.106  23.080  0.00  0.00           C  
ATOM   1194  O   ASN A 151     -10.967  39.541  22.088  0.00  0.00           O  
ATOM   1195  CB  ASN A 151      -8.611  37.632  21.995  0.00  0.00           C  
ATOM   1196  CG  ASN A 151      -7.131  37.171  21.884  0.00  0.00           C  
ATOM   1197  OD1 ASN A 151      -6.797  36.002  22.108  0.00  0.00           O  
ATOM   1198  ND2 ASN A 151      -6.250  38.055  21.552  0.00  0.00           N  
ATOM   1199  N   MET A 152     -11.142  39.025  24.243  0.00  0.00           N  
ATOM   1200  CA  MET A 152     -12.587  39.207  24.313  0.00  0.00           C  
ATOM   1201  C   MET A 152     -13.176  40.632  24.023  0.00  0.00           C  
ATOM   1202  O   MET A 152     -12.503  41.638  24.258  0.00  0.00           O  
ATOM   1203  CB  MET A 152     -13.127  38.863  25.705  0.00  0.00           C  
ATOM   1204  CG  MET A 152     -12.882  37.426  26.074  0.00  0.00           C  
ATOM   1205  SD  MET A 152     -13.649  36.652  27.530  0.00  0.00           S  
ATOM   1206  CE  MET A 152     -13.210  37.785  28.799  0.00  0.00           C  
ATOM   1207  N   SER A 153     -14.445  40.741  23.503  0.00  0.00           N  
ATOM   1208  CA  SER A 153     -15.122  41.915  23.011  0.00  0.00           C  
ATOM   1209  C   SER A 153     -16.558  41.978  23.447  0.00  0.00           C  
ATOM   1210  O   SER A 153     -17.483  41.501  22.775  0.00  0.00           O  
ATOM   1211  CB  SER A 153     -14.997  41.925  21.502  0.00  0.00           C  
ATOM   1212  OG  SER A 153     -13.629  41.992  21.144  0.00  0.00           O  
ATOM   1213  N   MET A 154     -16.835  42.425  24.713  0.00  0.00           N  
ATOM   1214  CA  MET A 154     -18.188  42.557  25.249  0.00  0.00           C  
ATOM   1215  C   MET A 154     -18.708  44.001  25.214  0.00  0.00           C  
ATOM   1216  O   MET A 154     -18.107  44.932  25.748  0.00  0.00           O  
ATOM   1217  CB  MET A 154     -18.291  42.091  26.711  0.00  0.00           C  
ATOM   1218  CG  MET A 154     -17.410  40.912  27.182  0.00  0.00           C  
ATOM   1219  SD  MET A 154     -17.967  39.326  26.569  0.00  0.00           S  
ATOM   1220  CE  MET A 154     -16.758  38.293  27.501  0.00  0.00           C  
ATOM   1221  N   ASP A 155     -19.920  44.092  24.689  0.00  0.00           N  
ATOM   1222  CA  ASP A 155     -20.833  45.265  24.707  0.00  0.00           C  
ATOM   1223  C   ASP A 155     -22.258  44.835  25.055  0.00  0.00           C  
ATOM   1224  O   ASP A 155     -22.983  44.148  24.299  0.00  0.00           O  
ATOM   1225  CB  ASP A 155     -20.746  46.026  23.400  0.00  0.00           C  
ATOM   1226  CG  ASP A 155     -21.494  47.335  23.563  0.00  0.00           C  
ATOM   1227  OD1 ASP A 155     -21.605  47.896  24.727  0.00  0.00           O  
ATOM   1228  OD2 ASP A 155     -21.892  47.910  22.538  0.00  0.00           O  
ATOM   1229  N   PHE A 156     -22.583  45.192  26.302  0.00  0.00           N  
ATOM   1230  CA  PHE A 156     -23.828  44.788  26.906  0.00  0.00           C  
ATOM   1231  C   PHE A 156     -24.805  45.926  27.078  0.00  0.00           C  
ATOM   1232  O   PHE A 156     -24.469  47.072  27.439  0.00  0.00           O  
ATOM   1233  CB  PHE A 156     -23.585  44.149  28.283  0.00  0.00           C  
ATOM   1234  CG  PHE A 156     -22.901  42.833  28.243  0.00  0.00           C  
ATOM   1235  CD1 PHE A 156     -21.660  42.825  28.907  0.00  0.00           C  
ATOM   1236  CE1 PHE A 156     -20.950  41.597  28.996  0.00  0.00           C  
ATOM   1237  CZ  PHE A 156     -21.444  40.463  28.337  0.00  0.00           C  
ATOM   1238  CD2 PHE A 156     -23.303  41.659  27.520  0.00  0.00           C  
ATOM   1239  CE2 PHE A 156     -22.609  40.471  27.574  0.00  0.00           C  
ATOM   1240  N   GLN A 157     -26.051  45.653  26.625  0.00  0.00           N  
ATOM   1241  CA  GLN A 157     -27.220  46.560  26.749  0.00  0.00           C  
ATOM   1242  C   GLN A 157     -28.417  45.754  27.121  0.00  0.00           C  
ATOM   1243  O   GLN A 157     -28.622  44.582  26.817  0.00  0.00           O  
ATOM   1244  CB  GLN A 157     -27.445  47.318  25.424  0.00  0.00           C  
ATOM   1245  CG  GLN A 157     -26.429  48.420  25.104  0.00  0.00           C  
ATOM   1246  CD  GLN A 157     -26.905  49.210  23.966  0.00  0.00           C  
ATOM   1247  OE1 GLN A 157     -26.611  48.954  22.780  0.00  0.00           O  
ATOM   1248  NE2 GLN A 157     -27.536  50.341  24.245  0.00  0.00           N  
ATOM   1249  N   ASN A 158     -29.345  46.365  27.852  0.00  0.00           N  
ATOM   1250  CA  ASN A 158     -30.633  45.711  28.351  0.00  0.00           C  
ATOM   1251  C   ASN A 158     -31.920  46.499  28.247  0.00  0.00           C  
ATOM   1252  O   ASN A 158     -33.012  46.014  28.670  0.00  0.00           O  
ATOM   1253  CB  ASN A 158     -30.368  45.158  29.766  0.00  0.00           C  
ATOM   1254  CG  ASN A 158     -29.782  46.200  30.696  0.00  0.00           C  
ATOM   1255  OD1 ASN A 158     -30.505  47.191  30.782  0.00  0.00           O  
ATOM   1256  ND2 ASN A 158     -28.575  46.029  31.234  0.00  0.00           N  
ATOM   1257  N   HIS A 159     -31.891  47.697  27.695  0.00  0.00           N  
ATOM   1258  CA  HIS A 159     -33.027  48.641  27.880  0.00  0.00           C  
ATOM   1259  C   HIS A 159     -34.332  48.237  27.187  0.00  0.00           C  
ATOM   1260  O   HIS A 159     -35.341  48.833  27.484  0.00  0.00           O  
ATOM   1261  CB  HIS A 159     -32.573  50.049  27.435  0.00  0.00           C  
ATOM   1262  ND1 HIS A 159     -30.943  49.768  25.526  0.00  0.00           N  
ATOM   1263  CG  HIS A 159     -32.137  50.183  26.026  0.00  0.00           C  
ATOM   1264  CE1 HIS A 159     -30.946  50.019  24.226  0.00  0.00           C  
ATOM   1265  NE2 HIS A 159     -32.154  50.415  23.831  0.00  0.00           N  
ATOM   1266  CD2 HIS A 159     -32.914  50.569  25.000  0.00  0.00           C  
ATOM   1267  N   LEU A 160     -34.384  47.185  26.359  0.00  0.00           N  
ATOM   1268  CA  LEU A 160     -35.557  46.628  25.699  0.00  0.00           C  
ATOM   1269  C   LEU A 160     -35.991  45.290  26.246  0.00  0.00           C  
ATOM   1270  O   LEU A 160     -37.037  44.790  25.939  0.00  0.00           O  
ATOM   1271  CB  LEU A 160     -35.279  46.496  24.266  0.00  0.00           C  
ATOM   1272  CG  LEU A 160     -35.130  47.850  23.555  0.00  0.00           C  
ATOM   1273  CD1 LEU A 160     -34.583  47.654  22.158  0.00  0.00           C  
ATOM   1274  CD2 LEU A 160     -36.391  48.739  23.624  0.00  0.00           C  
ATOM   1275  N   GLY A 161     -35.208  44.687  27.135  0.00  0.00           N  
ATOM   1276  CA  GLY A 161     -35.481  43.388  27.807  0.00  0.00           C  
ATOM   1277  C   GLY A 161     -36.199  43.346  29.149  0.00  0.00           C  
ATOM   1278  O   GLY A 161     -36.285  42.248  29.679  0.00  0.00           O  
ATOM   1279  N   SER A 162     -36.623  44.518  29.708  0.00  0.00           N  
ATOM   1280  CA  SER A 162     -37.327  44.724  31.011  0.00  0.00           C  
ATOM   1281  C   SER A 162     -36.721  43.810  32.107  0.00  0.00           C  
ATOM   1282  O   SER A 162     -37.445  43.044  32.792  0.00  0.00           O  
ATOM   1283  CB  SER A 162     -38.834  44.428  30.900  0.00  0.00           C  
ATOM   1284  OG  SER A 162     -39.540  45.130  29.929  0.00  0.00           O  
ATOM   1285  N   CYS A 163     -35.389  43.775  32.124  0.00  0.00           N  
ATOM   1286  CA  CYS A 163     -34.581  42.918  32.965  0.00  0.00           C  
ATOM   1287  C   CYS A 163     -34.679  43.205  34.434  0.00  0.00           C  
ATOM   1288  O   CYS A 163     -35.110  44.286  34.911  0.00  0.00           O  
ATOM   1289  SG  CYS A 163     -32.746  42.367  30.938  0.00  0.00           S  
ATOM   1290  CB  CYS A 163     -33.087  42.876  32.645  0.00  0.00           C  
ATOM   1291  N   GLN A 164     -34.490  42.153  35.211  0.00  0.00           N  
ATOM   1292  CA  GLN A 164     -34.376  42.020  36.664  0.00  0.00           C  
ATOM   1293  C   GLN A 164     -32.979  41.643  37.119  0.00  0.00           C  
ATOM   1294  O   GLN A 164     -32.205  41.039  36.354  0.00  0.00           O  
ATOM   1295  CB  GLN A 164     -35.467  41.000  37.165  0.00  0.00           C  
ATOM   1296  CG  GLN A 164     -35.262  39.511  36.882  0.00  0.00           C  
ATOM   1297  CD  GLN A 164     -35.550  39.101  35.422  0.00  0.00           C  
ATOM   1298  OE1 GLN A 164     -34.768  39.174  34.467  0.00  0.00           O  
ATOM   1299  NE2 GLN A 164     -36.789  38.804  35.057  0.00  0.00           N  
ATOM   1300  N   LYS A 165     -32.599  42.006  38.327  0.00  0.00           N  
ATOM   1301  CA  LYS A 165     -31.364  41.628  38.941  0.00  0.00           C  
ATOM   1302  C   LYS A 165     -31.422  40.123  39.227  0.00  0.00           C  
ATOM   1303  O   LYS A 165     -32.517  39.587  39.415  0.00  0.00           O  
ATOM   1304  CB  LYS A 165     -31.190  42.459  40.230  0.00  0.00           C  
ATOM   1305  CG  LYS A 165     -30.943  43.922  39.861  0.00  0.00           C  
ATOM   1306  CD  LYS A 165     -29.576  44.309  39.228  0.00  0.00           C  
ATOM   1307  CE  LYS A 165     -29.521  45.840  39.364  0.00  0.00           C  
ATOM   1308  NZ  LYS A 165     -28.175  46.324  38.883  0.00  0.00           N  
ATOM   1309  N   CYS A 166     -30.315  39.444  39.239  0.00  0.00           N  
ATOM   1310  CA  CYS A 166     -30.170  38.044  39.541  0.00  0.00           C  
ATOM   1311  C   CYS A 166     -30.758  37.730  40.952  0.00  0.00           C  
ATOM   1312  O   CYS A 166     -30.865  38.556  41.861  0.00  0.00           O  
ATOM   1313  CB  CYS A 166     -28.672  37.668  39.487  0.00  0.00           C  
ATOM   1314  SG  CYS A 166     -27.925  37.798  37.891  0.00  0.00           S  
ATOM   1315  N   ASP A 167     -30.911  36.443  41.181  0.00  0.00           N  
ATOM   1316  CA  ASP A 167     -31.093  35.873  42.530  0.00  0.00           C  
ATOM   1317  C   ASP A 167     -29.926  36.176  43.486  0.00  0.00           C  
ATOM   1318  O   ASP A 167     -28.796  36.145  43.028  0.00  0.00           O  
ATOM   1319  CB  ASP A 167     -31.330  34.328  42.444  0.00  0.00           C  
ATOM   1320  CG  ASP A 167     -32.217  33.918  43.642  0.00  0.00           C  
ATOM   1321  OD1 ASP A 167     -33.490  33.846  43.466  0.00  0.00           O  
ATOM   1322  OD2 ASP A 167     -31.659  33.577  44.710  0.00  0.00           O  
ATOM   1323  N   PRO A 168     -30.200  36.471  44.766  0.00  0.00           N  
ATOM   1324  CA  PRO A 168     -29.131  36.608  45.705  0.00  0.00           C  
ATOM   1325  C   PRO A 168     -28.302  35.323  45.968  0.00  0.00           C  
ATOM   1326  O   PRO A 168     -27.161  35.349  46.338  0.00  0.00           O  
ATOM   1327  CD  PRO A 168     -31.458  36.933  45.287  0.00  0.00           C  
ATOM   1328  CB  PRO A 168     -29.743  37.193  46.930  0.00  0.00           C  
ATOM   1329  CG  PRO A 168     -31.048  37.857  46.400  0.00  0.00           C  
ATOM   1330  N   SER A 169     -28.876  34.194  45.806  0.00  0.00           N  
ATOM   1331  CA  SER A 169     -28.206  32.889  45.962  0.00  0.00           C  
ATOM   1332  C   SER A 169     -27.000  32.642  45.100  0.00  0.00           C  
ATOM   1333  O   SER A 169     -26.291  31.619  45.401  0.00  0.00           O  
ATOM   1334  CB  SER A 169     -29.243  31.764  45.611  0.00  0.00           C  
ATOM   1335  OG  SER A 169     -30.464  32.020  46.394  0.00  0.00           O  
ATOM   1336  N   CYS A 170     -26.735  33.408  44.089  0.00  0.00           N  
ATOM   1337  CA  CYS A 170     -25.703  33.074  43.086  0.00  0.00           C  
ATOM   1338  C   CYS A 170     -24.287  33.572  43.476  0.00  0.00           C  
ATOM   1339  O   CYS A 170     -24.117  34.552  44.168  0.00  0.00           O  
ATOM   1340  CB  CYS A 170     -26.073  33.723  41.757  0.00  0.00           C  
ATOM   1341  SG  CYS A 170     -27.731  33.614  41.076  0.00  0.00           S  
ATOM   1342  N   PRO A 171     -23.193  32.903  43.037  0.00  0.00           N  
ATOM   1343  CA  PRO A 171     -21.815  33.335  43.277  0.00  0.00           C  
ATOM   1344  C   PRO A 171     -21.503  34.715  42.576  0.00  0.00           C  
ATOM   1345  O   PRO A 171     -21.784  34.922  41.441  0.00  0.00           O  
ATOM   1346  CD  PRO A 171     -23.183  31.636  42.388  0.00  0.00           C  
ATOM   1347  CB  PRO A 171     -20.957  32.236  42.697  0.00  0.00           C  
ATOM   1348  CG  PRO A 171     -21.858  31.439  41.725  0.00  0.00           C  
ATOM   1349  N   ASN A 172     -20.844  35.642  43.317  0.00  0.00           N  
ATOM   1350  CA  ASN A 172     -20.671  36.979  42.871  0.00  0.00           C  
ATOM   1351  C   ASN A 172     -21.992  37.803  42.503  0.00  0.00           C  
ATOM   1352  O   ASN A 172     -21.949  38.895  41.979  0.00  0.00           O  
ATOM   1353  CB  ASN A 172     -19.528  37.120  41.902  0.00  0.00           C  
ATOM   1354  CG  ASN A 172     -19.085  38.505  41.571  0.00  0.00           C  
ATOM   1355  OD1 ASN A 172     -18.770  38.897  40.460  0.00  0.00           O  
ATOM   1356  ND2 ASN A 172     -18.935  39.361  42.608  0.00  0.00           N  
ATOM   1357  N   GLY A 173     -23.105  37.188  42.782  0.00  0.00           N  
ATOM   1358  CA  GLY A 173     -24.460  37.522  42.308  0.00  0.00           C  
ATOM   1359  C   GLY A 173     -24.717  37.552  40.755  0.00  0.00           C  
ATOM   1360  O   GLY A 173     -25.615  38.268  40.308  0.00  0.00           O  
ATOM   1361  N   SER A 174     -23.919  36.703  40.012  0.00  0.00           N  
ATOM   1362  CA  SER A 174     -23.939  36.476  38.537  0.00  0.00           C  
ATOM   1363  C   SER A 174     -24.826  35.295  37.996  0.00  0.00           C  
ATOM   1364  O   SER A 174     -24.710  34.214  38.527  0.00  0.00           O  
ATOM   1365  CB  SER A 174     -22.574  36.345  38.003  0.00  0.00           C  
ATOM   1366  OG  SER A 174     -21.681  37.411  38.331  0.00  0.00           O  
ATOM   1367  N   CYS A 175     -25.695  35.510  36.979  0.00  0.00           N  
ATOM   1368  CA  CYS A 175     -26.689  34.592  36.512  0.00  0.00           C  
ATOM   1369  C   CYS A 175     -26.956  34.555  34.983  0.00  0.00           C  
ATOM   1370  O   CYS A 175     -26.921  35.616  34.392  0.00  0.00           O  
ATOM   1371  SG  CYS A 175     -28.958  36.354  36.865  0.00  0.00           S  
ATOM   1372  CB  CYS A 175     -28.009  34.783  37.286  0.00  0.00           C  
ATOM   1373  N   TRP A 176     -27.258  33.405  34.402  0.00  0.00           N  
ATOM   1374  CA  TRP A 176     -27.653  33.320  32.974  0.00  0.00           C  
ATOM   1375  C   TRP A 176     -29.160  33.720  32.731  0.00  0.00           C  
ATOM   1376  O   TRP A 176     -29.571  33.611  31.560  0.00  0.00           O  
ATOM   1377  CB  TRP A 176     -27.367  31.907  32.455  0.00  0.00           C  
ATOM   1378  CG  TRP A 176     -25.961  31.421  32.597  0.00  0.00           C  
ATOM   1379  CD1 TRP A 176     -25.347  30.771  33.690  0.00  0.00           C  
ATOM   1380  NE1 TRP A 176     -24.030  30.435  33.311  0.00  0.00           N  
ATOM   1381  CE2 TRP A 176     -23.714  30.892  32.030  0.00  0.00           C  
ATOM   1382  CD2 TRP A 176     -24.919  31.579  31.575  0.00  0.00           C  
ATOM   1383  CE3 TRP A 176     -24.794  32.150  30.324  0.00  0.00           C  
ATOM   1384  CZ3 TRP A 176     -23.587  32.193  29.629  0.00  0.00           C  
ATOM   1385  CZ2 TRP A 176     -22.473  30.911  31.318  0.00  0.00           C  
ATOM   1386  CH2 TRP A 176     -22.412  31.527  30.103  0.00  0.00           C  
ATOM   1387  N   GLY A 177     -29.882  34.230  33.786  0.00  0.00           N  
ATOM   1388  CA  GLY A 177     -31.366  34.369  33.748  0.00  0.00           C  
ATOM   1389  C   GLY A 177     -32.039  34.509  35.200  0.00  0.00           C  
ATOM   1390  O   GLY A 177     -31.320  34.436  36.213  0.00  0.00           O  
ATOM   1391  N   ALA A 178     -33.373  34.711  35.322  0.00  0.00           N  
ATOM   1392  CA  ALA A 178     -34.072  34.976  36.602  0.00  0.00           C  
ATOM   1393  C   ALA A 178     -34.189  33.663  37.421  0.00  0.00           C  
ATOM   1394  O   ALA A 178     -34.307  32.538  36.865  0.00  0.00           O  
ATOM   1395  CB  ALA A 178     -35.462  35.589  36.271  0.00  0.00           C  
ATOM   1396  N   GLY A 179     -34.171  33.844  38.727  0.00  0.00           N  
ATOM   1397  CA  GLY A 179     -34.241  32.727  39.715  0.00  0.00           C  
ATOM   1398  C   GLY A 179     -32.977  31.927  39.948  0.00  0.00           C  
ATOM   1399  O   GLY A 179     -31.998  31.950  39.139  0.00  0.00           O  
ATOM   1400  N   GLU A 180     -33.008  31.177  41.051  0.00  0.00           N  
ATOM   1401  CA  GLU A 180     -31.828  30.518  41.632  0.00  0.00           C  
ATOM   1402  C   GLU A 180     -31.274  29.316  40.764  0.00  0.00           C  
ATOM   1403  O   GLU A 180     -30.032  29.088  40.773  0.00  0.00           O  
ATOM   1404  CB  GLU A 180     -32.103  30.189  43.092  0.00  0.00           C  
ATOM   1405  CG  GLU A 180     -32.826  28.873  43.385  0.00  0.00           C  
ATOM   1406  CD  GLU A 180     -34.256  29.044  42.912  0.00  0.00           C  
ATOM   1407  OE1 GLU A 180     -34.555  28.768  41.728  0.00  0.00           O  
ATOM   1408  OE2 GLU A 180     -35.137  29.581  43.662  0.00  0.00           O  
ATOM   1409  N   GLU A 181     -32.171  28.659  40.052  0.00  0.00           N  
ATOM   1410  CA  GLU A 181     -31.903  27.588  39.081  0.00  0.00           C  
ATOM   1411  C   GLU A 181     -30.910  28.047  37.948  0.00  0.00           C  
ATOM   1412  O   GLU A 181     -30.202  27.272  37.296  0.00  0.00           O  
ATOM   1413  CB  GLU A 181     -33.251  27.167  38.440  0.00  0.00           C  
ATOM   1414  CG  GLU A 181     -33.304  25.764  37.754  0.00  0.00           C  
ATOM   1415  CD  GLU A 181     -34.512  25.329  36.893  0.00  0.00           C  
ATOM   1416  OE1 GLU A 181     -35.436  26.089  36.808  0.00  0.00           O  
ATOM   1417  OE2 GLU A 181     -34.472  24.285  36.275  0.00  0.00           O  
ATOM   1418  N   ASN A 182     -30.905  29.377  37.677  0.00  0.00           N  
ATOM   1419  CA  ASN A 182     -30.200  29.985  36.545  0.00  0.00           C  
ATOM   1420  C   ASN A 182     -28.835  30.720  36.911  0.00  0.00           C  
ATOM   1421  O   ASN A 182     -28.295  31.557  36.167  0.00  0.00           O  
ATOM   1422  CB  ASN A 182     -31.272  30.780  35.767  0.00  0.00           C  
ATOM   1423  CG  ASN A 182     -32.351  29.886  35.219  0.00  0.00           C  
ATOM   1424  OD1 ASN A 182     -32.254  28.740  34.928  0.00  0.00           O  
ATOM   1425  ND2 ASN A 182     -33.594  30.311  35.032  0.00  0.00           N  
ATOM   1426  N   CYS A 183     -28.270  30.401  38.100  0.00  0.00           N  
ATOM   1427  CA  CYS A 183     -27.085  31.093  38.557  0.00  0.00           C  
ATOM   1428  C   CYS A 183     -25.863  30.504  37.827  0.00  0.00           C  
ATOM   1429  O   CYS A 183     -25.761  29.292  37.649  0.00  0.00           O  
ATOM   1430  SG  CYS A 183     -28.018  31.516  41.192  0.00  0.00           S  
ATOM   1431  CB  CYS A 183     -26.881  30.850  40.046  0.00  0.00           C  
ATOM   1432  N   GLN A 184     -24.885  31.362  37.519  0.00  0.00           N  
ATOM   1433  CA  GLN A 184     -23.543  30.873  37.077  0.00  0.00           C  
ATOM   1434  C   GLN A 184     -22.912  29.849  37.987  0.00  0.00           C  
ATOM   1435  O   GLN A 184     -22.955  29.995  39.257  0.00  0.00           O  
ATOM   1436  CB  GLN A 184     -22.693  32.114  36.927  0.00  0.00           C  
ATOM   1437  CG  GLN A 184     -21.395  31.833  36.103  0.00  0.00           C  
ATOM   1438  CD  GLN A 184     -20.433  32.959  35.908  0.00  0.00           C  
ATOM   1439  OE1 GLN A 184     -20.524  34.077  36.387  0.00  0.00           O  
ATOM   1440  NE2 GLN A 184     -19.360  32.589  35.265  0.00  0.00           N  
ATOM   1441  N   LYS A 185     -22.177  28.906  37.412  0.00  0.00           N  
ATOM   1442  CA  LYS A 185     -21.493  27.905  38.115  0.00  0.00           C  
ATOM   1443  C   LYS A 185     -19.935  28.058  37.829  0.00  0.00           C  
ATOM   1444  O   LYS A 185     -19.546  27.990  36.693  0.00  0.00           O  
ATOM   1445  CB  LYS A 185     -21.938  26.532  37.657  0.00  0.00           C  
ATOM   1446  CG  LYS A 185     -21.232  25.420  38.465  0.00  0.00           C  
ATOM   1447  CD  LYS A 185     -21.905  24.045  38.220  0.00  0.00           C  
ATOM   1448  CE  LYS A 185     -21.254  22.914  38.981  0.00  0.00           C  
ATOM   1449  NZ  LYS A 185     -19.813  22.683  38.755  0.00  0.00           N  
ATOM   1450  N   LEU A 186     -19.086  28.254  38.846  0.00  0.00           N  
ATOM   1451  CA  LEU A 186     -17.682  28.591  38.800  0.00  0.00           C  
ATOM   1452  C   LEU A 186     -16.764  27.472  39.279  0.00  0.00           C  
ATOM   1453  O   LEU A 186     -17.065  26.844  40.321  0.00  0.00           O  
ATOM   1454  CB  LEU A 186     -17.366  29.710  39.729  0.00  0.00           C  
ATOM   1455  CG  LEU A 186     -18.022  31.099  39.491  0.00  0.00           C  
ATOM   1456  CD1 LEU A 186     -17.507  32.180  40.436  0.00  0.00           C  
ATOM   1457  CD2 LEU A 186     -17.883  31.628  38.105  0.00  0.00           C  
ATOM   1458  N   THR A 187     -15.675  27.312  38.518  0.00  0.00           N  
ATOM   1459  CA  THR A 187     -14.840  26.162  38.692  0.00  0.00           C  
ATOM   1460  C   THR A 187     -13.329  26.475  38.661  0.00  0.00           C  
ATOM   1461  O   THR A 187     -12.511  25.630  38.967  0.00  0.00           O  
ATOM   1462  CB  THR A 187     -15.282  24.925  37.812  0.00  0.00           C  
ATOM   1463  OG1 THR A 187     -15.019  25.140  36.474  0.00  0.00           O  
ATOM   1464  CG2 THR A 187     -16.780  24.591  37.886  0.00  0.00           C  
ATOM   1465  N   LYS A 188     -12.974  27.703  38.392  0.00  0.00           N  
ATOM   1466  CA  LYS A 188     -11.520  28.019  38.191  0.00  0.00           C  
ATOM   1467  C   LYS A 188     -11.082  29.245  39.008  0.00  0.00           C  
ATOM   1468  O   LYS A 188     -10.103  29.204  39.698  0.00  0.00           O  
ATOM   1469  CB  LYS A 188     -11.215  28.248  36.672  0.00  0.00           C  
ATOM   1470  CG  LYS A 188      -9.707  28.128  36.253  0.00  0.00           C  
ATOM   1471  CD  LYS A 188      -9.499  28.394  34.813  0.00  0.00           C  
ATOM   1472  CE  LYS A 188      -8.166  27.792  34.164  0.00  0.00           C  
ATOM   1473  NZ  LYS A 188      -7.866  28.361  32.856  0.00  0.00           N  
ATOM   1474  N   ILE A 189     -11.817  30.306  39.021  0.00  0.00           N  
ATOM   1475  CA  ILE A 189     -11.353  31.576  39.704  0.00  0.00           C  
ATOM   1476  C   ILE A 189     -11.469  31.512  41.244  0.00  0.00           C  
ATOM   1477  O   ILE A 189     -11.097  32.458  41.968  0.00  0.00           O  
ATOM   1478  CB  ILE A 189     -11.931  32.858  39.018  0.00  0.00           C  
ATOM   1479  CG2 ILE A 189     -11.829  32.834  37.443  0.00  0.00           C  
ATOM   1480  CG1 ILE A 189     -13.329  33.187  39.410  0.00  0.00           C  
ATOM   1481  CD1 ILE A 189     -13.970  34.495  38.879  0.00  0.00           C  
ATOM   1482  N   ILE A 190     -11.932  30.434  41.849  0.00  0.00           N  
ATOM   1483  CA  ILE A 190     -12.405  30.398  43.265  0.00  0.00           C  
ATOM   1484  C   ILE A 190     -11.562  29.515  44.185  0.00  0.00           C  
ATOM   1485  O   ILE A 190     -11.900  29.280  45.294  0.00  0.00           O  
ATOM   1486  CB  ILE A 190     -13.949  30.092  43.436  0.00  0.00           C  
ATOM   1487  CG2 ILE A 190     -14.717  31.005  42.620  0.00  0.00           C  
ATOM   1488  CG1 ILE A 190     -14.236  28.664  43.132  0.00  0.00           C  
ATOM   1489  CD1 ILE A 190     -14.025  28.111  41.745  0.00  0.00           C  
ATOM   1490  N   CYS A 191     -10.567  28.906  43.602  0.00  0.00           N  
ATOM   1491  CA  CYS A 191      -9.938  27.721  44.113  0.00  0.00           C  
ATOM   1492  C   CYS A 191      -8.707  27.998  44.971  0.00  0.00           C  
ATOM   1493  O   CYS A 191      -8.176  29.114  45.038  0.00  0.00           O  
ATOM   1494  CB  CYS A 191      -9.447  26.895  42.923  0.00  0.00           C  
ATOM   1495  SG  CYS A 191     -10.512  26.410  41.548  0.00  0.00           S  
ATOM   1496  N   ALA A 192      -8.223  26.951  45.625  0.00  0.00           N  
ATOM   1497  CA  ALA A 192      -7.018  26.869  46.388  0.00  0.00           C  
ATOM   1498  C   ALA A 192      -5.832  26.745  45.576  0.00  0.00           C  
ATOM   1499  O   ALA A 192      -5.867  26.383  44.380  0.00  0.00           O  
ATOM   1500  CB  ALA A 192      -7.166  25.726  47.362  0.00  0.00           C  
ATOM   1501  N   GLN A 193      -4.660  27.038  46.234  0.00  0.00           N  
ATOM   1502  CA  GLN A 193      -3.307  27.187  45.702  0.00  0.00           C  
ATOM   1503  C   GLN A 193      -2.774  25.796  45.318  0.00  0.00           C  
ATOM   1504  O   GLN A 193      -1.906  25.730  44.403  0.00  0.00           O  
ATOM   1505  CB  GLN A 193      -2.460  27.952  46.727  0.00  0.00           C  
ATOM   1506  CG  GLN A 193      -2.393  27.374  48.174  0.00  0.00           C  
ATOM   1507  CD  GLN A 193      -3.395  27.974  49.182  0.00  0.00           C  
ATOM   1508  OE1 GLN A 193      -4.588  28.146  48.902  0.00  0.00           O  
ATOM   1509  NE2 GLN A 193      -2.983  28.262  50.407  0.00  0.00           N  
ATOM   1510  N   GLN A 194      -3.384  24.702  45.868  0.00  0.00           N  
ATOM   1511  CA  GLN A 194      -3.077  23.288  45.605  0.00  0.00           C  
ATOM   1512  C   GLN A 194      -3.597  22.836  44.253  0.00  0.00           C  
ATOM   1513  O   GLN A 194      -3.342  21.730  43.847  0.00  0.00           O  
ATOM   1514  CB  GLN A 194      -3.564  22.378  46.713  0.00  0.00           C  
ATOM   1515  CG  GLN A 194      -2.811  22.509  48.068  0.00  0.00           C  
ATOM   1516  CD  GLN A 194      -3.222  23.790  48.890  0.00  0.00           C  
ATOM   1517  OE1 GLN A 194      -4.210  24.459  48.634  0.00  0.00           O  
ATOM   1518  NE2 GLN A 194      -2.435  24.169  49.876  0.00  0.00           N  
ATOM   1519  N   CYS A 195      -4.413  23.511  43.464  0.00  0.00           N  
ATOM   1520  CA  CYS A 195      -5.003  23.096  42.233  0.00  0.00           C  
ATOM   1521  C   CYS A 195      -3.963  23.165  41.165  0.00  0.00           C  
ATOM   1522  O   CYS A 195      -3.118  24.051  41.113  0.00  0.00           O  
ATOM   1523  CB  CYS A 195      -6.284  23.898  42.035  0.00  0.00           C  
ATOM   1524  SG  CYS A 195      -7.592  23.801  43.348  0.00  0.00           S  
ATOM   1525  N   SER A 196      -4.186  22.369  40.171  0.00  0.00           N  
ATOM   1526  CA  SER A 196      -3.391  22.408  38.883  0.00  0.00           C  
ATOM   1527  C   SER A 196      -4.289  22.686  37.684  0.00  0.00           C  
ATOM   1528  O   SER A 196      -3.790  22.912  36.602  0.00  0.00           O  
ATOM   1529  CB  SER A 196      -2.595  21.136  38.645  0.00  0.00           C  
ATOM   1530  OG  SER A 196      -1.913  20.622  39.816  0.00  0.00           O  
ATOM   1531  N   GLY A 197      -5.579  22.840  37.940  0.00  0.00           N  
ATOM   1532  CA  GLY A 197      -6.596  22.922  36.856  0.00  0.00           C  
ATOM   1533  C   GLY A 197      -7.881  23.493  37.420  0.00  0.00           C  
ATOM   1534  O   GLY A 197      -7.797  24.543  38.081  0.00  0.00           O  
ATOM   1535  N   ARG A 198      -9.072  22.918  37.276  0.00  0.00           N  
ATOM   1536  CA  ARG A 198     -10.300  23.424  38.026  0.00  0.00           C  
ATOM   1537  C   ARG A 198     -10.485  22.811  39.429  0.00  0.00           C  
ATOM   1538  O   ARG A 198      -9.660  22.071  39.896  0.00  0.00           O  
ATOM   1539  CB  ARG A 198     -11.478  23.192  37.024  0.00  0.00           C  
ATOM   1540  CG  ARG A 198     -11.552  24.332  35.961  0.00  0.00           C  
ATOM   1541  CD  ARG A 198     -12.505  23.799  34.820  0.00  0.00           C  
ATOM   1542  NE  ARG A 198     -12.652  24.714  33.598  0.00  0.00           N  
ATOM   1543  CZ  ARG A 198     -13.051  25.971  33.571  0.00  0.00           C  
ATOM   1544  NH1 ARG A 198     -13.664  26.547  34.538  0.00  0.00           N  
ATOM   1545  NH2 ARG A 198     -12.764  26.699  32.543  0.00  0.00           N  
ATOM   1546  N   CYS A 199     -11.581  23.218  40.137  0.00  0.00           N  
ATOM   1547  CA  CYS A 199     -11.950  22.798  41.467  0.00  0.00           C  
ATOM   1548  C   CYS A 199     -13.433  22.490  41.472  0.00  0.00           C  
ATOM   1549  O   CYS A 199     -14.165  22.787  40.495  0.00  0.00           O  
ATOM   1550  SG  CYS A 199     -12.074  25.539  42.462  0.00  0.00           S  
ATOM   1551  CB  CYS A 199     -11.494  23.806  42.543  0.00  0.00           C  
ATOM   1552  N   ARG A 200     -13.990  21.945  42.560  0.00  0.00           N  
ATOM   1553  CA  ARG A 200     -15.407  21.682  42.824  0.00  0.00           C  
ATOM   1554  C   ARG A 200     -15.705  22.193  44.262  0.00  0.00           C  
ATOM   1555  O   ARG A 200     -16.532  21.605  44.929  0.00  0.00           O  
ATOM   1556  CB  ARG A 200     -15.644  20.198  42.637  0.00  0.00           C  
ATOM   1557  CG  ARG A 200     -14.716  19.469  43.626  0.00  0.00           C  
ATOM   1558  CD  ARG A 200     -15.288  18.010  43.657  0.00  0.00           C  
ATOM   1559  NE  ARG A 200     -14.476  17.086  44.480  0.00  0.00           N  
ATOM   1560  CZ  ARG A 200     -14.928  16.082  45.186  0.00  0.00           C  
ATOM   1561  NH1 ARG A 200     -16.154  15.889  45.441  0.00  0.00           N  
ATOM   1562  NH2 ARG A 200     -14.144  15.130  45.662  0.00  0.00           N  
ATOM   1563  N   GLY A 201     -14.984  23.215  44.795  0.00  0.00           N  
ATOM   1564  CA  GLY A 201     -15.209  23.784  46.072  0.00  0.00           C  
ATOM   1565  C   GLY A 201     -14.067  24.749  46.474  0.00  0.00           C  
ATOM   1566  O   GLY A 201     -13.054  24.642  45.766  0.00  0.00           O  
ATOM   1567  N   LYS A 202     -14.133  25.673  47.450  0.00  0.00           N  
ATOM   1568  CA  LYS A 202     -13.077  26.636  47.641  0.00  0.00           C  
ATOM   1569  C   LYS A 202     -11.804  25.978  48.210  0.00  0.00           C  
ATOM   1570  O   LYS A 202     -10.705  26.440  47.969  0.00  0.00           O  
ATOM   1571  CB  LYS A 202     -13.573  27.719  48.681  0.00  0.00           C  
ATOM   1572  CG  LYS A 202     -14.757  28.513  47.919  0.00  0.00           C  
ATOM   1573  CD  LYS A 202     -15.296  29.688  48.799  0.00  0.00           C  
ATOM   1574  CE  LYS A 202     -16.137  29.138  50.011  0.00  0.00           C  
ATOM   1575  NZ  LYS A 202     -16.825  30.134  50.908  0.00  0.00           N  
ATOM   1576  N   SER A 203     -11.968  24.807  48.901  0.00  0.00           N  
ATOM   1577  CA  SER A 203     -10.933  24.197  49.710  0.00  0.00           C  
ATOM   1578  C   SER A 203      -9.818  23.528  48.901  0.00  0.00           C  
ATOM   1579  O   SER A 203     -10.046  23.050  47.770  0.00  0.00           O  
ATOM   1580  CB  SER A 203     -11.520  23.236  50.738  0.00  0.00           C  
ATOM   1581  OG  SER A 203     -11.788  21.923  50.172  0.00  0.00           O  
ATOM   1582  N   PRO A 204      -8.627  23.333  49.550  0.00  0.00           N  
ATOM   1583  CA  PRO A 204      -7.593  22.325  49.120  0.00  0.00           C  
ATOM   1584  C   PRO A 204      -8.174  20.978  48.769  0.00  0.00           C  
ATOM   1585  O   PRO A 204      -7.632  20.329  47.893  0.00  0.00           O  
ATOM   1586  CD  PRO A 204      -8.300  23.949  50.800  0.00  0.00           C  
ATOM   1587  CB  PRO A 204      -6.722  22.237  50.350  0.00  0.00           C  
ATOM   1588  CG  PRO A 204      -6.816  23.622  51.045  0.00  0.00           C  
ATOM   1589  N   SER A 205      -9.202  20.417  49.479  0.00  0.00           N  
ATOM   1590  CA  SER A 205      -9.623  19.067  49.217  0.00  0.00           C  
ATOM   1591  C   SER A 205     -10.507  18.921  47.983  0.00  0.00           C  
ATOM   1592  O   SER A 205     -10.895  17.897  47.618  0.00  0.00           O  
ATOM   1593  CB  SER A 205     -10.403  18.475  50.377  0.00  0.00           C  
ATOM   1594  OG  SER A 205      -9.775  18.879  51.526  0.00  0.00           O  
ATOM   1595  N   ASP A 206     -10.673  20.032  47.314  0.00  0.00           N  
ATOM   1596  CA  ASP A 206     -11.688  20.251  46.266  0.00  0.00           C  
ATOM   1597  C   ASP A 206     -11.071  20.527  44.854  0.00  0.00           C  
ATOM   1598  O   ASP A 206     -11.799  20.993  44.029  0.00  0.00           O  
ATOM   1599  CB  ASP A 206     -12.712  21.356  46.548  0.00  0.00           C  
ATOM   1600  CG  ASP A 206     -13.481  21.114  47.836  0.00  0.00           C  
ATOM   1601  OD1 ASP A 206     -13.824  19.939  48.131  0.00  0.00           O  
ATOM   1602  OD2 ASP A 206     -13.826  22.052  48.598  0.00  0.00           O  
ATOM   1603  N   CYS A 207      -9.786  20.308  44.641  0.00  0.00           N  
ATOM   1604  CA  CYS A 207      -9.220  20.587  43.337  0.00  0.00           C  
ATOM   1605  C   CYS A 207      -9.523  19.344  42.457  0.00  0.00           C  
ATOM   1606  O   CYS A 207      -9.415  18.220  42.916  0.00  0.00           O  
ATOM   1607  SG  CYS A 207      -7.213  22.188  44.395  0.00  0.00           S  
ATOM   1608  CB  CYS A 207      -7.682  20.803  43.355  0.00  0.00           C  
ATOM   1609  N   CYS A 208      -9.931  19.551  41.216  0.00  0.00           N  
ATOM   1610  CA  CYS A 208     -10.177  18.474  40.236  0.00  0.00           C  
ATOM   1611  C   CYS A 208      -8.853  17.988  39.576  0.00  0.00           C  
ATOM   1612  O   CYS A 208      -7.813  18.651  39.662  0.00  0.00           O  
ATOM   1613  CB  CYS A 208     -11.099  18.958  39.129  0.00  0.00           C  
ATOM   1614  SG  CYS A 208     -12.683  19.728  39.471  0.00  0.00           S  
ATOM   1615  N   HIS A 209      -8.913  16.856  38.900  0.00  0.00           N  
ATOM   1616  CA  HIS A 209      -7.771  16.107  38.316  0.00  0.00           C  
ATOM   1617  C   HIS A 209      -7.385  16.894  37.043  0.00  0.00           C  
ATOM   1618  O   HIS A 209      -8.287  17.349  36.302  0.00  0.00           O  
ATOM   1619  CB  HIS A 209      -8.214  14.638  38.040  0.00  0.00           C  
ATOM   1620  ND1 HIS A 209      -6.232  13.967  36.490  0.00  0.00           N  
ATOM   1621  CG  HIS A 209      -7.015  13.831  37.643  0.00  0.00           C  
ATOM   1622  CE1 HIS A 209      -5.345  12.919  36.527  0.00  0.00           C  
ATOM   1623  NE2 HIS A 209      -5.455  12.241  37.714  0.00  0.00           N  
ATOM   1624  CD2 HIS A 209      -6.553  12.709  38.352  0.00  0.00           C  
ATOM   1625  N   ASN A 210      -6.122  16.936  36.673  0.00  0.00           N  
ATOM   1626  CA  ASN A 210      -5.638  17.638  35.486  0.00  0.00           C  
ATOM   1627  C   ASN A 210      -6.462  17.405  34.203  0.00  0.00           C  
ATOM   1628  O   ASN A 210      -6.624  18.200  33.319  0.00  0.00           O  
ATOM   1629  CB  ASN A 210      -4.178  17.282  35.309  0.00  0.00           C  
ATOM   1630  CG  ASN A 210      -3.339  18.412  34.633  0.00  0.00           C  
ATOM   1631  OD1 ASN A 210      -3.502  19.618  34.816  0.00  0.00           O  
ATOM   1632  ND2 ASN A 210      -2.289  18.029  33.910  0.00  0.00           N  
ATOM   1633  N   GLN A 211      -6.931  16.169  34.050  0.00  0.00           N  
ATOM   1634  CA  GLN A 211      -7.698  15.767  32.880  0.00  0.00           C  
ATOM   1635  C   GLN A 211      -9.074  16.362  32.722  0.00  0.00           C  
ATOM   1636  O   GLN A 211      -9.615  16.382  31.593  0.00  0.00           O  
ATOM   1637  CB  GLN A 211      -7.754  14.260  32.915  0.00  0.00           C  
ATOM   1638  CG  GLN A 211      -6.364  13.561  32.811  0.00  0.00           C  
ATOM   1639  CD  GLN A 211      -5.766  13.598  31.399  0.00  0.00           C  
ATOM   1640  OE1 GLN A 211      -6.370  14.094  30.449  0.00  0.00           O  
ATOM   1641  NE2 GLN A 211      -4.623  13.059  31.199  0.00  0.00           N  
ATOM   1642  N   CYS A 212      -9.648  16.742  33.867  0.00  0.00           N  
ATOM   1643  CA  CYS A 212     -10.940  17.424  33.888  0.00  0.00           C  
ATOM   1644  C   CYS A 212     -10.925  18.857  33.271  0.00  0.00           C  
ATOM   1645  O   CYS A 212     -10.303  19.796  33.805  0.00  0.00           O  
ATOM   1646  CB  CYS A 212     -11.435  17.498  35.279  0.00  0.00           C  
ATOM   1647  SG  CYS A 212     -11.830  15.955  36.196  0.00  0.00           S  
ATOM   1648  N   ALA A 213     -11.736  19.007  32.178  0.00  0.00           N  
ATOM   1649  CA  ALA A 213     -12.342  20.295  31.720  0.00  0.00           C  
ATOM   1650  C   ALA A 213     -13.745  20.523  32.341  0.00  0.00           C  
ATOM   1651  O   ALA A 213     -14.439  19.632  32.818  0.00  0.00           O  
ATOM   1652  CB  ALA A 213     -12.487  20.214  30.259  0.00  0.00           C  
ATOM   1653  N   ALA A 214     -14.199  21.826  32.312  0.00  0.00           N  
ATOM   1654  CA  ALA A 214     -15.440  22.374  32.857  0.00  0.00           C  
ATOM   1655  C   ALA A 214     -15.654  22.168  34.382  0.00  0.00           C  
ATOM   1656  O   ALA A 214     -16.275  23.026  35.072  0.00  0.00           O  
ATOM   1657  CB  ALA A 214     -16.615  21.977  31.977  0.00  0.00           C  
ATOM   1658  N   GLY A 215     -15.298  20.983  34.984  0.00  0.00           N  
ATOM   1659  CA  GLY A 215     -15.429  20.784  36.414  0.00  0.00           C  
ATOM   1660  C   GLY A 215     -15.405  19.296  36.696  0.00  0.00           C  
ATOM   1661  O   GLY A 215     -15.286  18.452  35.849  0.00  0.00           O  
ATOM   1662  N   CYS A 216     -15.570  18.985  37.990  0.00  0.00           N  
ATOM   1663  CA  CYS A 216     -15.649  17.570  38.341  0.00  0.00           C  
ATOM   1664  C   CYS A 216     -16.673  17.249  39.460  0.00  0.00           C  
ATOM   1665  O   CYS A 216     -16.824  18.039  40.364  0.00  0.00           O  
ATOM   1666  SG  CYS A 216     -13.572  18.010  40.222  0.00  0.00           S  
ATOM   1667  CB  CYS A 216     -14.268  17.091  38.797  0.00  0.00           C  
ATOM   1668  N   THR A 217     -17.226  16.064  39.527  0.00  0.00           N  
ATOM   1669  CA  THR A 217     -18.132  15.569  40.563  0.00  0.00           C  
ATOM   1670  C   THR A 217     -17.386  14.572  41.486  0.00  0.00           C  
ATOM   1671  O   THR A 217     -18.022  13.923  42.242  0.00  0.00           O  
ATOM   1672  CB  THR A 217     -19.288  14.839  39.828  0.00  0.00           C  
ATOM   1673  OG1 THR A 217     -18.783  13.842  38.977  0.00  0.00           O  
ATOM   1674  CG2 THR A 217     -20.140  15.942  39.123  0.00  0.00           C  
ATOM   1675  N   GLY A 218     -16.069  14.565  41.511  0.00  0.00           N  
ATOM   1676  CA  GLY A 218     -15.164  13.711  42.324  0.00  0.00           C  
ATOM   1677  C   GLY A 218     -13.631  13.977  42.128  0.00  0.00           C  
ATOM   1678  O   GLY A 218     -13.376  14.828  41.304  0.00  0.00           O  
ATOM   1679  N   PRO A 219     -12.644  13.259  42.748  0.00  0.00           N  
ATOM   1680  CA  PRO A 219     -11.195  13.603  42.633  0.00  0.00           C  
ATOM   1681  C   PRO A 219     -10.449  12.979  41.390  0.00  0.00           C  
ATOM   1682  O   PRO A 219      -9.250  13.167  41.272  0.00  0.00           O  
ATOM   1683  CD  PRO A 219     -12.822  12.221  43.745  0.00  0.00           C  
ATOM   1684  CB  PRO A 219     -10.515  13.049  43.912  0.00  0.00           C  
ATOM   1685  CG  PRO A 219     -11.385  11.773  44.078  0.00  0.00           C  
ATOM   1686  N   ARG A 220     -11.095  12.183  40.559  0.00  0.00           N  
ATOM   1687  CA  ARG A 220     -10.485  11.334  39.501  0.00  0.00           C  
ATOM   1688  C   ARG A 220     -10.644  12.028  38.099  0.00  0.00           C  
ATOM   1689  O   ARG A 220     -11.475  12.984  37.900  0.00  0.00           O  
ATOM   1690  CB  ARG A 220     -11.210   9.974  39.439  0.00  0.00           C  
ATOM   1691  CG  ARG A 220     -11.369   9.204  40.760  0.00  0.00           C  
ATOM   1692  CD  ARG A 220     -12.104   7.945  40.554  0.00  0.00           C  
ATOM   1693  NE  ARG A 220     -13.565   8.141  40.145  0.00  0.00           N  
ATOM   1694  CZ  ARG A 220     -14.232   7.248  39.497  0.00  0.00           C  
ATOM   1695  NH1 ARG A 220     -13.877   6.011  39.425  0.00  0.00           N  
ATOM   1696  NH2 ARG A 220     -15.269   7.526  38.745  0.00  0.00           N  
ATOM   1697  N   GLU A 221      -9.784  11.468  37.230  0.00  0.00           N  
ATOM   1698  CA  GLU A 221      -9.947  11.688  35.774  0.00  0.00           C  
ATOM   1699  C   GLU A 221     -11.185  10.967  35.189  0.00  0.00           C  
ATOM   1700  O   GLU A 221     -11.510  11.160  34.014  0.00  0.00           O  
ATOM   1701  CB  GLU A 221      -8.701  11.204  35.025  0.00  0.00           C  
ATOM   1702  CG  GLU A 221      -8.534   9.668  35.059  0.00  0.00           C  
ATOM   1703  CD  GLU A 221      -7.824   9.102  36.338  0.00  0.00           C  
ATOM   1704  OE1 GLU A 221      -8.515   9.147  37.384  0.00  0.00           O  
ATOM   1705  OE2 GLU A 221      -6.718   8.563  36.297  0.00  0.00           O  
ATOM   1706  N   SER A 222     -11.781   9.995  35.921  0.00  0.00           N  
ATOM   1707  CA  SER A 222     -13.186   9.516  35.729  0.00  0.00           C  
ATOM   1708  C   SER A 222     -14.218  10.263  36.513  0.00  0.00           C  
ATOM   1709  O   SER A 222     -15.362   9.749  36.677  0.00  0.00           O  
ATOM   1710  CB  SER A 222     -13.264   7.977  35.984  0.00  0.00           C  
ATOM   1711  OG  SER A 222     -12.340   7.578  37.025  0.00  0.00           O  
ATOM   1712  N   ASP A 223     -13.863  11.386  37.052  0.00  0.00           N  
ATOM   1713  CA  ASP A 223     -14.925  12.236  37.663  0.00  0.00           C  
ATOM   1714  C   ASP A 223     -15.298  13.558  36.946  0.00  0.00           C  
ATOM   1715  O   ASP A 223     -16.147  14.349  37.369  0.00  0.00           O  
ATOM   1716  CB  ASP A 223     -14.681  12.433  39.153  0.00  0.00           C  
ATOM   1717  CG  ASP A 223     -14.724  11.124  40.036  0.00  0.00           C  
ATOM   1718  OD1 ASP A 223     -15.491  10.204  39.697  0.00  0.00           O  
ATOM   1719  OD2 ASP A 223     -14.104  11.099  41.098  0.00  0.00           O  
ATOM   1720  N   CYS A 224     -14.619  13.760  35.868  0.00  0.00           N  
ATOM   1721  CA  CYS A 224     -14.747  14.956  35.099  0.00  0.00           C  
ATOM   1722  C   CYS A 224     -16.076  15.042  34.308  0.00  0.00           C  
ATOM   1723  O   CYS A 224     -16.568  14.163  33.623  0.00  0.00           O  
ATOM   1724  SG  CYS A 224     -11.946  14.647  34.789  0.00  0.00           S  
ATOM   1725  CB  CYS A 224     -13.567  15.008  34.079  0.00  0.00           C  
ATOM   1726  N   LEU A 225     -16.560  16.267  34.335  0.00  0.00           N  
ATOM   1727  CA  LEU A 225     -17.782  16.660  33.684  0.00  0.00           C  
ATOM   1728  C   LEU A 225     -17.697  16.656  32.162  0.00  0.00           C  
ATOM   1729  O   LEU A 225     -18.675  16.315  31.472  0.00  0.00           O  
ATOM   1730  CB  LEU A 225     -18.216  18.012  34.201  0.00  0.00           C  
ATOM   1731  CG  LEU A 225     -19.001  17.888  35.467  0.00  0.00           C  
ATOM   1732  CD1 LEU A 225     -19.299  19.251  36.121  0.00  0.00           C  
ATOM   1733  CD2 LEU A 225     -20.412  17.232  35.325  0.00  0.00           C  
ATOM   1734  N   VAL A 226     -16.499  17.027  31.722  0.00  0.00           N  
ATOM   1735  CA  VAL A 226     -15.946  17.061  30.369  0.00  0.00           C  
ATOM   1736  C   VAL A 226     -14.467  16.580  30.497  0.00  0.00           C  
ATOM   1737  O   VAL A 226     -13.697  17.079  31.339  0.00  0.00           O  
ATOM   1738  CB  VAL A 226     -15.966  18.474  29.811  0.00  0.00           C  
ATOM   1739  CG1 VAL A 226     -15.472  18.469  28.321  0.00  0.00           C  
ATOM   1740  CG2 VAL A 226     -17.345  19.115  29.950  0.00  0.00           C  
ATOM   1741  N   CYS A 227     -14.020  15.808  29.566  0.00  0.00           N  
ATOM   1742  CA  CYS A 227     -12.596  15.579  29.299  0.00  0.00           C  
ATOM   1743  C   CYS A 227     -11.877  16.623  28.436  0.00  0.00           C  
ATOM   1744  O   CYS A 227     -12.412  17.159  27.478  0.00  0.00           O  
ATOM   1745  CB  CYS A 227     -12.510  14.207  28.571  0.00  0.00           C  
ATOM   1746  SG  CYS A 227     -13.267  12.830  29.493  0.00  0.00           S  
ATOM   1747  N   ARG A 228     -10.673  17.030  28.849  0.00  0.00           N  
ATOM   1748  CA  ARG A 228      -9.858  18.113  28.220  0.00  0.00           C  
ATOM   1749  C   ARG A 228      -9.614  17.932  26.696  0.00  0.00           C  
ATOM   1750  O   ARG A 228      -9.662  18.899  25.965  0.00  0.00           O  
ATOM   1751  CB  ARG A 228      -8.616  18.384  28.989  0.00  0.00           C  
ATOM   1752  CG  ARG A 228      -7.488  17.332  28.888  0.00  0.00           C  
ATOM   1753  CD  ARG A 228      -6.406  18.064  29.742  0.00  0.00           C  
ATOM   1754  NE  ARG A 228      -5.401  17.126  30.268  0.00  0.00           N  
ATOM   1755  CZ  ARG A 228      -4.409  17.391  31.042  0.00  0.00           C  
ATOM   1756  NH1 ARG A 228      -4.200  18.582  31.373  0.00  0.00           N  
ATOM   1757  NH2 ARG A 228      -3.593  16.476  31.395  0.00  0.00           N  
ATOM   1758  N   LYS A 229      -9.444  16.677  26.241  0.00  0.00           N  
ATOM   1759  CA  LYS A 229      -9.336  16.237  24.818  0.00  0.00           C  
ATOM   1760  C   LYS A 229     -10.437  15.117  24.532  0.00  0.00           C  
ATOM   1761  O   LYS A 229     -11.615  15.488  24.238  0.00  0.00           O  
ATOM   1762  CB  LYS A 229      -7.909  15.778  24.530  0.00  0.00           C  
ATOM   1763  CG  LYS A 229      -6.986  16.955  24.300  0.00  0.00           C  
ATOM   1764  CD  LYS A 229      -7.419  17.722  23.014  0.00  0.00           C  
ATOM   1765  CE  LYS A 229      -6.138  18.476  22.720  0.00  0.00           C  
ATOM   1766  NZ  LYS A 229      -6.096  19.245  21.464  0.00  0.00           N  
ATOM   1767  N   PHE A 230      -9.990  13.886  24.736  0.00  0.00           N  
ATOM   1768  CA  PHE A 230     -10.734  12.653  24.386  0.00  0.00           C  
ATOM   1769  C   PHE A 230     -11.074  11.897  25.623  0.00  0.00           C  
ATOM   1770  O   PHE A 230     -10.495  12.150  26.643  0.00  0.00           O  
ATOM   1771  CB  PHE A 230      -9.987  11.835  23.366  0.00  0.00           C  
ATOM   1772  CG  PHE A 230      -9.357  12.705  22.246  0.00  0.00           C  
ATOM   1773  CD1 PHE A 230      -8.037  12.528  21.794  0.00  0.00           C  
ATOM   1774  CE1 PHE A 230      -7.527  13.485  20.868  0.00  0.00           C  
ATOM   1775  CZ  PHE A 230      -8.303  14.432  20.227  0.00  0.00           C  
ATOM   1776  CD2 PHE A 230     -10.161  13.741  21.655  0.00  0.00           C  
ATOM   1777  CE2 PHE A 230      -9.655  14.542  20.629  0.00  0.00           C  
ATOM   1778  N   ARG A 231     -12.036  10.922  25.486  0.00  0.00           N  
ATOM   1779  CA  ARG A 231     -12.248   9.924  26.555  0.00  0.00           C  
ATOM   1780  C   ARG A 231     -11.896   8.550  26.056  0.00  0.00           C  
ATOM   1781  O   ARG A 231     -12.328   8.151  24.957  0.00  0.00           O  
ATOM   1782  CB  ARG A 231     -13.698  10.145  26.966  0.00  0.00           C  
ATOM   1783  CG  ARG A 231     -13.954   9.526  28.327  0.00  0.00           C  
ATOM   1784  CD  ARG A 231     -15.427   9.740  28.698  0.00  0.00           C  
ATOM   1785  NE  ARG A 231     -15.774   9.282  30.086  0.00  0.00           N  
ATOM   1786  CZ  ARG A 231     -16.465   8.254  30.447  0.00  0.00           C  
ATOM   1787  NH1 ARG A 231     -16.877   7.467  29.422  0.00  0.00           N  
ATOM   1788  NH2 ARG A 231     -16.669   7.883  31.668  0.00  0.00           N  
ATOM   1789  N   ASP A 232     -11.264   7.761  26.929  0.00  0.00           N  
ATOM   1790  CA  ASP A 232     -11.060   6.311  26.610  0.00  0.00           C  
ATOM   1791  C   ASP A 232     -11.436   5.381  27.750  0.00  0.00           C  
ATOM   1792  O   ASP A 232     -11.151   5.536  28.939  0.00  0.00           O  
ATOM   1793  CB  ASP A 232      -9.585   6.114  26.315  0.00  0.00           C  
ATOM   1794  CG  ASP A 232      -9.089   4.738  26.082  0.00  0.00           C  
ATOM   1795  OD1 ASP A 232      -8.194   4.305  26.830  0.00  0.00           O  
ATOM   1796  OD2 ASP A 232      -9.583   3.981  25.266  0.00  0.00           O  
ATOM   1797  N   GLU A 233     -12.303   4.425  27.342  0.00  0.00           N  
ATOM   1798  CA  GLU A 233     -13.105   3.670  28.212  0.00  0.00           C  
ATOM   1799  C   GLU A 233     -13.897   4.518  29.198  0.00  0.00           C  
ATOM   1800  O   GLU A 233     -15.056   4.853  28.930  0.00  0.00           O  
ATOM   1801  CB  GLU A 233     -12.252   2.503  28.767  0.00  0.00           C  
ATOM   1802  CG  GLU A 233     -13.153   1.523  29.316  0.00  0.00           C  
ATOM   1803  CD  GLU A 233     -12.574   0.321  29.986  0.00  0.00           C  
ATOM   1804  OE1 GLU A 233     -12.339  -0.717  29.352  0.00  0.00           O  
ATOM   1805  OE2 GLU A 233     -12.292   0.402  31.222  0.00  0.00           O  
ATOM   1806  N   ALA A 234     -13.412   4.721  30.436  0.00  0.00           N  
ATOM   1807  CA  ALA A 234     -14.151   5.588  31.417  0.00  0.00           C  
ATOM   1808  C   ALA A 234     -13.342   6.788  32.021  0.00  0.00           C  
ATOM   1809  O   ALA A 234     -13.935   7.633  32.723  0.00  0.00           O  
ATOM   1810  CB  ALA A 234     -14.382   4.646  32.571  0.00  0.00           C  
ATOM   1811  N   THR A 235     -12.088   7.018  31.604  0.00  0.00           N  
ATOM   1812  CA  THR A 235     -11.205   8.171  32.026  0.00  0.00           C  
ATOM   1813  C   THR A 235     -10.913   9.091  30.826  0.00  0.00           C  
ATOM   1814  O   THR A 235     -10.821   8.690  29.717  0.00  0.00           O  
ATOM   1815  CB  THR A 235      -9.784   7.691  32.454  0.00  0.00           C  
ATOM   1816  OG1 THR A 235      -9.072   6.911  31.479  0.00  0.00           O  
ATOM   1817  CG2 THR A 235     -10.048   6.881  33.763  0.00  0.00           C  
ATOM   1818  N   CYS A 236     -10.728  10.375  31.146  0.00  0.00           N  
ATOM   1819  CA  CYS A 236     -10.305  11.498  30.343  0.00  0.00           C  
ATOM   1820  C   CYS A 236      -8.817  11.448  29.891  0.00  0.00           C  
ATOM   1821  O   CYS A 236      -8.014  11.538  30.834  0.00  0.00           O  
ATOM   1822  SG  CYS A 236     -12.498  13.025  31.375  0.00  0.00           S  
ATOM   1823  CB  CYS A 236     -10.718  12.740  30.973  0.00  0.00           C  
ATOM   1824  N   LYS A 237      -8.499  11.442  28.579  0.00  0.00           N  
ATOM   1825  CA  LYS A 237      -7.173  11.191  28.048  0.00  0.00           C  
ATOM   1826  C   LYS A 237      -6.663  12.260  27.099  0.00  0.00           C  
ATOM   1827  O   LYS A 237      -7.401  12.786  26.295  0.00  0.00           O  
ATOM   1828  CB  LYS A 237      -7.074   9.816  27.407  0.00  0.00           C  
ATOM   1829  CG  LYS A 237      -7.058   8.614  28.457  0.00  0.00           C  
ATOM   1830  CD  LYS A 237      -6.522   7.360  27.760  0.00  0.00           C  
ATOM   1831  CE  LYS A 237      -6.480   6.279  28.754  0.00  0.00           C  
ATOM   1832  NZ  LYS A 237      -5.970   5.008  28.173  0.00  0.00           N  
ATOM   1833  N   ASP A 238      -5.339  12.542  27.071  0.00  0.00           N  
ATOM   1834  CA  ASP A 238      -4.674  13.683  26.285  0.00  0.00           C  
ATOM   1835  C   ASP A 238      -4.747  13.352  24.809  0.00  0.00           C  
ATOM   1836  O   ASP A 238      -5.035  14.156  23.880  0.00  0.00           O  
ATOM   1837  CB  ASP A 238      -3.232  13.924  26.596  0.00  0.00           C  
ATOM   1838  CG  ASP A 238      -3.006  14.044  28.111  0.00  0.00           C  
ATOM   1839  OD1 ASP A 238      -2.581  13.015  28.769  0.00  0.00           O  
ATOM   1840  OD2 ASP A 238      -3.266  15.109  28.621  0.00  0.00           O  
ATOM   1841  N   THR A 239      -4.687  12.039  24.504  0.00  0.00           N  
ATOM   1842  CA  THR A 239      -4.733  11.403  23.137  0.00  0.00           C  
ATOM   1843  C   THR A 239      -5.295   9.940  23.120  0.00  0.00           C  
ATOM   1844  O   THR A 239      -5.170   9.239  24.093  0.00  0.00           O  
ATOM   1845  CB  THR A 239      -3.300  11.239  22.542  0.00  0.00           C  
ATOM   1846  OG1 THR A 239      -2.405  10.380  23.320  0.00  0.00           O  
ATOM   1847  CG2 THR A 239      -2.568  12.558  22.392  0.00  0.00           C  
ATOM   1848  N   CYS A 240      -5.863   9.487  22.006  0.00  0.00           N  
ATOM   1849  CA  CYS A 240      -6.205   8.076  21.788  0.00  0.00           C  
ATOM   1850  C   CYS A 240      -4.961   7.205  21.576  0.00  0.00           C  
ATOM   1851  O   CYS A 240      -4.005   7.715  20.914  0.00  0.00           O  
ATOM   1852  CB  CYS A 240      -7.269   8.014  20.658  0.00  0.00           C  
ATOM   1853  SG  CYS A 240      -8.767   9.087  20.804  0.00  0.00           S  
ATOM   1854  N   PRO A 241      -4.947   5.955  21.965  0.00  0.00           N  
ATOM   1855  CA  PRO A 241      -3.758   5.181  21.764  0.00  0.00           C  
ATOM   1856  C   PRO A 241      -3.347   5.045  20.265  0.00  0.00           C  
ATOM   1857  O   PRO A 241      -4.258   5.066  19.447  0.00  0.00           O  
ATOM   1858  CD  PRO A 241      -5.972   5.149  22.674  0.00  0.00           C  
ATOM   1859  CB  PRO A 241      -4.129   3.729  22.220  0.00  0.00           C  
ATOM   1860  CG  PRO A 241      -5.203   3.922  23.259  0.00  0.00           C  
ATOM   1861  N   PRO A 242      -2.067   4.892  19.965  0.00  0.00           N  
ATOM   1862  CA  PRO A 242      -1.517   4.910  18.627  0.00  0.00           C  
ATOM   1863  C   PRO A 242      -2.073   3.913  17.585  0.00  0.00           C  
ATOM   1864  O   PRO A 242      -2.262   2.790  18.009  0.00  0.00           O  
ATOM   1865  CD  PRO A 242      -1.001   4.702  20.893  0.00  0.00           C  
ATOM   1866  CB  PRO A 242       0.017   4.913  18.733  0.00  0.00           C  
ATOM   1867  CG  PRO A 242       0.234   4.271  20.137  0.00  0.00           C  
ATOM   1868  N   LEU A 243      -2.203   4.294  16.331  0.00  0.00           N  
ATOM   1869  CA  LEU A 243      -2.560   3.437  15.222  0.00  0.00           C  
ATOM   1870  C   LEU A 243      -1.357   2.757  14.573  0.00  0.00           C  
ATOM   1871  O   LEU A 243      -1.565   1.885  13.694  0.00  0.00           O  
ATOM   1872  CB  LEU A 243      -3.191   4.397  14.250  0.00  0.00           C  
ATOM   1873  CG  LEU A 243      -4.679   4.776  14.440  0.00  0.00           C  
ATOM   1874  CD1 LEU A 243      -5.616   3.632  14.692  0.00  0.00           C  
ATOM   1875  CD2 LEU A 243      -4.769   5.852  15.607  0.00  0.00           C  
ATOM   1876  N   MET A 244      -0.128   2.992  14.987  0.00  0.00           N  
ATOM   1877  CA  MET A 244       1.127   2.337  14.489  0.00  0.00           C  
ATOM   1878  C   MET A 244       2.201   2.350  15.649  0.00  0.00           C  
ATOM   1879  O   MET A 244       2.406   3.371  16.241  0.00  0.00           O  
ATOM   1880  CB  MET A 244       1.527   2.782  13.125  0.00  0.00           C  
ATOM   1881  CG  MET A 244       1.782   4.298  13.009  0.00  0.00           C  
ATOM   1882  SD  MET A 244       2.416   4.807  11.382  0.00  0.00           S  
ATOM   1883  CE  MET A 244       2.673   6.586  11.715  0.00  0.00           C  
ATOM   1884  N   LEU A 245       2.897   1.264  15.899  0.00  0.00           N  
ATOM   1885  CA  LEU A 245       3.990   1.095  16.870  0.00  0.00           C  
ATOM   1886  C   LEU A 245       5.240   0.804  16.052  0.00  0.00           C  
ATOM   1887  O   LEU A 245       5.213   0.051  15.090  0.00  0.00           O  
ATOM   1888  CB  LEU A 245       3.618  -0.073  17.823  0.00  0.00           C  
ATOM   1889  CG  LEU A 245       2.644   0.190  19.051  0.00  0.00           C  
ATOM   1890  CD1 LEU A 245       2.423  -1.035  19.977  0.00  0.00           C  
ATOM   1891  CD2 LEU A 245       3.129   1.307  19.897  0.00  0.00           C  
ATOM   1892  N   TYR A 246       6.346   1.379  16.581  0.00  0.00           N  
ATOM   1893  CA  TYR A 246       7.749   1.316  16.059  0.00  0.00           C  
ATOM   1894  C   TYR A 246       8.421  -0.025  16.568  0.00  0.00           C  
ATOM   1895  O   TYR A 246       8.371  -0.443  17.703  0.00  0.00           O  
ATOM   1896  CB  TYR A 246       8.496   2.569  16.580  0.00  0.00           C  
ATOM   1897  CG  TYR A 246       9.956   2.631  16.257  0.00  0.00           C  
ATOM   1898  CD1 TYR A 246      10.327   3.191  15.041  0.00  0.00           C  
ATOM   1899  CE1 TYR A 246      11.667   3.398  14.730  0.00  0.00           C  
ATOM   1900  CZ  TYR A 246      12.669   3.006  15.588  0.00  0.00           C  
ATOM   1901  OH  TYR A 246      13.953   3.028  15.169  0.00  0.00           O  
ATOM   1902  CD2 TYR A 246      10.944   2.431  17.203  0.00  0.00           C  
ATOM   1903  CE2 TYR A 246      12.301   2.438  16.848  0.00  0.00           C  
ATOM   1904  N   ASN A 247       8.899  -0.795  15.646  0.00  0.00           N  
ATOM   1905  CA  ASN A 247       9.146  -2.277  15.699  0.00  0.00           C  
ATOM   1906  C   ASN A 247      10.696  -2.403  15.670  0.00  0.00           C  
ATOM   1907  O   ASN A 247      11.284  -2.201  14.593  0.00  0.00           O  
ATOM   1908  CB  ASN A 247       8.401  -2.955  14.527  0.00  0.00           C  
ATOM   1909  CG  ASN A 247       8.568  -4.442  14.282  0.00  0.00           C  
ATOM   1910  OD1 ASN A 247       9.217  -5.169  15.001  0.00  0.00           O  
ATOM   1911  ND2 ASN A 247       7.830  -4.924  13.379  0.00  0.00           N  
ATOM   1912  N   PRO A 248      11.500  -2.936  16.631  0.00  0.00           N  
ATOM   1913  CA  PRO A 248      12.885  -2.930  16.508  0.00  0.00           C  
ATOM   1914  C   PRO A 248      13.447  -3.994  15.598  0.00  0.00           C  
ATOM   1915  O   PRO A 248      14.673  -4.128  15.487  0.00  0.00           O  
ATOM   1916  CD  PRO A 248      11.024  -3.501  17.857  0.00  0.00           C  
ATOM   1917  CB  PRO A 248      13.325  -2.966  17.949  0.00  0.00           C  
ATOM   1918  CG  PRO A 248      12.338  -3.888  18.592  0.00  0.00           C  
ATOM   1919  N   THR A 249      12.586  -4.849  14.961  0.00  0.00           N  
ATOM   1920  CA  THR A 249      13.051  -5.777  13.941  0.00  0.00           C  
ATOM   1921  C   THR A 249      13.253  -5.038  12.627  0.00  0.00           C  
ATOM   1922  O   THR A 249      14.261  -5.342  11.878  0.00  0.00           O  
ATOM   1923  CB  THR A 249      12.107  -6.974  13.765  0.00  0.00           C  
ATOM   1924  OG1 THR A 249      10.823  -6.634  13.377  0.00  0.00           O  
ATOM   1925  CG2 THR A 249      11.850  -7.670  15.130  0.00  0.00           C  
ATOM   1926  N   THR A 250      12.437  -4.047  12.310  0.00  0.00           N  
ATOM   1927  CA  THR A 250      12.438  -3.326  11.084  0.00  0.00           C  
ATOM   1928  C   THR A 250      13.060  -1.926  11.243  0.00  0.00           C  
ATOM   1929  O   THR A 250      13.505  -1.327  10.296  0.00  0.00           O  
ATOM   1930  CB  THR A 250      11.036  -3.238  10.468  0.00  0.00           C  
ATOM   1931  OG1 THR A 250      10.233  -2.700  11.485  0.00  0.00           O  
ATOM   1932  CG2 THR A 250      10.471  -4.674  10.047  0.00  0.00           C  
ATOM   1933  N   TYR A 251      13.172  -1.433  12.518  0.00  0.00           N  
ATOM   1934  CA  TYR A 251      13.381   0.013  12.914  0.00  0.00           C  
ATOM   1935  C   TYR A 251      12.473   0.933  12.082  0.00  0.00           C  
ATOM   1936  O   TYR A 251      12.848   1.998  11.583  0.00  0.00           O  
ATOM   1937  CB  TYR A 251      14.887   0.307  12.895  0.00  0.00           C  
ATOM   1938  CG  TYR A 251      15.825  -0.325  13.927  0.00  0.00           C  
ATOM   1939  CD1 TYR A 251      16.153  -1.683  13.866  0.00  0.00           C  
ATOM   1940  CE1 TYR A 251      17.032  -2.260  14.734  0.00  0.00           C  
ATOM   1941  CZ  TYR A 251      17.835  -1.481  15.592  0.00  0.00           C  
ATOM   1942  OH  TYR A 251      18.776  -2.073  16.434  0.00  0.00           O  
ATOM   1943  CD2 TYR A 251      16.563   0.444  14.816  0.00  0.00           C  
ATOM   1944  CE2 TYR A 251      17.543  -0.099  15.640  0.00  0.00           C  
ATOM   1945  N   GLN A 252      11.221   0.504  11.929  0.00  0.00           N  
ATOM   1946  CA  GLN A 252      10.135   1.240  11.230  0.00  0.00           C  
ATOM   1947  C   GLN A 252       8.837   1.131  12.072  0.00  0.00           C  
ATOM   1948  O   GLN A 252       8.791   0.334  13.007  0.00  0.00           O  
ATOM   1949  CB  GLN A 252       9.952   0.827   9.810  0.00  0.00           C  
ATOM   1950  CG  GLN A 252      11.148   1.041   8.936  0.00  0.00           C  
ATOM   1951  CD  GLN A 252      10.877   0.826   7.452  0.00  0.00           C  
ATOM   1952  OE1 GLN A 252       9.997   0.104   7.012  0.00  0.00           O  
ATOM   1953  NE2 GLN A 252      11.678   1.443   6.615  0.00  0.00           N  
ATOM   1954  N   MET A 253       7.759   1.835  11.698  0.00  0.00           N  
ATOM   1955  CA  MET A 253       6.428   1.623  12.222  0.00  0.00           C  
ATOM   1956  C   MET A 253       5.633   0.562  11.471  0.00  0.00           C  
ATOM   1957  O   MET A 253       5.808   0.389  10.283  0.00  0.00           O  
ATOM   1958  CB  MET A 253       5.623   2.962  12.295  0.00  0.00           C  
ATOM   1959  CG  MET A 253       5.789   3.458  13.752  0.00  0.00           C  
ATOM   1960  SD  MET A 253       5.252   5.176  14.118  0.00  0.00           S  
ATOM   1961  CE  MET A 253       6.348   6.224  13.047  0.00  0.00           C  
ATOM   1962  N   ASP A 254       4.677  -0.034  12.212  0.00  0.00           N  
ATOM   1963  CA  ASP A 254       3.527  -0.754  11.583  0.00  0.00           C  
ATOM   1964  C   ASP A 254       2.246  -0.801  12.413  0.00  0.00           C  
ATOM   1965  O   ASP A 254       2.103  -0.409  13.583  0.00  0.00           O  
ATOM   1966  CB  ASP A 254       3.903  -2.258  11.245  0.00  0.00           C  
ATOM   1967  CG  ASP A 254       4.567  -3.121  12.369  0.00  0.00           C  
ATOM   1968  OD1 ASP A 254       3.902  -3.266  13.428  0.00  0.00           O  
ATOM   1969  OD2 ASP A 254       5.617  -3.718  12.053  0.00  0.00           O  
ATOM   1970  N   VAL A 255       1.139  -1.311  11.809  0.00  0.00           N  
ATOM   1971  CA  VAL A 255      -0.240  -0.959  12.133  0.00  0.00           C  
ATOM   1972  C   VAL A 255      -0.747  -1.793  13.423  0.00  0.00           C  
ATOM   1973  O   VAL A 255      -0.352  -2.921  13.588  0.00  0.00           O  
ATOM   1974  CB  VAL A 255      -1.249  -1.083  11.007  0.00  0.00           C  
ATOM   1975  CG1 VAL A 255      -0.975  -0.156   9.812  0.00  0.00           C  
ATOM   1976  CG2 VAL A 255      -1.445  -2.511  10.551  0.00  0.00           C  
ATOM   1977  N   ASN A 256      -1.480  -1.097  14.318  0.00  0.00           N  
ATOM   1978  CA  ASN A 256      -1.601  -1.480  15.715  0.00  0.00           C  
ATOM   1979  C   ASN A 256      -3.042  -1.784  15.978  0.00  0.00           C  
ATOM   1980  O   ASN A 256      -3.889  -0.919  15.906  0.00  0.00           O  
ATOM   1981  CB  ASN A 256      -1.003  -0.359  16.522  0.00  0.00           C  
ATOM   1982  CG  ASN A 256      -1.003  -0.695  18.046  0.00  0.00           C  
ATOM   1983  OD1 ASN A 256      -0.668  -1.796  18.504  0.00  0.00           O  
ATOM   1984  ND2 ASN A 256      -1.518   0.158  18.905  0.00  0.00           N  
ATOM   1985  N   PRO A 257      -3.377  -3.046  16.384  0.00  0.00           N  
ATOM   1986  CA  PRO A 257      -4.800  -3.376  16.601  0.00  0.00           C  
ATOM   1987  C   PRO A 257      -5.499  -2.781  17.785  0.00  0.00           C  
ATOM   1988  O   PRO A 257      -6.742  -2.854  17.819  0.00  0.00           O  
ATOM   1989  CD  PRO A 257      -2.587  -4.296  16.261  0.00  0.00           C  
ATOM   1990  CB  PRO A 257      -4.825  -4.918  16.888  0.00  0.00           C  
ATOM   1991  CG  PRO A 257      -3.512  -5.525  16.364  0.00  0.00           C  
ATOM   1992  N   GLU A 258      -4.639  -2.360  18.770  0.00  0.00           N  
ATOM   1993  CA  GLU A 258      -5.265  -1.554  19.907  0.00  0.00           C  
ATOM   1994  C   GLU A 258      -5.239  -0.030  19.809  0.00  0.00           C  
ATOM   1995  O   GLU A 258      -5.585   0.666  20.723  0.00  0.00           O  
ATOM   1996  CB  GLU A 258      -4.625  -2.017  21.255  0.00  0.00           C  
ATOM   1997  CG  GLU A 258      -5.044  -3.451  21.666  0.00  0.00           C  
ATOM   1998  CD  GLU A 258      -6.510  -3.481  22.136  0.00  0.00           C  
ATOM   1999  OE1 GLU A 258      -6.918  -2.518  22.833  0.00  0.00           O  
ATOM   2000  OE2 GLU A 258      -7.307  -4.382  21.815  0.00  0.00           O  
ATOM   2001  N   GLY A 259      -4.907   0.539  18.610  0.00  0.00           N  
ATOM   2002  CA  GLY A 259      -5.019   1.935  18.303  0.00  0.00           C  
ATOM   2003  C   GLY A 259      -6.495   2.357  18.172  0.00  0.00           C  
ATOM   2004  O   GLY A 259      -7.315   1.482  17.947  0.00  0.00           O  
ATOM   2005  N   LYS A 260      -6.830   3.638  18.337  0.00  0.00           N  
ATOM   2006  CA  LYS A 260      -8.116   4.268  18.204  0.00  0.00           C  
ATOM   2007  C   LYS A 260      -8.026   5.660  17.523  0.00  0.00           C  
ATOM   2008  O   LYS A 260      -7.061   6.363  17.754  0.00  0.00           O  
ATOM   2009  CB  LYS A 260      -8.858   4.434  19.527  0.00  0.00           C  
ATOM   2010  CG  LYS A 260      -9.139   3.167  20.331  0.00  0.00           C  
ATOM   2011  CD  LYS A 260      -9.687   3.451  21.757  0.00  0.00           C  
ATOM   2012  CE  LYS A 260     -10.504   2.242  22.211  0.00  0.00           C  
ATOM   2013  NZ  LYS A 260     -11.190   2.569  23.494  0.00  0.00           N  
ATOM   2014  N   TYR A 261      -9.044   6.182  16.822  0.00  0.00           N  
ATOM   2015  CA  TYR A 261      -9.165   7.576  16.320  0.00  0.00           C  
ATOM   2016  C   TYR A 261      -9.897   8.470  17.340  0.00  0.00           C  
ATOM   2017  O   TYR A 261     -10.768   7.953  18.023  0.00  0.00           O  
ATOM   2018  CB  TYR A 261      -9.970   7.604  14.967  0.00  0.00           C  
ATOM   2019  CG  TYR A 261      -9.495   6.635  13.880  0.00  0.00           C  
ATOM   2020  CD1 TYR A 261      -8.189   6.857  13.400  0.00  0.00           C  
ATOM   2021  CE1 TYR A 261      -7.671   5.884  12.539  0.00  0.00           C  
ATOM   2022  CZ  TYR A 261      -8.467   4.843  12.069  0.00  0.00           C  
ATOM   2023  OH  TYR A 261      -7.903   3.938  11.252  0.00  0.00           O  
ATOM   2024  CD2 TYR A 261     -10.279   5.562  13.472  0.00  0.00           C  
ATOM   2025  CE2 TYR A 261      -9.789   4.620  12.527  0.00  0.00           C  
ATOM   2026  N   SER A 262      -9.642   9.811  17.274  0.00  0.00           N  
ATOM   2027  CA  SER A 262     -10.538  10.792  17.951  0.00  0.00           C  
ATOM   2028  C   SER A 262     -11.752  11.239  17.189  0.00  0.00           C  
ATOM   2029  O   SER A 262     -11.621  11.673  16.028  0.00  0.00           O  
ATOM   2030  CB  SER A 262      -9.756  12.020  18.397  0.00  0.00           C  
ATOM   2031  OG  SER A 262      -8.427  11.976  18.054  0.00  0.00           O  
ATOM   2032  N   PHE A 263     -12.936  11.164  17.804  0.00  0.00           N  
ATOM   2033  CA  PHE A 263     -14.176  11.555  17.175  0.00  0.00           C  
ATOM   2034  C   PHE A 263     -15.198  12.179  18.134  0.00  0.00           C  
ATOM   2035  O   PHE A 263     -15.653  11.504  19.049  0.00  0.00           O  
ATOM   2036  CB  PHE A 263     -14.689  10.266  16.553  0.00  0.00           C  
ATOM   2037  CG  PHE A 263     -16.043  10.296  15.870  0.00  0.00           C  
ATOM   2038  CD1 PHE A 263     -17.158   9.518  16.286  0.00  0.00           C  
ATOM   2039  CE1 PHE A 263     -18.309   9.433  15.460  0.00  0.00           C  
ATOM   2040  CZ  PHE A 263     -18.337  10.260  14.302  0.00  0.00           C  
ATOM   2041  CD2 PHE A 263     -16.186  11.130  14.770  0.00  0.00           C  
ATOM   2042  CE2 PHE A 263     -17.262  11.058  13.865  0.00  0.00           C  
ATOM   2043  N   GLY A 264     -15.537  13.463  17.920  0.00  0.00           N  
ATOM   2044  CA  GLY A 264     -16.011  14.328  19.081  0.00  0.00           C  
ATOM   2045  C   GLY A 264     -15.001  14.318  20.288  0.00  0.00           C  
ATOM   2046  O   GLY A 264     -13.797  14.632  20.055  0.00  0.00           O  
ATOM   2047  N   ALA A 265     -15.471  13.888  21.431  0.00  0.00           N  
ATOM   2048  CA  ALA A 265     -14.601  13.552  22.554  0.00  0.00           C  
ATOM   2049  C   ALA A 265     -14.328  12.034  22.638  0.00  0.00           C  
ATOM   2050  O   ALA A 265     -13.360  11.697  23.257  0.00  0.00           O  
ATOM   2051  CB  ALA A 265     -15.249  14.083  23.843  0.00  0.00           C  
ATOM   2052  N   THR A 266     -15.057  11.071  22.016  0.00  0.00           N  
ATOM   2053  CA  THR A 266     -14.762   9.596  22.126  0.00  0.00           C  
ATOM   2054  C   THR A 266     -13.577   9.105  21.368  0.00  0.00           C  
ATOM   2055  O   THR A 266     -13.504   9.301  20.181  0.00  0.00           O  
ATOM   2056  CB  THR A 266     -16.031   8.739  21.739  0.00  0.00           C  
ATOM   2057  OG1 THR A 266     -17.115   9.292  22.312  0.00  0.00           O  
ATOM   2058  CG2 THR A 266     -15.930   7.295  22.261  0.00  0.00           C  
ATOM   2059  N   CYS A 267     -12.811   8.194  22.019  0.00  0.00           N  
ATOM   2060  CA  CYS A 267     -11.763   7.455  21.401  0.00  0.00           C  
ATOM   2061  C   CYS A 267     -12.326   6.190  20.760  0.00  0.00           C  
ATOM   2062  O   CYS A 267     -12.658   5.239  21.491  0.00  0.00           O  
ATOM   2063  SG  CYS A 267      -9.548   8.541  22.595  0.00  0.00           S  
ATOM   2064  CB  CYS A 267     -10.674   7.176  22.422  0.00  0.00           C  
ATOM   2065  N   VAL A 268     -12.500   6.239  19.393  0.00  0.00           N  
ATOM   2066  CA  VAL A 268     -13.271   5.224  18.623  0.00  0.00           C  
ATOM   2067  C   VAL A 268     -12.530   4.369  17.617  0.00  0.00           C  
ATOM   2068  O   VAL A 268     -11.426   4.711  17.134  0.00  0.00           O  
ATOM   2069  CB  VAL A 268     -14.586   5.841  17.991  0.00  0.00           C  
ATOM   2070  CG1 VAL A 268     -15.289   6.730  18.989  0.00  0.00           C  
ATOM   2071  CG2 VAL A 268     -14.325   6.449  16.643  0.00  0.00           C  
ATOM   2072  N   LYS A 269     -13.073   3.178  17.291  0.00  0.00           N  
ATOM   2073  CA  LYS A 269     -12.481   2.259  16.352  0.00  0.00           C  
ATOM   2074  C   LYS A 269     -12.600   2.634  14.809  0.00  0.00           C  
ATOM   2075  O   LYS A 269     -11.566   2.571  14.156  0.00  0.00           O  
ATOM   2076  CB  LYS A 269     -12.892   0.872  16.783  0.00  0.00           C  
ATOM   2077  CG  LYS A 269     -12.516   0.393  18.207  0.00  0.00           C  
ATOM   2078  CD  LYS A 269     -11.029   0.262  18.571  0.00  0.00           C  
ATOM   2079  CE  LYS A 269     -10.266  -0.957  18.035  0.00  0.00           C  
ATOM   2080  NZ  LYS A 269      -8.874  -0.839  18.508  0.00  0.00           N  
ATOM   2081  N   LYS A 270     -13.768   3.026  14.370  0.00  0.00           N  
ATOM   2082  CA  LYS A 270     -13.975   3.478  12.926  0.00  0.00           C  
ATOM   2083  C   LYS A 270     -14.675   4.850  12.887  0.00  0.00           C  
ATOM   2084  O   LYS A 270     -15.441   5.175  13.834  0.00  0.00           O  
ATOM   2085  CB  LYS A 270     -14.741   2.575  12.032  0.00  0.00           C  
ATOM   2086  CG  LYS A 270     -13.973   1.264  11.696  0.00  0.00           C  
ATOM   2087  CD  LYS A 270     -12.516   1.379  11.151  0.00  0.00           C  
ATOM   2088  CE  LYS A 270     -11.983  -0.056  10.859  0.00  0.00           C  
ATOM   2089  NZ  LYS A 270     -10.579  -0.105  10.423  0.00  0.00           N  
ATOM   2090  N   CYS A 271     -14.655   5.540  11.731  0.00  0.00           N  
ATOM   2091  CA  CYS A 271     -15.288   6.794  11.489  0.00  0.00           C  
ATOM   2092  C   CYS A 271     -16.351   6.735  10.307  0.00  0.00           C  
ATOM   2093  O   CYS A 271     -16.319   5.861   9.401  0.00  0.00           O  
ATOM   2094  CB  CYS A 271     -14.267   7.825  11.349  0.00  0.00           C  
ATOM   2095  SG  CYS A 271     -13.056   8.097  12.767  0.00  0.00           S  
ATOM   2096  N   PRO A 272     -17.302   7.692  10.195  0.00  0.00           N  
ATOM   2097  CA  PRO A 272     -18.347   7.636   9.071  0.00  0.00           C  
ATOM   2098  C   PRO A 272     -17.853   8.159   7.744  0.00  0.00           C  
ATOM   2099  O   PRO A 272     -17.008   9.042   7.796  0.00  0.00           O  
ATOM   2100  CD  PRO A 272     -17.818   8.671  11.255  0.00  0.00           C  
ATOM   2101  CB  PRO A 272     -19.653   8.343   9.645  0.00  0.00           C  
ATOM   2102  CG  PRO A 272     -19.347   8.591  11.138  0.00  0.00           C  
ATOM   2103  N   ARG A 273     -18.362   7.714   6.542  0.00  0.00           N  
ATOM   2104  CA  ARG A 273     -17.915   7.960   5.176  0.00  0.00           C  
ATOM   2105  C   ARG A 273     -17.778   9.428   4.725  0.00  0.00           C  
ATOM   2106  O   ARG A 273     -16.862   9.747   3.941  0.00  0.00           O  
ATOM   2107  CB  ARG A 273     -18.820   7.165   4.200  0.00  0.00           C  
ATOM   2108  CG  ARG A 273     -18.218   6.830   2.827  0.00  0.00           C  
ATOM   2109  CD  ARG A 273     -18.914   5.736   1.987  0.00  0.00           C  
ATOM   2110  NE  ARG A 273     -18.001   5.142   1.011  0.00  0.00           N  
ATOM   2111  CZ  ARG A 273     -18.264   4.464  -0.120  0.00  0.00           C  
ATOM   2112  NH1 ARG A 273     -17.347   4.205  -0.955  0.00  0.00           N  
ATOM   2113  NH2 ARG A 273     -19.534   4.284  -0.393  0.00  0.00           N  
ATOM   2114  N   ASN A 274     -18.544  10.311   5.326  0.00  0.00           N  
ATOM   2115  CA  ASN A 274     -18.465  11.720   5.026  0.00  0.00           C  
ATOM   2116  C   ASN A 274     -17.391  12.479   5.819  0.00  0.00           C  
ATOM   2117  O   ASN A 274     -17.234  13.647   5.632  0.00  0.00           O  
ATOM   2118  CB  ASN A 274     -19.896  12.209   5.253  0.00  0.00           C  
ATOM   2119  CG  ASN A 274     -20.218  13.610   4.735  0.00  0.00           C  
ATOM   2120  OD1 ASN A 274     -19.486  14.304   4.033  0.00  0.00           O  
ATOM   2121  ND2 ASN A 274     -21.382  14.119   5.127  0.00  0.00           N  
ATOM   2122  N   TYR A 275     -16.601  11.859   6.704  0.00  0.00           N  
ATOM   2123  CA  TYR A 275     -15.591  12.525   7.535  0.00  0.00           C  
ATOM   2124  C   TYR A 275     -14.145  12.158   7.079  0.00  0.00           C  
ATOM   2125  O   TYR A 275     -14.034  11.335   6.179  0.00  0.00           O  
ATOM   2126  CB  TYR A 275     -15.983  12.270   9.003  0.00  0.00           C  
ATOM   2127  CG  TYR A 275     -17.310  12.846   9.355  0.00  0.00           C  
ATOM   2128  CD1 TYR A 275     -18.422  12.107   9.057  0.00  0.00           C  
ATOM   2129  CE1 TYR A 275     -19.688  12.582   9.415  0.00  0.00           C  
ATOM   2130  CZ  TYR A 275     -19.769  13.853  10.075  0.00  0.00           C  
ATOM   2131  OH  TYR A 275     -20.951  14.281  10.668  0.00  0.00           O  
ATOM   2132  CD2 TYR A 275     -17.393  14.024  10.072  0.00  0.00           C  
ATOM   2133  CE2 TYR A 275     -18.604  14.634  10.355  0.00  0.00           C  
ATOM   2134  N   VAL A 276     -13.102  12.743   7.641  0.00  0.00           N  
ATOM   2135  CA  VAL A 276     -11.664  12.572   7.234  0.00  0.00           C  
ATOM   2136  C   VAL A 276     -10.789  12.524   8.447  0.00  0.00           C  
ATOM   2137  O   VAL A 276     -10.926  13.329   9.343  0.00  0.00           O  
ATOM   2138  CB  VAL A 276     -11.317  13.634   6.091  0.00  0.00           C  
ATOM   2139  CG1 VAL A 276     -11.484  15.078   6.586  0.00  0.00           C  
ATOM   2140  CG2 VAL A 276      -9.897  13.528   5.569  0.00  0.00           C  
ATOM   2141  N   VAL A 277      -9.939  11.484   8.575  0.00  0.00           N  
ATOM   2142  CA  VAL A 277      -8.938  11.394   9.628  0.00  0.00           C  
ATOM   2143  C   VAL A 277      -7.763  12.351   9.349  0.00  0.00           C  
ATOM   2144  O   VAL A 277      -7.326  12.571   8.230  0.00  0.00           O  
ATOM   2145  CB  VAL A 277      -8.581   9.947  10.009  0.00  0.00           C  
ATOM   2146  CG1 VAL A 277      -7.991   9.125   8.846  0.00  0.00           C  
ATOM   2147  CG2 VAL A 277      -7.596   9.843  11.181  0.00  0.00           C  
ATOM   2148  N   THR A 278      -7.288  13.050  10.334  0.00  0.00           N  
ATOM   2149  CA  THR A 278      -6.138  14.006  10.253  0.00  0.00           C  
ATOM   2150  C   THR A 278      -4.818  13.248  10.384  0.00  0.00           C  
ATOM   2151  O   THR A 278      -4.765  12.129  10.833  0.00  0.00           O  
ATOM   2152  CB  THR A 278      -6.264  15.050  11.354  0.00  0.00           C  
ATOM   2153  OG1 THR A 278      -6.146  14.428  12.614  0.00  0.00           O  
ATOM   2154  CG2 THR A 278      -7.516  15.902  11.271  0.00  0.00           C  
ATOM   2155  N   ASP A 279      -3.696  13.890   9.950  0.00  0.00           N  
ATOM   2156  CA  ASP A 279      -2.252  13.386  10.149  0.00  0.00           C  
ATOM   2157  C   ASP A 279      -1.858  13.271  11.654  0.00  0.00           C  
ATOM   2158  O   ASP A 279      -0.858  12.649  11.931  0.00  0.00           O  
ATOM   2159  CB  ASP A 279      -1.295  14.335   9.365  0.00  0.00           C  
ATOM   2160  CG  ASP A 279       0.057  13.747   9.145  0.00  0.00           C  
ATOM   2161  OD1 ASP A 279       0.161  12.734   8.363  0.00  0.00           O  
ATOM   2162  OD2 ASP A 279       1.055  14.317   9.692  0.00  0.00           O  
ATOM   2163  N   HIS A 280      -2.775  13.665  12.579  0.00  0.00           N  
ATOM   2164  CA  HIS A 280      -2.746  13.440  13.994  0.00  0.00           C  
ATOM   2165  C   HIS A 280      -3.862  12.497  14.526  0.00  0.00           C  
ATOM   2166  O   HIS A 280      -4.179  12.380  15.707  0.00  0.00           O  
ATOM   2167  CB  HIS A 280      -2.674  14.795  14.784  0.00  0.00           C  
ATOM   2168  ND1 HIS A 280      -5.102  15.788  14.804  0.00  0.00           N  
ATOM   2169  CG  HIS A 280      -3.709  15.820  14.429  0.00  0.00           C  
ATOM   2170  CE1 HIS A 280      -5.599  17.008  14.380  0.00  0.00           C  
ATOM   2171  NE2 HIS A 280      -4.639  17.719  13.777  0.00  0.00           N  
ATOM   2172  CD2 HIS A 280      -3.446  17.072  13.897  0.00  0.00           C  
ATOM   2173  N   GLY A 281      -4.390  11.688  13.610  0.00  0.00           N  
ATOM   2174  CA  GLY A 281      -5.274  10.532  13.938  0.00  0.00           C  
ATOM   2175  C   GLY A 281      -6.619  10.949  14.492  0.00  0.00           C  
ATOM   2176  O   GLY A 281      -7.239  10.125  15.191  0.00  0.00           O  
ATOM   2177  N   SER A 282      -7.189  12.108  14.095  0.00  0.00           N  
ATOM   2178  CA  SER A 282      -8.541  12.516  14.460  0.00  0.00           C  
ATOM   2179  C   SER A 282      -9.397  12.756  13.298  0.00  0.00           C  
ATOM   2180  O   SER A 282      -9.086  13.510  12.376  0.00  0.00           O  
ATOM   2181  CB  SER A 282      -8.521  13.762  15.305  0.00  0.00           C  
ATOM   2182  OG  SER A 282      -7.456  13.831  16.252  0.00  0.00           O  
ATOM   2183  N   CYS A 283     -10.595  12.241  13.423  0.00  0.00           N  
ATOM   2184  CA  CYS A 283     -11.693  12.263  12.410  0.00  0.00           C  
ATOM   2185  C   CYS A 283     -12.494  13.541  12.613  0.00  0.00           C  
ATOM   2186  O   CYS A 283     -12.908  13.821  13.730  0.00  0.00           O  
ATOM   2187  SG  CYS A 283     -11.825   9.433  12.055  0.00  0.00           S  
ATOM   2188  CB  CYS A 283     -12.594  11.010  12.551  0.00  0.00           C  
ATOM   2189  N   VAL A 284     -12.725  14.244  11.469  0.00  0.00           N  
ATOM   2190  CA  VAL A 284     -13.360  15.632  11.376  0.00  0.00           C  
ATOM   2191  C   VAL A 284     -14.218  15.804  10.163  0.00  0.00           C  
ATOM   2192  O   VAL A 284     -14.192  14.988   9.245  0.00  0.00           O  
ATOM   2193  CB  VAL A 284     -12.356  16.823  11.599  0.00  0.00           C  
ATOM   2194  CG1 VAL A 284     -11.660  16.833  12.945  0.00  0.00           C  
ATOM   2195  CG2 VAL A 284     -11.265  16.773  10.485  0.00  0.00           C  
ATOM   2196  N   ARG A 285     -15.109  16.869  10.103  0.00  0.00           N  
ATOM   2197  CA  ARG A 285     -15.985  17.102   8.988  0.00  0.00           C  
ATOM   2198  C   ARG A 285     -15.155  17.602   7.750  0.00  0.00           C  
ATOM   2199  O   ARG A 285     -15.595  17.344   6.617  0.00  0.00           O  
ATOM   2200  CB  ARG A 285     -17.117  18.044   9.499  0.00  0.00           C  
ATOM   2201  CG  ARG A 285     -17.975  18.812   8.459  0.00  0.00           C  
ATOM   2202  CD  ARG A 285     -18.994  19.689   9.112  0.00  0.00           C  
ATOM   2203  NE  ARG A 285     -19.637  20.554   8.146  0.00  0.00           N  
ATOM   2204  CZ  ARG A 285     -20.898  20.875   8.033  0.00  0.00           C  
ATOM   2205  NH1 ARG A 285     -21.117  21.675   7.023  0.00  0.00           N  
ATOM   2206  NH2 ARG A 285     -21.774  20.434   8.839  0.00  0.00           N  
ATOM   2207  N   ALA A 286     -14.123  18.441   8.018  0.00  0.00           N  
ATOM   2208  CA  ALA A 286     -13.163  18.953   7.018  0.00  0.00           C  
ATOM   2209  C   ALA A 286     -11.787  19.267   7.530  0.00  0.00           C  
ATOM   2210  O   ALA A 286     -11.682  19.626   8.704  0.00  0.00           O  
ATOM   2211  CB  ALA A 286     -13.770  20.239   6.474  0.00  0.00           C  
ATOM   2212  N   CYS A 287     -10.721  19.167   6.721  0.00  0.00           N  
ATOM   2213  CA  CYS A 287      -9.357  19.279   7.194  0.00  0.00           C  
ATOM   2214  C   CYS A 287      -9.084  20.705   7.667  0.00  0.00           C  
ATOM   2215  O   CYS A 287      -9.540  21.688   7.078  0.00  0.00           O  
ATOM   2216  CB  CYS A 287      -8.370  18.866   6.127  0.00  0.00           C  
ATOM   2217  SG  CYS A 287      -8.442  17.129   5.536  0.00  0.00           S  
ATOM   2218  N   GLY A 288      -8.273  20.871   8.747  0.00  0.00           N  
ATOM   2219  CA  GLY A 288      -7.732  22.234   9.097  0.00  0.00           C  
ATOM   2220  C   GLY A 288      -6.829  23.024   8.062  0.00  0.00           C  
ATOM   2221  O   GLY A 288      -6.499  22.488   6.970  0.00  0.00           O  
ATOM   2222  N   ALA A 289      -6.358  24.202   8.472  0.00  0.00           N  
ATOM   2223  CA  ALA A 289      -5.479  25.051   7.561  0.00  0.00           C  
ATOM   2224  C   ALA A 289      -4.000  24.647   7.512  0.00  0.00           C  
ATOM   2225  O   ALA A 289      -3.210  25.128   6.716  0.00  0.00           O  
ATOM   2226  CB  ALA A 289      -5.508  26.563   8.066  0.00  0.00           C  
ATOM   2227  N   ASP A 290      -3.704  23.551   8.264  0.00  0.00           N  
ATOM   2228  CA  ASP A 290      -2.393  22.899   8.355  0.00  0.00           C  
ATOM   2229  C   ASP A 290      -2.161  21.966   7.133  0.00  0.00           C  
ATOM   2230  O   ASP A 290      -0.985  21.579   6.980  0.00  0.00           O  
ATOM   2231  CB  ASP A 290      -2.455  21.997   9.637  0.00  0.00           C  
ATOM   2232  CG  ASP A 290      -3.588  20.991   9.655  0.00  0.00           C  
ATOM   2233  OD1 ASP A 290      -3.310  19.804   9.223  0.00  0.00           O  
ATOM   2234  OD2 ASP A 290      -4.721  21.260  10.159  0.00  0.00           O  
ATOM   2235  N   SER A 291      -3.158  21.659   6.372  0.00  0.00           N  
ATOM   2236  CA  SER A 291      -3.198  20.729   5.193  0.00  0.00           C  
ATOM   2237  C   SER A 291      -3.699  21.366   3.844  0.00  0.00           C  
ATOM   2238  O   SER A 291      -4.385  22.391   3.763  0.00  0.00           O  
ATOM   2239  CB  SER A 291      -4.212  19.632   5.560  0.00  0.00           C  
ATOM   2240  OG  SER A 291      -3.721  18.838   6.628  0.00  0.00           O  
ATOM   2241  N   TYR A 292      -3.360  20.762   2.679  0.00  0.00           N  
ATOM   2242  CA  TYR A 292      -3.544  21.319   1.336  0.00  0.00           C  
ATOM   2243  C   TYR A 292      -4.309  20.450   0.357  0.00  0.00           C  
ATOM   2244  O   TYR A 292      -4.644  20.841  -0.773  0.00  0.00           O  
ATOM   2245  CB  TYR A 292      -2.169  21.656   0.688  0.00  0.00           C  
ATOM   2246  CG  TYR A 292      -1.195  20.486   0.438  0.00  0.00           C  
ATOM   2247  CD1 TYR A 292      -1.196  19.837  -0.835  0.00  0.00           C  
ATOM   2248  CE1 TYR A 292      -0.230  18.864  -1.168  0.00  0.00           C  
ATOM   2249  CZ  TYR A 292       0.777  18.607  -0.218  0.00  0.00           C  
ATOM   2250  OH  TYR A 292       1.839  17.769  -0.544  0.00  0.00           O  
ATOM   2251  CD2 TYR A 292      -0.184  20.202   1.343  0.00  0.00           C  
ATOM   2252  CE2 TYR A 292       0.879  19.316   1.003  0.00  0.00           C  
ATOM   2253  N   GLU A 293      -4.604  19.192   0.800  0.00  0.00           N  
ATOM   2254  CA  GLU A 293      -5.562  18.210   0.197  0.00  0.00           C  
ATOM   2255  C   GLU A 293      -6.294  17.458   1.336  0.00  0.00           C  
ATOM   2256  O   GLU A 293      -5.923  17.343   2.479  0.00  0.00           O  
ATOM   2257  CB  GLU A 293      -4.833  17.214  -0.766  0.00  0.00           C  
ATOM   2258  CG  GLU A 293      -4.258  17.978  -1.992  0.00  0.00           C  
ATOM   2259  CD  GLU A 293      -3.568  17.074  -3.037  0.00  0.00           C  
ATOM   2260  OE1 GLU A 293      -2.362  16.777  -3.045  0.00  0.00           O  
ATOM   2261  OE2 GLU A 293      -4.315  16.465  -3.823  0.00  0.00           O  
ATOM   2262  N   MET A 294      -7.373  16.879   0.895  0.00  0.00           N  
ATOM   2263  CA  MET A 294      -8.257  15.900   1.589  0.00  0.00           C  
ATOM   2264  C   MET A 294      -8.088  14.436   1.241  0.00  0.00           C  
ATOM   2265  O   MET A 294      -8.936  13.578   1.437  0.00  0.00           O  
ATOM   2266  CB  MET A 294      -9.791  16.242   1.404  0.00  0.00           C  
ATOM   2267  CG  MET A 294     -10.668  15.824   2.598  0.00  0.00           C  
ATOM   2268  SD  MET A 294     -12.455  16.167   2.615  0.00  0.00           S  
ATOM   2269  CE  MET A 294     -12.936  15.051   1.357  0.00  0.00           C  
ATOM   2270  N   GLU A 295      -6.910  14.011   0.719  0.00  0.00           N  
ATOM   2271  CA  GLU A 295      -6.622  12.670   0.260  0.00  0.00           C  
ATOM   2272  C   GLU A 295      -5.081  12.406   0.303  0.00  0.00           C  
ATOM   2273  O   GLU A 295      -4.415  13.229  -0.386  0.00  0.00           O  
ATOM   2274  CB  GLU A 295      -7.149  12.348  -1.227  0.00  0.00           C  
ATOM   2275  CG  GLU A 295      -7.684  10.947  -1.493  0.00  0.00           C  
ATOM   2276  CD  GLU A 295      -8.394  10.912  -2.832  0.00  0.00           C  
ATOM   2277  OE1 GLU A 295      -9.525  11.462  -2.965  0.00  0.00           O  
ATOM   2278  OE2 GLU A 295      -7.884  10.302  -3.762  0.00  0.00           O  
ATOM   2279  N   GLU A 296      -4.563  11.321   0.854  0.00  0.00           N  
ATOM   2280  CA  GLU A 296      -3.267  10.694   0.620  0.00  0.00           C  
ATOM   2281  C   GLU A 296      -3.263   9.212   0.135  0.00  0.00           C  
ATOM   2282  O   GLU A 296      -3.894   8.398   0.825  0.00  0.00           O  
ATOM   2283  CB  GLU A 296      -2.441  10.609   1.960  0.00  0.00           C  
ATOM   2284  CG  GLU A 296      -1.864  12.021   2.301  0.00  0.00           C  
ATOM   2285  CD  GLU A 296      -0.449  11.913   2.770  0.00  0.00           C  
ATOM   2286  OE1 GLU A 296      -0.252  11.728   3.988  0.00  0.00           O  
ATOM   2287  OE2 GLU A 296       0.471  11.823   1.912  0.00  0.00           O  
ATOM   2288  N   ASP A 297      -2.566   8.934  -0.973  0.00  0.00           N  
ATOM   2289  CA  ASP A 297      -2.302   7.540  -1.451  0.00  0.00           C  
ATOM   2290  C   ASP A 297      -3.543   6.860  -1.901  0.00  0.00           C  
ATOM   2291  O   ASP A 297      -3.684   5.647  -1.883  0.00  0.00           O  
ATOM   2292  CB  ASP A 297      -1.395   6.751  -0.460  0.00  0.00           C  
ATOM   2293  CG  ASP A 297      -0.083   7.450  -0.108  0.00  0.00           C  
ATOM   2294  OD1 ASP A 297       0.427   7.098   0.995  0.00  0.00           O  
ATOM   2295  OD2 ASP A 297       0.521   8.158  -0.959  0.00  0.00           O  
ATOM   2296  N   GLY A 298      -4.456   7.722  -2.335  0.00  0.00           N  
ATOM   2297  CA  GLY A 298      -5.803   7.275  -2.688  0.00  0.00           C  
ATOM   2298  C   GLY A 298      -6.720   6.984  -1.497  0.00  0.00           C  
ATOM   2299  O   GLY A 298      -7.682   6.386  -1.788  0.00  0.00           O  
ATOM   2300  N   VAL A 299      -6.471   7.560  -0.290  0.00  0.00           N  
ATOM   2301  CA  VAL A 299      -7.296   7.397   1.006  0.00  0.00           C  
ATOM   2302  C   VAL A 299      -7.678   8.742   1.519  0.00  0.00           C  
ATOM   2303  O   VAL A 299      -6.792   9.625   1.523  0.00  0.00           O  
ATOM   2304  CB  VAL A 299      -6.479   6.545   2.040  0.00  0.00           C  
ATOM   2305  CG1 VAL A 299      -7.161   6.246   3.386  0.00  0.00           C  
ATOM   2306  CG2 VAL A 299      -6.066   5.237   1.403  0.00  0.00           C  
ATOM   2307  N   ARG A 300      -8.933   8.880   2.002  0.00  0.00           N  
ATOM   2308  CA  ARG A 300      -9.537  10.174   2.309  0.00  0.00           C  
ATOM   2309  C   ARG A 300      -8.940  10.636   3.673  0.00  0.00           C  
ATOM   2310  O   ARG A 300      -9.447  10.366   4.753  0.00  0.00           O  
ATOM   2311  CB  ARG A 300     -11.058   9.990   2.379  0.00  0.00           C  
ATOM   2312  CG  ARG A 300     -11.756  11.304   2.692  0.00  0.00           C  
ATOM   2313  CD  ARG A 300     -13.297  11.117   2.469  0.00  0.00           C  
ATOM   2314  NE  ARG A 300     -13.811  10.124   3.460  0.00  0.00           N  
ATOM   2315  CZ  ARG A 300     -14.011   8.859   3.413  0.00  0.00           C  
ATOM   2316  NH1 ARG A 300     -13.606   8.193   2.374  0.00  0.00           N  
ATOM   2317  NH2 ARG A 300     -14.428   8.084   4.325  0.00  0.00           N  
ATOM   2318  N   LYS A 301      -7.825  11.396   3.605  0.00  0.00           N  
ATOM   2319  CA  LYS A 301      -6.930  11.543   4.805  0.00  0.00           C  
ATOM   2320  C   LYS A 301      -6.223  12.885   4.667  0.00  0.00           C  
ATOM   2321  O   LYS A 301      -5.613  13.157   3.643  0.00  0.00           O  
ATOM   2322  CB  LYS A 301      -5.963  10.276   4.973  0.00  0.00           C  
ATOM   2323  CG  LYS A 301      -4.984  10.433   6.137  0.00  0.00           C  
ATOM   2324  CD  LYS A 301      -3.657  11.084   5.689  0.00  0.00           C  
ATOM   2325  CE  LYS A 301      -2.869  11.235   6.899  0.00  0.00           C  
ATOM   2326  NZ  LYS A 301      -1.793  12.210   6.616  0.00  0.00           N  
ATOM   2327  N   CYS A 302      -6.179  13.770   5.700  0.00  0.00           N  
ATOM   2328  CA  CYS A 302      -5.586  15.081   5.498  0.00  0.00           C  
ATOM   2329  C   CYS A 302      -4.085  15.139   5.148  0.00  0.00           C  
ATOM   2330  O   CYS A 302      -3.180  14.505   5.746  0.00  0.00           O  
ATOM   2331  SG  CYS A 302      -7.651  16.099   7.028  0.00  0.00           S  
ATOM   2332  CB  CYS A 302      -5.888  16.005   6.665  0.00  0.00           C  
ATOM   2333  N   LYS A 303      -3.685  15.882   4.123  0.00  0.00           N  
ATOM   2334  CA  LYS A 303      -2.260  15.972   3.640  0.00  0.00           C  
ATOM   2335  C   LYS A 303      -1.625  17.249   4.116  0.00  0.00           C  
ATOM   2336  O   LYS A 303      -2.047  18.349   3.735  0.00  0.00           O  
ATOM   2337  CB  LYS A 303      -2.231  15.803   2.138  0.00  0.00           C  
ATOM   2338  CG  LYS A 303      -0.837  15.718   1.550  0.00  0.00           C  
ATOM   2339  CD  LYS A 303      -0.924  15.676   0.018  0.00  0.00           C  
ATOM   2340  CE  LYS A 303      -1.396  14.325  -0.563  0.00  0.00           C  
ATOM   2341  NZ  LYS A 303      -1.320  14.331  -2.029  0.00  0.00           N  
ATOM   2342  N   LYS A 304      -0.575  17.120   4.967  0.00  0.00           N  
ATOM   2343  CA  LYS A 304       0.073  18.278   5.714  0.00  0.00           C  
ATOM   2344  C   LYS A 304       1.071  19.183   4.993  0.00  0.00           C  
ATOM   2345  O   LYS A 304       2.036  18.742   4.392  0.00  0.00           O  
ATOM   2346  CB  LYS A 304       0.566  17.721   7.082  0.00  0.00           C  
ATOM   2347  CG  LYS A 304       0.962  18.724   8.236  0.00  0.00           C  
ATOM   2348  CD  LYS A 304       1.586  17.988   9.413  0.00  0.00           C  
ATOM   2349  CE  LYS A 304       1.732  19.084  10.478  0.00  0.00           C  
ATOM   2350  NZ  LYS A 304       2.584  18.578  11.587  0.00  0.00           N  
ATOM   2351  N   CYS A 305       0.947  20.492   5.132  0.00  0.00           N  
ATOM   2352  CA  CYS A 305       1.933  21.427   4.659  0.00  0.00           C  
ATOM   2353  C   CYS A 305       3.161  21.561   5.582  0.00  0.00           C  
ATOM   2354  O   CYS A 305       3.088  21.505   6.797  0.00  0.00           O  
ATOM   2355  CB  CYS A 305       1.302  22.843   4.624  0.00  0.00           C  
ATOM   2356  SG  CYS A 305      -0.151  22.958   3.562  0.00  0.00           S  
ATOM   2357  N   GLU A 306       4.313  21.865   4.955  0.00  0.00           N  
ATOM   2358  CA  GLU A 306       5.591  22.032   5.698  0.00  0.00           C  
ATOM   2359  C   GLU A 306       5.738  23.524   6.010  0.00  0.00           C  
ATOM   2360  O   GLU A 306       6.074  24.339   5.177  0.00  0.00           O  
ATOM   2361  CB  GLU A 306       6.765  21.597   4.681  0.00  0.00           C  
ATOM   2362  CG  GLU A 306       8.234  21.912   5.087  0.00  0.00           C  
ATOM   2363  CD  GLU A 306       8.471  21.434   6.514  0.00  0.00           C  
ATOM   2364  OE1 GLU A 306       8.713  22.309   7.386  0.00  0.00           O  
ATOM   2365  OE2 GLU A 306       8.396  20.202   6.700  0.00  0.00           O  
ATOM   2366  N   GLY A 307       5.530  23.846   7.287  0.00  0.00           N  
ATOM   2367  CA  GLY A 307       5.203  25.216   7.685  0.00  0.00           C  
ATOM   2368  C   GLY A 307       4.012  25.943   7.064  0.00  0.00           C  
ATOM   2369  O   GLY A 307       3.072  25.215   6.861  0.00  0.00           O  
ATOM   2370  N   PRO A 308       3.918  27.268   6.945  0.00  0.00           N  
ATOM   2371  CA  PRO A 308       2.684  27.940   6.407  0.00  0.00           C  
ATOM   2372  C   PRO A 308       2.260  27.317   5.082  0.00  0.00           C  
ATOM   2373  O   PRO A 308       3.026  27.028   4.156  0.00  0.00           O  
ATOM   2374  CD  PRO A 308       4.847  28.244   7.506  0.00  0.00           C  
ATOM   2375  CB  PRO A 308       3.106  29.402   6.411  0.00  0.00           C  
ATOM   2376  CG  PRO A 308       4.087  29.541   7.548  0.00  0.00           C  
ATOM   2377  N   CYS A 309       0.968  27.490   4.786  0.00  0.00           N  
ATOM   2378  CA  CYS A 309       0.364  27.317   3.469  0.00  0.00           C  
ATOM   2379  C   CYS A 309      -0.986  27.931   3.189  0.00  0.00           C  
ATOM   2380  O   CYS A 309      -1.150  28.490   2.114  0.00  0.00           O  
ATOM   2381  SG  CYS A 309      -0.807  24.788   4.007  0.00  0.00           S  
ATOM   2382  CB  CYS A 309       0.353  25.808   3.148  0.00  0.00           C  
ATOM   2383  N   ARG A 310      -1.899  27.979   4.182  0.00  0.00           N  
ATOM   2384  CA  ARG A 310      -3.355  28.130   3.863  0.00  0.00           C  
ATOM   2385  C   ARG A 310      -4.093  29.187   4.740  0.00  0.00           C  
ATOM   2386  O   ARG A 310      -5.290  29.424   4.463  0.00  0.00           O  
ATOM   2387  CB  ARG A 310      -4.074  26.760   3.732  0.00  0.00           C  
ATOM   2388  CG  ARG A 310      -4.467  26.472   2.326  0.00  0.00           C  
ATOM   2389  CD  ARG A 310      -4.820  24.932   2.229  0.00  0.00           C  
ATOM   2390  NE  ARG A 310      -5.432  24.594   0.903  0.00  0.00           N  
ATOM   2391  CZ  ARG A 310      -6.201  23.589   0.675  0.00  0.00           C  
ATOM   2392  NH1 ARG A 310      -6.710  22.797   1.557  0.00  0.00           N  
ATOM   2393  NH2 ARG A 310      -6.566  23.226  -0.527  0.00  0.00           N  
ATOM   2394  N   LYS A 311      -3.381  29.728   5.716  0.00  0.00           N  
ATOM   2395  CA  LYS A 311      -4.012  30.666   6.669  0.00  0.00           C  
ATOM   2396  C   LYS A 311      -4.556  31.951   6.115  0.00  0.00           C  
ATOM   2397  O   LYS A 311      -3.698  32.651   5.643  0.00  0.00           O  
ATOM   2398  CB  LYS A 311      -3.313  30.845   8.004  0.00  0.00           C  
ATOM   2399  CG  LYS A 311      -3.198  29.656   8.919  0.00  0.00           C  
ATOM   2400  CD  LYS A 311      -3.194  30.028  10.398  0.00  0.00           C  
ATOM   2401  CE  LYS A 311      -2.759  28.857  11.312  0.00  0.00           C  
ATOM   2402  NZ  LYS A 311      -2.883  29.142  12.765  0.00  0.00           N  
ATOM   2403  N   VAL A 312      -5.833  32.230   6.152  0.00  0.00           N  
ATOM   2404  CA  VAL A 312      -6.427  33.560   5.719  0.00  0.00           C  
ATOM   2405  C   VAL A 312      -6.530  34.534   6.926  0.00  0.00           C  
ATOM   2406  O   VAL A 312      -6.640  33.980   8.054  0.00  0.00           O  
ATOM   2407  CB  VAL A 312      -7.767  33.451   4.899  0.00  0.00           C  
ATOM   2408  CG1 VAL A 312      -8.174  34.793   4.237  0.00  0.00           C  
ATOM   2409  CG2 VAL A 312      -7.684  32.421   3.850  0.00  0.00           C  
ATOM   2410  N   CYS A 313      -6.465  35.828   6.674  0.00  0.00           N  
ATOM   2411  CA  CYS A 313      -6.547  36.819   7.717  0.00  0.00           C  
ATOM   2412  C   CYS A 313      -7.346  38.052   7.252  0.00  0.00           C  
ATOM   2413  O   CYS A 313      -7.365  38.391   6.076  0.00  0.00           O  
ATOM   2414  CB  CYS A 313      -5.161  37.120   8.286  0.00  0.00           C  
ATOM   2415  SG  CYS A 313      -3.858  37.777   7.254  0.00  0.00           S  
ATOM   2416  N   ASN A 314      -7.816  38.906   8.128  0.00  0.00           N  
ATOM   2417  CA  ASN A 314      -8.091  40.341   7.757  0.00  0.00           C  
ATOM   2418  C   ASN A 314      -6.810  41.261   8.001  0.00  0.00           C  
ATOM   2419  O   ASN A 314      -5.763  40.750   8.401  0.00  0.00           O  
ATOM   2420  CB  ASN A 314      -9.190  40.826   8.657  0.00  0.00           C  
ATOM   2421  CG  ASN A 314     -10.510  40.064   8.779  0.00  0.00           C  
ATOM   2422  OD1 ASN A 314     -11.149  40.163   9.853  0.00  0.00           O  
ATOM   2423  ND2 ASN A 314     -10.942  39.273   7.760  0.00  0.00           N  
ATOM   2424  N   GLY A 315      -7.001  42.494   7.593  0.00  0.00           N  
ATOM   2425  CA  GLY A 315      -6.044  43.603   7.780  0.00  0.00           C  
ATOM   2426  C   GLY A 315      -5.727  43.717   9.274  0.00  0.00           C  
ATOM   2427  O   GLY A 315      -6.503  43.348  10.138  0.00  0.00           O  
ATOM   2428  N   ILE A 316      -4.477  44.308   9.520  0.00  0.00           N  
ATOM   2429  CA  ILE A 316      -3.913  44.440  10.912  0.00  0.00           C  
ATOM   2430  C   ILE A 316      -3.738  45.971  11.259  0.00  0.00           C  
ATOM   2431  O   ILE A 316      -3.552  46.805  10.337  0.00  0.00           O  
ATOM   2432  CB  ILE A 316      -2.600  43.601  11.054  0.00  0.00           C  
ATOM   2433  CG2 ILE A 316      -2.739  42.103  11.370  0.00  0.00           C  
ATOM   2434  CG1 ILE A 316      -1.635  43.982   9.865  0.00  0.00           C  
ATOM   2435  CD1 ILE A 316      -0.143  43.850  10.140  0.00  0.00           C  
ATOM   2436  N   GLY A 317      -3.700  46.406  12.556  0.00  0.00           N  
ATOM   2437  CA  GLY A 317      -3.568  47.801  12.901  0.00  0.00           C  
ATOM   2438  C   GLY A 317      -4.781  48.671  12.522  0.00  0.00           C  
ATOM   2439  O   GLY A 317      -4.713  49.878  12.174  0.00  0.00           O  
ATOM   2440  N   ILE A 318      -6.006  48.104  12.644  0.00  0.00           N  
ATOM   2441  CA  ILE A 318      -7.245  48.791  12.159  0.00  0.00           C  
ATOM   2442  C   ILE A 318      -8.124  48.976  13.373  0.00  0.00           C  
ATOM   2443  O   ILE A 318      -8.583  47.976  13.943  0.00  0.00           O  
ATOM   2444  CB  ILE A 318      -8.057  47.947  11.095  0.00  0.00           C  
ATOM   2445  CG2 ILE A 318      -9.343  48.681  10.673  0.00  0.00           C  
ATOM   2446  CG1 ILE A 318      -7.123  47.631   9.861  0.00  0.00           C  
ATOM   2447  CD1 ILE A 318      -7.847  46.820   8.789  0.00  0.00           C  
ATOM   2448  N   GLY A 319      -8.403  50.225  13.740  0.00  0.00           N  
ATOM   2449  CA  GLY A 319      -9.200  50.586  14.893  0.00  0.00           C  
ATOM   2450  C   GLY A 319     -10.705  50.323  14.759  0.00  0.00           C  
ATOM   2451  O   GLY A 319     -11.518  51.227  14.782  0.00  0.00           O  
ATOM   2452  N   GLU A 320     -11.099  49.049  14.455  0.00  0.00           N  
ATOM   2453  CA  GLU A 320     -12.562  48.731  14.393  0.00  0.00           C  
ATOM   2454  C   GLU A 320     -13.100  48.793  15.852  0.00  0.00           C  
ATOM   2455  O   GLU A 320     -12.288  48.434  16.727  0.00  0.00           O  
ATOM   2456  CB  GLU A 320     -12.853  47.376  13.774  0.00  0.00           C  
ATOM   2457  CG  GLU A 320     -12.165  47.126  12.474  0.00  0.00           C  
ATOM   2458  CD  GLU A 320     -12.734  45.820  11.804  0.00  0.00           C  
ATOM   2459  OE1 GLU A 320     -13.912  45.858  11.294  0.00  0.00           O  
ATOM   2460  OE2 GLU A 320     -12.061  44.817  11.819  0.00  0.00           O  
ATOM   2461  N   PHE A 321     -14.358  49.154  16.064  0.00  0.00           N  
ATOM   2462  CA  PHE A 321     -14.989  48.949  17.362  0.00  0.00           C  
ATOM   2463  C   PHE A 321     -14.916  47.521  17.944  0.00  0.00           C  
ATOM   2464  O   PHE A 321     -14.524  47.310  19.054  0.00  0.00           O  
ATOM   2465  CB  PHE A 321     -16.463  49.495  17.167  0.00  0.00           C  
ATOM   2466  CG  PHE A 321     -17.057  49.873  18.474  0.00  0.00           C  
ATOM   2467  CD1 PHE A 321     -16.596  51.004  19.154  0.00  0.00           C  
ATOM   2468  CE1 PHE A 321     -17.153  51.292  20.430  0.00  0.00           C  
ATOM   2469  CZ  PHE A 321     -18.078  50.410  21.013  0.00  0.00           C  
ATOM   2470  CD2 PHE A 321     -17.987  49.000  19.049  0.00  0.00           C  
ATOM   2471  CE2 PHE A 321     -18.487  49.264  20.328  0.00  0.00           C  
ATOM   2472  N   LYS A 322     -15.333  46.565  17.188  0.00  0.00           N  
ATOM   2473  CA  LYS A 322     -15.401  45.114  17.542  0.00  0.00           C  
ATOM   2474  C   LYS A 322     -14.010  44.637  17.933  0.00  0.00           C  
ATOM   2475  O   LYS A 322     -13.914  43.808  18.835  0.00  0.00           O  
ATOM   2476  CB  LYS A 322     -16.002  44.376  16.354  0.00  0.00           C  
ATOM   2477  CG  LYS A 322     -15.180  44.467  15.076  0.00  0.00           C  
ATOM   2478  CD  LYS A 322     -15.897  43.567  14.092  0.00  0.00           C  
ATOM   2479  CE  LYS A 322     -15.285  43.355  12.725  0.00  0.00           C  
ATOM   2480  NZ  LYS A 322     -14.023  42.732  12.705  0.00  0.00           N  
ATOM   2481  N   ASP A 323     -12.920  45.128  17.266  0.00  0.00           N  
ATOM   2482  CA  ASP A 323     -11.565  44.775  17.695  0.00  0.00           C  
ATOM   2483  C   ASP A 323     -11.079  45.540  18.912  0.00  0.00           C  
ATOM   2484  O   ASP A 323     -10.539  45.012  19.874  0.00  0.00           O  
ATOM   2485  CB  ASP A 323     -10.541  45.082  16.575  0.00  0.00           C  
ATOM   2486  CG  ASP A 323     -10.753  44.336  15.236  0.00  0.00           C  
ATOM   2487  OD1 ASP A 323      -9.878  44.460  14.336  0.00  0.00           O  
ATOM   2488  OD2 ASP A 323     -11.701  43.532  15.072  0.00  0.00           O  
ATOM   2489  N   SER A 324     -11.449  46.810  18.952  0.00  0.00           N  
ATOM   2490  CA  SER A 324     -10.942  47.793  19.934  0.00  0.00           C  
ATOM   2491  C   SER A 324     -11.536  47.687  21.364  0.00  0.00           C  
ATOM   2492  O   SER A 324     -10.967  48.135  22.383  0.00  0.00           O  
ATOM   2493  CB  SER A 324     -11.149  49.227  19.324  0.00  0.00           C  
ATOM   2494  OG  SER A 324     -10.336  49.257  18.122  0.00  0.00           O  
ATOM   2495  N   LEU A 325     -12.647  46.918  21.444  0.00  0.00           N  
ATOM   2496  CA  LEU A 325     -13.218  46.340  22.651  0.00  0.00           C  
ATOM   2497  C   LEU A 325     -12.226  45.415  23.395  0.00  0.00           C  
ATOM   2498  O   LEU A 325     -12.391  45.269  24.601  0.00  0.00           O  
ATOM   2499  CB  LEU A 325     -14.552  45.625  22.428  0.00  0.00           C  
ATOM   2500  CG  LEU A 325     -15.750  46.679  22.291  0.00  0.00           C  
ATOM   2501  CD1 LEU A 325     -16.895  45.897  21.765  0.00  0.00           C  
ATOM   2502  CD2 LEU A 325     -16.287  47.322  23.561  0.00  0.00           C  
ATOM   2503  N   SER A 326     -11.340  44.720  22.674  0.00  0.00           N  
ATOM   2504  CA  SER A 326     -10.509  43.744  23.489  0.00  0.00           C  
ATOM   2505  C   SER A 326      -9.228  44.444  23.939  0.00  0.00           C  
ATOM   2506  O   SER A 326      -8.970  45.623  23.766  0.00  0.00           O  
ATOM   2507  CB  SER A 326     -10.195  42.621  22.595  0.00  0.00           C  
ATOM   2508  OG  SER A 326      -9.327  42.997  21.522  0.00  0.00           O  
ATOM   2509  N   ILE A 327      -8.351  43.668  24.572  0.00  0.00           N  
ATOM   2510  CA  ILE A 327      -7.146  44.124  25.159  0.00  0.00           C  
ATOM   2511  C   ILE A 327      -5.996  43.846  24.149  0.00  0.00           C  
ATOM   2512  O   ILE A 327      -5.141  44.722  23.906  0.00  0.00           O  
ATOM   2513  CB  ILE A 327      -6.830  43.478  26.529  0.00  0.00           C  
ATOM   2514  CG2 ILE A 327      -5.431  44.038  26.993  0.00  0.00           C  
ATOM   2515  CG1 ILE A 327      -7.948  43.798  27.587  0.00  0.00           C  
ATOM   2516  CD1 ILE A 327      -8.274  45.232  27.985  0.00  0.00           C  
ATOM   2517  N   ASN A 328      -6.032  42.643  23.520  0.00  0.00           N  
ATOM   2518  CA  ASN A 328      -5.098  42.286  22.408  0.00  0.00           C  
ATOM   2519  C   ASN A 328      -5.854  41.739  21.198  0.00  0.00           C  
ATOM   2520  O   ASN A 328      -6.818  40.923  21.236  0.00  0.00           O  
ATOM   2521  CB  ASN A 328      -4.125  41.194  22.812  0.00  0.00           C  
ATOM   2522  CG  ASN A 328      -3.220  41.567  23.940  0.00  0.00           C  
ATOM   2523  OD1 ASN A 328      -2.804  40.742  24.746  0.00  0.00           O  
ATOM   2524  ND2 ASN A 328      -2.947  42.770  24.022  0.00  0.00           N  
ATOM   2525  N   ALA A 329      -5.423  42.103  19.988  0.00  0.00           N  
ATOM   2526  CA  ALA A 329      -6.263  41.996  18.800  0.00  0.00           C  
ATOM   2527  C   ALA A 329      -5.981  40.698  18.076  0.00  0.00           C  
ATOM   2528  O   ALA A 329      -4.940  40.033  18.291  0.00  0.00           O  
ATOM   2529  CB  ALA A 329      -6.114  43.229  17.820  0.00  0.00           C  
ATOM   2530  N   THR A 330      -6.989  40.235  17.395  0.00  0.00           N  
ATOM   2531  CA  THR A 330      -7.107  38.810  16.955  0.00  0.00           C  
ATOM   2532  C   THR A 330      -6.368  38.423  15.662  0.00  0.00           C  
ATOM   2533  O   THR A 330      -6.017  37.287  15.489  0.00  0.00           O  
ATOM   2534  CB  THR A 330      -8.622  38.543  16.743  0.00  0.00           C  
ATOM   2535  OG1 THR A 330      -9.271  39.443  15.860  0.00  0.00           O  
ATOM   2536  CG2 THR A 330      -9.385  38.622  18.049  0.00  0.00           C  
ATOM   2537  N   ASN A 331      -6.064  39.337  14.701  0.00  0.00           N  
ATOM   2538  CA  ASN A 331      -5.321  39.100  13.426  0.00  0.00           C  
ATOM   2539  C   ASN A 331      -3.803  39.231  13.583  0.00  0.00           C  
ATOM   2540  O   ASN A 331      -3.064  38.364  13.085  0.00  0.00           O  
ATOM   2541  CB  ASN A 331      -5.816  39.872  12.257  0.00  0.00           C  
ATOM   2542  CG  ASN A 331      -7.168  39.351  11.797  0.00  0.00           C  
ATOM   2543  OD1 ASN A 331      -7.370  38.546  10.871  0.00  0.00           O  
ATOM   2544  ND2 ASN A 331      -8.169  39.853  12.425  0.00  0.00           N  
ATOM   2545  N   ILE A 332      -3.342  40.050  14.521  0.00  0.00           N  
ATOM   2546  CA  ILE A 332      -2.013  39.966  14.963  0.00  0.00           C  
ATOM   2547  C   ILE A 332      -1.633  38.564  15.446  0.00  0.00           C  
ATOM   2548  O   ILE A 332      -0.489  38.120  15.210  0.00  0.00           O  
ATOM   2549  CB  ILE A 332      -1.853  41.025  16.113  0.00  0.00           C  
ATOM   2550  CG2 ILE A 332      -0.572  40.751  16.903  0.00  0.00           C  
ATOM   2551  CG1 ILE A 332      -1.972  42.484  15.574  0.00  0.00           C  
ATOM   2552  CD1 ILE A 332      -0.616  42.954  14.914  0.00  0.00           C  
ATOM   2553  N   LYS A 333      -2.540  37.776  16.002  0.00  0.00           N  
ATOM   2554  CA  LYS A 333      -2.216  36.526  16.678  0.00  0.00           C  
ATOM   2555  C   LYS A 333      -1.812  35.384  15.748  0.00  0.00           C  
ATOM   2556  O   LYS A 333      -1.361  34.332  16.158  0.00  0.00           O  
ATOM   2557  CB  LYS A 333      -3.334  36.061  17.560  0.00  0.00           C  
ATOM   2558  CG  LYS A 333      -2.920  35.413  18.902  0.00  0.00           C  
ATOM   2559  CD  LYS A 333      -4.160  34.921  19.689  0.00  0.00           C  
ATOM   2560  CE  LYS A 333      -3.697  34.255  21.051  0.00  0.00           C  
ATOM   2561  NZ  LYS A 333      -4.895  33.870  21.818  0.00  0.00           N  
ATOM   2562  N   HIS A 334      -2.022  35.550  14.456  0.00  0.00           N  
ATOM   2563  CA  HIS A 334      -1.667  34.652  13.380  0.00  0.00           C  
ATOM   2564  C   HIS A 334      -1.197  35.342  12.102  0.00  0.00           C  
ATOM   2565  O   HIS A 334      -1.018  34.690  11.045  0.00  0.00           O  
ATOM   2566  CB  HIS A 334      -2.840  33.694  13.182  0.00  0.00           C  
ATOM   2567  ND1 HIS A 334      -5.017  35.094  12.772  0.00  0.00           N  
ATOM   2568  CG  HIS A 334      -3.991  34.243  12.343  0.00  0.00           C  
ATOM   2569  CE1 HIS A 334      -5.794  35.366  11.768  0.00  0.00           C  
ATOM   2570  NE2 HIS A 334      -5.349  34.705  10.691  0.00  0.00           N  
ATOM   2571  CD2 HIS A 334      -4.218  34.018  11.030  0.00  0.00           C  
ATOM   2572  N   PHE A 335      -0.917  36.649  12.077  0.00  0.00           N  
ATOM   2573  CA  PHE A 335      -0.510  37.337  10.849  0.00  0.00           C  
ATOM   2574  C   PHE A 335       0.894  36.908  10.287  0.00  0.00           C  
ATOM   2575  O   PHE A 335       0.985  36.868   9.055  0.00  0.00           O  
ATOM   2576  CB  PHE A 335      -0.621  38.848  10.968  0.00  0.00           C  
ATOM   2577  CG  PHE A 335      -0.540  39.526   9.628  0.00  0.00           C  
ATOM   2578  CD1 PHE A 335       0.650  39.962   9.120  0.00  0.00           C  
ATOM   2579  CE1 PHE A 335       0.701  40.630   7.880  0.00  0.00           C  
ATOM   2580  CZ  PHE A 335      -0.466  40.802   7.116  0.00  0.00           C  
ATOM   2581  CD2 PHE A 335      -1.766  39.834   8.949  0.00  0.00           C  
ATOM   2582  CE2 PHE A 335      -1.683  40.448   7.696  0.00  0.00           C  
ATOM   2583  N   LYS A 336       1.850  36.461  11.142  0.00  0.00           N  
ATOM   2584  CA  LYS A 336       3.123  36.068  10.631  0.00  0.00           C  
ATOM   2585  C   LYS A 336       3.101  34.603  10.052  0.00  0.00           C  
ATOM   2586  O   LYS A 336       4.018  34.068   9.442  0.00  0.00           O  
ATOM   2587  CB  LYS A 336       4.165  36.230  11.704  0.00  0.00           C  
ATOM   2588  CG  LYS A 336       5.603  36.188  11.199  0.00  0.00           C  
ATOM   2589  CD  LYS A 336       6.669  36.006  12.306  0.00  0.00           C  
ATOM   2590  CE  LYS A 336       8.048  35.690  11.665  0.00  0.00           C  
ATOM   2591  NZ  LYS A 336       8.844  36.834  11.147  0.00  0.00           N  
ATOM   2592  N   ASN A 337       1.979  33.876  10.353  0.00  0.00           N  
ATOM   2593  CA  ASN A 337       1.514  32.710   9.712  0.00  0.00           C  
ATOM   2594  C   ASN A 337       0.608  32.965   8.503  0.00  0.00           C  
ATOM   2595  O   ASN A 337       0.549  32.103   7.660  0.00  0.00           O  
ATOM   2596  CB  ASN A 337       0.858  31.776  10.784  0.00  0.00           C  
ATOM   2597  CG  ASN A 337       0.882  30.294  10.313  0.00  0.00           C  
ATOM   2598  OD1 ASN A 337      -0.107  29.697   9.934  0.00  0.00           O  
ATOM   2599  ND2 ASN A 337       2.011  29.673  10.355  0.00  0.00           N  
ATOM   2600  N   CYS A 338      -0.159  34.002   8.495  0.00  0.00           N  
ATOM   2601  CA  CYS A 338      -1.120  34.275   7.410  0.00  0.00           C  
ATOM   2602  C   CYS A 338      -0.420  34.401   6.080  0.00  0.00           C  
ATOM   2603  O   CYS A 338       0.616  34.986   5.968  0.00  0.00           O  
ATOM   2604  SG  CYS A 338      -3.126  35.987   6.617  0.00  0.00           S  
ATOM   2605  CB  CYS A 338      -1.918  35.512   7.752  0.00  0.00           C  
ATOM   2606  N   THR A 339      -1.069  33.822   5.065  0.00  0.00           N  
ATOM   2607  CA  THR A 339      -0.652  33.735   3.664  0.00  0.00           C  
ATOM   2608  C   THR A 339      -1.555  34.472   2.698  0.00  0.00           C  
ATOM   2609  O   THR A 339      -1.151  34.706   1.558  0.00  0.00           O  
ATOM   2610  CB  THR A 339      -0.546  32.286   3.167  0.00  0.00           C  
ATOM   2611  OG1 THR A 339      -1.452  31.426   3.801  0.00  0.00           O  
ATOM   2612  CG2 THR A 339       0.852  31.611   3.498  0.00  0.00           C  
ATOM   2613  N   SER A 340      -2.721  34.919   3.149  0.00  0.00           N  
ATOM   2614  CA  SER A 340      -3.701  35.559   2.278  0.00  0.00           C  
ATOM   2615  C   SER A 340      -4.625  36.467   3.077  0.00  0.00           C  
ATOM   2616  O   SER A 340      -5.130  36.016   4.084  0.00  0.00           O  
ATOM   2617  CB  SER A 340      -4.631  34.504   1.661  0.00  0.00           C  
ATOM   2618  OG  SER A 340      -5.628  35.066   0.886  0.00  0.00           O  
ATOM   2619  N   ILE A 341      -4.726  37.701   2.701  0.00  0.00           N  
ATOM   2620  CA  ILE A 341      -5.577  38.752   3.280  0.00  0.00           C  
ATOM   2621  C   ILE A 341      -6.865  38.924   2.502  0.00  0.00           C  
ATOM   2622  O   ILE A 341      -6.938  39.468   1.378  0.00  0.00           O  
ATOM   2623  CB  ILE A 341      -4.772  40.112   3.311  0.00  0.00           C  
ATOM   2624  CG2 ILE A 341      -5.495  41.126   4.205  0.00  0.00           C  
ATOM   2625  CG1 ILE A 341      -3.281  39.889   3.758  0.00  0.00           C  
ATOM   2626  CD1 ILE A 341      -2.501  41.168   4.012  0.00  0.00           C  
ATOM   2627  N   SER A 342      -7.992  38.758   3.142  0.00  0.00           N  
ATOM   2628  CA  SER A 342      -9.385  38.963   2.708  0.00  0.00           C  
ATOM   2629  C   SER A 342      -9.829  40.412   2.689  0.00  0.00           C  
ATOM   2630  O   SER A 342     -10.933  40.683   3.013  0.00  0.00           O  
ATOM   2631  CB  SER A 342     -10.275  37.973   3.465  0.00  0.00           C  
ATOM   2632  OG  SER A 342     -10.341  38.429   4.802  0.00  0.00           O  
ATOM   2633  N   GLY A 343      -8.857  41.293   2.347  0.00  0.00           N  
ATOM   2634  CA  GLY A 343      -8.988  42.691   2.529  0.00  0.00           C  
ATOM   2635  C   GLY A 343      -7.848  43.468   2.003  0.00  0.00           C  
ATOM   2636  O   GLY A 343      -7.122  43.047   1.094  0.00  0.00           O  
ATOM   2637  N   ASP A 344      -7.743  44.595   2.612  0.00  0.00           N  
ATOM   2638  CA  ASP A 344      -6.658  45.563   2.402  0.00  0.00           C  
ATOM   2639  C   ASP A 344      -5.758  45.694   3.657  0.00  0.00           C  
ATOM   2640  O   ASP A 344      -6.197  45.579   4.829  0.00  0.00           O  
ATOM   2641  CB  ASP A 344      -7.216  46.908   1.762  0.00  0.00           C  
ATOM   2642  CG  ASP A 344      -8.457  47.426   2.425  0.00  0.00           C  
ATOM   2643  OD1 ASP A 344      -9.426  47.648   1.684  0.00  0.00           O  
ATOM   2644  OD2 ASP A 344      -8.473  47.541   3.695  0.00  0.00           O  
ATOM   2645  N   LEU A 345      -4.462  46.100   3.504  0.00  0.00           N  
ATOM   2646  CA  LEU A 345      -3.455  46.218   4.510  0.00  0.00           C  
ATOM   2647  C   LEU A 345      -2.864  47.644   4.484  0.00  0.00           C  
ATOM   2648  O   LEU A 345      -2.596  48.216   3.422  0.00  0.00           O  
ATOM   2649  CB  LEU A 345      -2.353  45.122   4.112  0.00  0.00           C  
ATOM   2650  CG  LEU A 345      -1.251  45.169   5.144  0.00  0.00           C  
ATOM   2651  CD1 LEU A 345      -1.691  44.622   6.438  0.00  0.00           C  
ATOM   2652  CD2 LEU A 345      -0.120  44.147   4.659  0.00  0.00           C  
ATOM   2653  N   HIS A 346      -2.678  48.246   5.653  0.00  0.00           N  
ATOM   2654  CA  HIS A 346      -2.194  49.599   5.786  0.00  0.00           C  
ATOM   2655  C   HIS A 346      -1.048  49.713   6.804  0.00  0.00           C  
ATOM   2656  O   HIS A 346      -1.088  49.064   7.861  0.00  0.00           O  
ATOM   2657  CB  HIS A 346      -3.366  50.636   6.021  0.00  0.00           C  
ATOM   2658  ND1 HIS A 346      -5.534  49.725   6.908  0.00  0.00           N  
ATOM   2659  CG  HIS A 346      -4.755  50.071   5.879  0.00  0.00           C  
ATOM   2660  CE1 HIS A 346      -6.571  49.062   6.309  0.00  0.00           C  
ATOM   2661  NE2 HIS A 346      -6.374  48.871   4.997  0.00  0.00           N  
ATOM   2662  CD2 HIS A 346      -5.198  49.606   4.716  0.00  0.00           C  
ATOM   2663  N   ILE A 347      -0.182  50.671   6.558  0.00  0.00           N  
ATOM   2664  CA  ILE A 347       0.682  51.245   7.652  0.00  0.00           C  
ATOM   2665  C   ILE A 347       0.767  52.769   7.606  0.00  0.00           C  
ATOM   2666  O   ILE A 347       1.052  53.342   6.581  0.00  0.00           O  
ATOM   2667  CB  ILE A 347       2.127  50.617   7.637  0.00  0.00           C  
ATOM   2668  CG2 ILE A 347       2.953  51.243   8.832  0.00  0.00           C  
ATOM   2669  CG1 ILE A 347       2.161  49.059   7.743  0.00  0.00           C  
ATOM   2670  CD1 ILE A 347       2.364  48.320   6.406  0.00  0.00           C  
ATOM   2671  N   LEU A 348       0.241  53.439   8.642  0.00  0.00           N  
ATOM   2672  CA  LEU A 348      -0.137  54.915   8.614  0.00  0.00           C  
ATOM   2673  C   LEU A 348       0.385  55.635   9.826  0.00  0.00           C  
ATOM   2674  O   LEU A 348       0.610  54.946  10.835  0.00  0.00           O  
ATOM   2675  CB  LEU A 348      -1.660  55.186   8.558  0.00  0.00           C  
ATOM   2676  CG  LEU A 348      -2.391  54.624   7.363  0.00  0.00           C  
ATOM   2677  CD1 LEU A 348      -3.887  54.910   7.576  0.00  0.00           C  
ATOM   2678  CD2 LEU A 348      -1.905  55.421   6.134  0.00  0.00           C  
ATOM   2679  N   PRO A 349       0.519  56.946   9.789  0.00  0.00           N  
ATOM   2680  CA  PRO A 349       0.623  57.740  11.056  0.00  0.00           C  
ATOM   2681  C   PRO A 349      -0.512  57.505  12.029  0.00  0.00           C  
ATOM   2682  O   PRO A 349      -1.707  57.254  11.690  0.00  0.00           O  
ATOM   2683  CD  PRO A 349       0.408  57.933   8.690  0.00  0.00           C  
ATOM   2684  CB  PRO A 349       0.676  59.211  10.606  0.00  0.00           C  
ATOM   2685  CG  PRO A 349       0.023  59.299   9.253  0.00  0.00           C  
ATOM   2686  N   VAL A 350      -0.246  57.833  13.341  0.00  0.00           N  
ATOM   2687  CA  VAL A 350      -1.095  57.802  14.486  0.00  0.00           C  
ATOM   2688  C   VAL A 350      -0.439  58.613  15.536  0.00  0.00           C  
ATOM   2689  O   VAL A 350       0.728  58.409  15.819  0.00  0.00           O  
ATOM   2690  CB  VAL A 350      -1.398  56.313  14.938  0.00  0.00           C  
ATOM   2691  CG1 VAL A 350      -2.354  55.449  14.069  0.00  0.00           C  
ATOM   2692  CG2 VAL A 350      -0.195  55.483  15.382  0.00  0.00           C  
ATOM   2693  N   ALA A 351      -1.241  59.399  16.198  0.00  0.00           N  
ATOM   2694  CA  ALA A 351      -0.769  60.330  17.228  0.00  0.00           C  
ATOM   2695  C   ALA A 351      -0.157  59.584  18.470  0.00  0.00           C  
ATOM   2696  O   ALA A 351       0.929  59.902  18.972  0.00  0.00           O  
ATOM   2697  CB  ALA A 351      -1.878  61.303  17.600  0.00  0.00           C  
ATOM   2698  N   PHE A 352      -0.875  58.573  18.980  0.00  0.00           N  
ATOM   2699  CA  PHE A 352      -0.580  57.911  20.217  0.00  0.00           C  
ATOM   2700  C   PHE A 352      -0.699  56.378  20.091  0.00  0.00           C  
ATOM   2701  O   PHE A 352      -1.569  55.889  19.465  0.00  0.00           O  
ATOM   2702  CB  PHE A 352      -1.553  58.411  21.274  0.00  0.00           C  
ATOM   2703  CG  PHE A 352      -1.183  57.980  22.650  0.00  0.00           C  
ATOM   2704  CD1 PHE A 352      -0.071  58.486  23.323  0.00  0.00           C  
ATOM   2705  CE1 PHE A 352       0.243  58.074  24.614  0.00  0.00           C  
ATOM   2706  CZ  PHE A 352      -0.581  57.128  25.219  0.00  0.00           C  
ATOM   2707  CD2 PHE A 352      -2.067  57.098  23.288  0.00  0.00           C  
ATOM   2708  CE2 PHE A 352      -1.743  56.676  24.591  0.00  0.00           C  
ATOM   2709  N   ARG A 353       0.190  55.705  20.774  0.00  0.00           N  
ATOM   2710  CA  ARG A 353       0.136  54.306  21.030  0.00  0.00           C  
ATOM   2711  C   ARG A 353       0.606  53.982  22.470  0.00  0.00           C  
ATOM   2712  O   ARG A 353       1.533  54.663  22.953  0.00  0.00           O  
ATOM   2713  CB  ARG A 353       0.988  53.625  20.000  0.00  0.00           C  
ATOM   2714  CG  ARG A 353       0.621  53.815  18.492  0.00  0.00           C  
ATOM   2715  CD  ARG A 353       1.433  52.879  17.579  0.00  0.00           C  
ATOM   2716  NE  ARG A 353       1.243  51.421  17.840  0.00  0.00           N  
ATOM   2717  CZ  ARG A 353       2.088  50.437  17.603  0.00  0.00           C  
ATOM   2718  NH1 ARG A 353       3.305  50.555  17.185  0.00  0.00           N  
ATOM   2719  NH2 ARG A 353       1.707  49.212  17.829  0.00  0.00           N  
ATOM   2720  N   GLY A 354       0.018  52.913  23.042  0.00  0.00           N  
ATOM   2721  CA  GLY A 354       0.248  52.481  24.461  0.00  0.00           C  
ATOM   2722  C   GLY A 354      -0.291  51.004  24.724  0.00  0.00           C  
ATOM   2723  O   GLY A 354       0.090  50.144  23.868  0.00  0.00           O  
ATOM   2724  N   ASP A 355      -1.050  50.813  25.787  0.00  0.00           N  
ATOM   2725  CA  ASP A 355      -1.706  49.542  26.092  0.00  0.00           C  
ATOM   2726  C   ASP A 355      -2.329  48.890  24.840  0.00  0.00           C  
ATOM   2727  O   ASP A 355      -2.246  47.645  24.621  0.00  0.00           O  
ATOM   2728  CB  ASP A 355      -2.686  49.637  27.250  0.00  0.00           C  
ATOM   2729  CG  ASP A 355      -2.048  50.420  28.484  0.00  0.00           C  
ATOM   2730  OD1 ASP A 355      -0.825  50.436  28.709  0.00  0.00           O  
ATOM   2731  OD2 ASP A 355      -2.878  50.968  29.232  0.00  0.00           O  
ATOM   2732  N   SER A 356      -2.985  49.699  23.949  0.00  0.00           N  
ATOM   2733  CA  SER A 356      -3.668  49.260  22.695  0.00  0.00           C  
ATOM   2734  C   SER A 356      -2.728  48.976  21.477  0.00  0.00           C  
ATOM   2735  O   SER A 356      -3.006  49.181  20.273  0.00  0.00           O  
ATOM   2736  CB  SER A 356      -4.872  50.197  22.242  0.00  0.00           C  
ATOM   2737  OG  SER A 356      -5.795  50.308  23.281  0.00  0.00           O  
ATOM   2738  N   PHE A 357      -1.553  48.518  21.886  0.00  0.00           N  
ATOM   2739  CA  PHE A 357      -0.460  48.285  20.993  0.00  0.00           C  
ATOM   2740  C   PHE A 357      -0.798  47.366  19.793  0.00  0.00           C  
ATOM   2741  O   PHE A 357      -0.555  47.805  18.665  0.00  0.00           O  
ATOM   2742  CB  PHE A 357       0.869  47.869  21.659  0.00  0.00           C  
ATOM   2743  CG  PHE A 357       0.886  46.604  22.512  0.00  0.00           C  
ATOM   2744  CD1 PHE A 357       1.037  45.335  22.025  0.00  0.00           C  
ATOM   2745  CE1 PHE A 357       0.916  44.266  22.902  0.00  0.00           C  
ATOM   2746  CZ  PHE A 357       0.741  44.473  24.319  0.00  0.00           C  
ATOM   2747  CD2 PHE A 357       0.576  46.789  23.893  0.00  0.00           C  
ATOM   2748  CE2 PHE A 357       0.555  45.713  24.768  0.00  0.00           C  
ATOM   2749  N   THR A 358      -1.391  46.232  20.039  0.00  0.00           N  
ATOM   2750  CA  THR A 358      -1.754  45.285  18.970  0.00  0.00           C  
ATOM   2751  C   THR A 358      -2.902  45.869  18.031  0.00  0.00           C  
ATOM   2752  O   THR A 358      -2.968  45.487  16.881  0.00  0.00           O  
ATOM   2753  CB  THR A 358      -2.259  43.940  19.512  0.00  0.00           C  
ATOM   2754  OG1 THR A 358      -3.441  44.070  20.261  0.00  0.00           O  
ATOM   2755  CG2 THR A 358      -1.256  43.311  20.382  0.00  0.00           C  
ATOM   2756  N   HIS A 359      -3.748  46.775  18.525  0.00  0.00           N  
ATOM   2757  CA  HIS A 359      -4.864  47.406  17.800  0.00  0.00           C  
ATOM   2758  C   HIS A 359      -4.295  48.537  16.826  0.00  0.00           C  
ATOM   2759  O   HIS A 359      -5.041  48.987  15.947  0.00  0.00           O  
ATOM   2760  CB  HIS A 359      -5.763  47.980  18.808  0.00  0.00           C  
ATOM   2761  ND1 HIS A 359      -6.088  46.519  20.963  0.00  0.00           N  
ATOM   2762  CG  HIS A 359      -6.487  46.970  19.699  0.00  0.00           C  
ATOM   2763  CE1 HIS A 359      -6.910  45.519  21.314  0.00  0.00           C  
ATOM   2764  NE2 HIS A 359      -7.880  45.455  20.416  0.00  0.00           N  
ATOM   2765  CD2 HIS A 359      -7.527  46.264  19.338  0.00  0.00           C  
ATOM   2766  N   THR A 360      -3.009  48.942  16.776  0.00  0.00           N  
ATOM   2767  CA  THR A 360      -2.527  50.167  16.149  0.00  0.00           C  
ATOM   2768  C   THR A 360      -1.350  49.860  15.162  0.00  0.00           C  
ATOM   2769  O   THR A 360      -0.614  48.868  15.409  0.00  0.00           O  
ATOM   2770  CB  THR A 360      -2.170  51.329  17.151  0.00  0.00           C  
ATOM   2771  OG1 THR A 360      -1.477  50.804  18.204  0.00  0.00           O  
ATOM   2772  CG2 THR A 360      -3.333  52.093  17.793  0.00  0.00           C  
ATOM   2773  N   PRO A 361      -1.126  50.693  14.102  0.00  0.00           N  
ATOM   2774  CA  PRO A 361      -0.190  50.417  12.988  0.00  0.00           C  
ATOM   2775  C   PRO A 361       1.231  50.546  13.499  0.00  0.00           C  
ATOM   2776  O   PRO A 361       1.592  51.375  14.360  0.00  0.00           O  
ATOM   2777  CD  PRO A 361      -1.766  51.977  13.842  0.00  0.00           C  
ATOM   2778  CB  PRO A 361      -0.409  51.521  11.941  0.00  0.00           C  
ATOM   2779  CG  PRO A 361      -1.782  52.069  12.349  0.00  0.00           C  
ATOM   2780  N   PRO A 362       2.168  49.685  13.021  0.00  0.00           N  
ATOM   2781  CA  PRO A 362       3.512  49.476  13.544  0.00  0.00           C  
ATOM   2782  C   PRO A 362       4.458  50.624  13.340  0.00  0.00           C  
ATOM   2783  O   PRO A 362       4.683  51.128  12.235  0.00  0.00           O  
ATOM   2784  CD  PRO A 362       1.892  48.747  11.842  0.00  0.00           C  
ATOM   2785  CB  PRO A 362       3.908  48.157  12.923  0.00  0.00           C  
ATOM   2786  CG  PRO A 362       3.222  48.138  11.546  0.00  0.00           C  
ATOM   2787  N   LEU A 363       5.213  51.050  14.359  0.00  0.00           N  
ATOM   2788  CA  LEU A 363       6.032  52.256  14.345  0.00  0.00           C  
ATOM   2789  C   LEU A 363       7.515  51.917  14.633  0.00  0.00           C  
ATOM   2790  O   LEU A 363       8.355  52.789  14.400  0.00  0.00           O  
ATOM   2791  CB  LEU A 363       5.465  53.245  15.397  0.00  0.00           C  
ATOM   2792  CG  LEU A 363       4.023  53.812  15.170  0.00  0.00           C  
ATOM   2793  CD1 LEU A 363       3.900  55.053  16.015  0.00  0.00           C  
ATOM   2794  CD2 LEU A 363       3.717  54.212  13.658  0.00  0.00           C  
ATOM   2795  N   ASP A 364       7.877  50.680  15.117  0.00  0.00           N  
ATOM   2796  CA  ASP A 364       9.280  50.103  15.218  0.00  0.00           C  
ATOM   2797  C   ASP A 364       9.574  49.096  14.115  0.00  0.00           C  
ATOM   2798  O   ASP A 364       8.708  48.348  13.691  0.00  0.00           O  
ATOM   2799  CB  ASP A 364       9.463  49.418  16.614  0.00  0.00           C  
ATOM   2800  CG  ASP A 364       9.407  50.395  17.780  0.00  0.00           C  
ATOM   2801  OD1 ASP A 364      10.111  51.469  17.737  0.00  0.00           O  
ATOM   2802  OD2 ASP A 364       8.753  50.110  18.827  0.00  0.00           O  
ATOM   2803  N   PRO A 365      10.865  48.926  13.792  0.00  0.00           N  
ATOM   2804  CA  PRO A 365      11.308  47.935  12.852  0.00  0.00           C  
ATOM   2805  C   PRO A 365      11.308  46.439  13.316  0.00  0.00           C  
ATOM   2806  O   PRO A 365      11.289  45.513  12.504  0.00  0.00           O  
ATOM   2807  CD  PRO A 365      12.039  49.563  14.303  0.00  0.00           C  
ATOM   2808  CB  PRO A 365      12.735  48.239  12.450  0.00  0.00           C  
ATOM   2809  CG  PRO A 365      13.166  49.507  13.220  0.00  0.00           C  
ATOM   2810  N   GLN A 366      11.250  46.229  14.649  0.00  0.00           N  
ATOM   2811  CA  GLN A 366      10.885  44.913  15.203  0.00  0.00           C  
ATOM   2812  C   GLN A 366       9.385  44.578  14.961  0.00  0.00           C  
ATOM   2813  O   GLN A 366       9.015  43.407  14.961  0.00  0.00           O  
ATOM   2814  CB  GLN A 366      11.167  44.870  16.706  0.00  0.00           C  
ATOM   2815  CG  GLN A 366      11.146  43.503  17.355  0.00  0.00           C  
ATOM   2816  CD  GLN A 366      11.956  42.454  16.634  0.00  0.00           C  
ATOM   2817  OE1 GLN A 366      13.140  42.332  16.798  0.00  0.00           O  
ATOM   2818  NE2 GLN A 366      11.311  41.649  15.866  0.00  0.00           N  
ATOM   2819  N   GLU A 367       8.489  45.546  14.803  0.00  0.00           N  
ATOM   2820  CA  GLU A 367       7.005  45.316  14.655  0.00  0.00           C  
ATOM   2821  C   GLU A 367       6.643  45.000  13.182  0.00  0.00           C  
ATOM   2822  O   GLU A 367       5.725  44.213  13.033  0.00  0.00           O  
ATOM   2823  CB  GLU A 367       6.153  46.515  15.160  0.00  0.00           C  
ATOM   2824  CG  GLU A 367       6.101  46.768  16.685  0.00  0.00           C  
ATOM   2825  CD  GLU A 367       5.269  47.969  17.070  0.00  0.00           C  
ATOM   2826  OE1 GLU A 367       4.387  47.901  17.940  0.00  0.00           O  
ATOM   2827  OE2 GLU A 367       5.358  48.967  16.366  0.00  0.00           O  
ATOM   2828  N   LEU A 368       7.510  45.382  12.250  0.00  0.00           N  
ATOM   2829  CA  LEU A 368       7.546  44.885  10.863  0.00  0.00           C  
ATOM   2830  C   LEU A 368       7.896  43.417  10.581  0.00  0.00           C  
ATOM   2831  O   LEU A 368       7.530  42.883   9.585  0.00  0.00           O  
ATOM   2832  CB  LEU A 368       8.439  45.879  10.122  0.00  0.00           C  
ATOM   2833  CG  LEU A 368       8.225  47.409  10.212  0.00  0.00           C  
ATOM   2834  CD1 LEU A 368       9.086  47.998   9.151  0.00  0.00           C  
ATOM   2835  CD2 LEU A 368       6.821  47.843   9.984  0.00  0.00           C  
ATOM   2836  N   ASP A 369       8.492  42.662  11.483  0.00  0.00           N  
ATOM   2837  CA  ASP A 369       8.977  41.312  11.357  0.00  0.00           C  
ATOM   2838  C   ASP A 369       7.711  40.348  11.196  0.00  0.00           C  
ATOM   2839  O   ASP A 369       7.904  39.211  10.765  0.00  0.00           O  
ATOM   2840  CB  ASP A 369       9.697  41.023  12.693  0.00  0.00           C  
ATOM   2841  CG  ASP A 369      10.491  39.678  12.472  0.00  0.00           C  
ATOM   2842  OD1 ASP A 369      10.050  38.667  13.060  0.00  0.00           O  
ATOM   2843  OD2 ASP A 369      11.423  39.693  11.678  0.00  0.00           O  
ATOM   2844  N   ILE A 370       6.454  40.767  11.412  0.00  0.00           N  
ATOM   2845  CA  ILE A 370       5.218  39.942  11.171  0.00  0.00           C  
ATOM   2846  C   ILE A 370       4.790  40.033   9.691  0.00  0.00           C  
ATOM   2847  O   ILE A 370       3.902  39.306   9.215  0.00  0.00           O  
ATOM   2848  CB  ILE A 370       4.166  40.250  12.320  0.00  0.00           C  
ATOM   2849  CG2 ILE A 370       4.785  40.175  13.711  0.00  0.00           C  
ATOM   2850  CG1 ILE A 370       3.478  41.586  11.948  0.00  0.00           C  
ATOM   2851  CD1 ILE A 370       2.171  41.828  12.704  0.00  0.00           C  
ATOM   2852  N   LEU A 371       5.372  40.895   8.856  0.00  0.00           N  
ATOM   2853  CA  LEU A 371       5.073  41.008   7.428  0.00  0.00           C  
ATOM   2854  C   LEU A 371       5.673  39.929   6.527  0.00  0.00           C  
ATOM   2855  O   LEU A 371       5.310  39.905   5.360  0.00  0.00           O  
ATOM   2856  CB  LEU A 371       5.408  42.441   7.032  0.00  0.00           C  
ATOM   2857  CG  LEU A 371       4.716  43.567   7.873  0.00  0.00           C  
ATOM   2858  CD1 LEU A 371       5.235  44.875   7.463  0.00  0.00           C  
ATOM   2859  CD2 LEU A 371       3.172  43.547   7.696  0.00  0.00           C  
ATOM   2860  N   LYS A 372       6.614  39.118   6.943  0.00  0.00           N  
ATOM   2861  CA  LYS A 372       7.574  38.257   6.163  0.00  0.00           C  
ATOM   2862  C   LYS A 372       6.899  36.892   5.603  0.00  0.00           C  
ATOM   2863  O   LYS A 372       7.665  36.072   5.112  0.00  0.00           O  
ATOM   2864  CB  LYS A 372       8.779  37.913   7.122  0.00  0.00           C  
ATOM   2865  CG  LYS A 372       9.590  39.050   7.612  0.00  0.00           C  
ATOM   2866  CD  LYS A 372      10.821  38.529   8.431  0.00  0.00           C  
ATOM   2867  CE  LYS A 372      11.907  39.640   8.649  0.00  0.00           C  
ATOM   2868  NZ  LYS A 372      13.031  39.050   9.315  0.00  0.00           N  
ATOM   2869  N   THR A 373       5.575  36.685   5.676  0.00  0.00           N  
ATOM   2870  CA  THR A 373       4.901  35.514   5.068  0.00  0.00           C  
ATOM   2871  C   THR A 373       3.735  35.752   4.066  0.00  0.00           C  
ATOM   2872  O   THR A 373       3.637  34.973   3.111  0.00  0.00           O  
ATOM   2873  CB  THR A 373       4.542  34.418   6.089  0.00  0.00           C  
ATOM   2874  OG1 THR A 373       5.481  34.155   7.106  0.00  0.00           O  
ATOM   2875  CG2 THR A 373       4.156  33.110   5.507  0.00  0.00           C  
ATOM   2876  N   VAL A 374       2.871  36.770   4.239  0.00  0.00           N  
ATOM   2877  CA  VAL A 374       1.618  37.070   3.371  0.00  0.00           C  
ATOM   2878  C   VAL A 374       1.988  37.246   1.907  0.00  0.00           C  
ATOM   2879  O   VAL A 374       2.882  38.038   1.625  0.00  0.00           O  
ATOM   2880  CB  VAL A 374       0.772  38.221   3.859  0.00  0.00           C  
ATOM   2881  CG1 VAL A 374      -0.326  37.608   4.759  0.00  0.00           C  
ATOM   2882  CG2 VAL A 374       1.443  39.458   4.530  0.00  0.00           C  
ATOM   2883  N   LYS A 375       1.363  36.510   1.076  0.00  0.00           N  
ATOM   2884  CA  LYS A 375       1.687  36.263  -0.343  0.00  0.00           C  
ATOM   2885  C   LYS A 375       0.657  36.926  -1.351  0.00  0.00           C  
ATOM   2886  O   LYS A 375       1.005  37.346  -2.413  0.00  0.00           O  
ATOM   2887  CB  LYS A 375       1.535  34.740  -0.585  0.00  0.00           C  
ATOM   2888  CG  LYS A 375       2.003  34.366  -2.024  0.00  0.00           C  
ATOM   2889  CD  LYS A 375       2.073  32.885  -2.095  0.00  0.00           C  
ATOM   2890  CE  LYS A 375       0.653  32.173  -2.134  0.00  0.00           C  
ATOM   2891  NZ  LYS A 375       0.792  30.672  -2.297  0.00  0.00           N  
ATOM   2892  N   GLU A 376      -0.571  37.050  -0.876  0.00  0.00           N  
ATOM   2893  CA  GLU A 376      -1.774  37.593  -1.667  0.00  0.00           C  
ATOM   2894  C   GLU A 376      -2.668  38.575  -0.878  0.00  0.00           C  
ATOM   2895  O   GLU A 376      -2.869  38.367   0.312  0.00  0.00           O  
ATOM   2896  CB  GLU A 376      -2.761  36.474  -2.215  0.00  0.00           C  
ATOM   2897  CG  GLU A 376      -1.991  35.221  -2.724  0.00  0.00           C  
ATOM   2898  CD  GLU A 376      -2.906  34.063  -3.007  0.00  0.00           C  
ATOM   2899  OE1 GLU A 376      -3.204  33.134  -2.215  0.00  0.00           O  
ATOM   2900  OE2 GLU A 376      -3.309  33.937  -4.169  0.00  0.00           O  
ATOM   2901  N   ILE A 377      -3.189  39.640  -1.396  0.00  0.00           N  
ATOM   2902  CA  ILE A 377      -4.078  40.642  -0.780  0.00  0.00           C  
ATOM   2903  C   ILE A 377      -5.271  40.871  -1.774  0.00  0.00           C  
ATOM   2904  O   ILE A 377      -5.072  41.060  -2.959  0.00  0.00           O  
ATOM   2905  CB  ILE A 377      -3.236  41.920  -0.595  0.00  0.00           C  
ATOM   2906  CG2 ILE A 377      -4.066  43.067   0.111  0.00  0.00           C  
ATOM   2907  CG1 ILE A 377      -1.947  41.745   0.270  0.00  0.00           C  
ATOM   2908  CD1 ILE A 377      -1.118  43.031   0.365  0.00  0.00           C  
ATOM   2909  N   THR A 378      -6.468  40.765  -1.208  0.00  0.00           N  
ATOM   2910  CA  THR A 378      -7.735  40.919  -2.006  0.00  0.00           C  
ATOM   2911  C   THR A 378      -7.903  42.403  -2.481  0.00  0.00           C  
ATOM   2912  O   THR A 378      -8.162  42.693  -3.633  0.00  0.00           O  
ATOM   2913  CB  THR A 378      -8.946  40.312  -1.246  0.00  0.00           C  
ATOM   2914  OG1 THR A 378      -8.706  38.902  -0.949  0.00  0.00           O  
ATOM   2915  CG2 THR A 378     -10.264  40.383  -2.164  0.00  0.00           C  
ATOM   2916  N   GLY A 379      -7.679  43.422  -1.627  0.00  0.00           N  
ATOM   2917  CA  GLY A 379      -7.800  44.882  -1.858  0.00  0.00           C  
ATOM   2918  C   GLY A 379      -6.470  45.549  -2.210  0.00  0.00           C  
ATOM   2919  O   GLY A 379      -5.644  45.049  -2.969  0.00  0.00           O  
ATOM   2920  N   PHE A 380      -6.240  46.730  -1.694  0.00  0.00           N  
ATOM   2921  CA  PHE A 380      -5.037  47.476  -1.874  0.00  0.00           C  
ATOM   2922  C   PHE A 380      -3.877  47.173  -0.828  0.00  0.00           C  
ATOM   2923  O   PHE A 380      -4.143  46.623   0.243  0.00  0.00           O  
ATOM   2924  CB  PHE A 380      -5.389  49.014  -2.095  0.00  0.00           C  
ATOM   2925  CG  PHE A 380      -5.991  49.650  -0.846  0.00  0.00           C  
ATOM   2926  CD1 PHE A 380      -5.145  50.521  -0.033  0.00  0.00           C  
ATOM   2927  CE1 PHE A 380      -5.762  51.212   1.014  0.00  0.00           C  
ATOM   2928  CZ  PHE A 380      -7.131  51.193   1.302  0.00  0.00           C  
ATOM   2929  CD2 PHE A 380      -7.337  49.479  -0.496  0.00  0.00           C  
ATOM   2930  CE2 PHE A 380      -7.906  50.284   0.524  0.00  0.00           C  
ATOM   2931  N   LEU A 381      -2.635  47.621  -1.049  0.00  0.00           N  
ATOM   2932  CA  LEU A 381      -1.751  48.009   0.101  0.00  0.00           C  
ATOM   2933  C   LEU A 381      -1.333  49.482   0.077  0.00  0.00           C  
ATOM   2934  O   LEU A 381      -1.151  50.084  -0.990  0.00  0.00           O  
ATOM   2935  CB  LEU A 381      -0.526  47.071  -0.119  0.00  0.00           C  
ATOM   2936  CG  LEU A 381       0.692  47.190   0.769  0.00  0.00           C  
ATOM   2937  CD1 LEU A 381       0.407  47.303   2.248  0.00  0.00           C  
ATOM   2938  CD2 LEU A 381       1.609  46.025   0.531  0.00  0.00           C  
ATOM   2939  N   LEU A 382      -1.239  50.019   1.306  0.00  0.00           N  
ATOM   2940  CA  LEU A 382      -0.885  51.455   1.598  0.00  0.00           C  
ATOM   2941  C   LEU A 382       0.180  51.666   2.612  0.00  0.00           C  
ATOM   2942  O   LEU A 382      -0.015  51.281   3.744  0.00  0.00           O  
ATOM   2943  CB  LEU A 382      -2.209  52.188   2.044  0.00  0.00           C  
ATOM   2944  CG  LEU A 382      -2.051  53.600   2.688  0.00  0.00           C  
ATOM   2945  CD1 LEU A 382      -1.556  54.682   1.758  0.00  0.00           C  
ATOM   2946  CD2 LEU A 382      -3.483  54.070   3.104  0.00  0.00           C  
ATOM   2947  N   ILE A 383       1.354  52.140   2.295  0.00  0.00           N  
ATOM   2948  CA  ILE A 383       2.358  52.653   3.220  0.00  0.00           C  
ATOM   2949  C   ILE A 383       2.471  54.160   3.054  0.00  0.00           C  
ATOM   2950  O   ILE A 383       2.870  54.766   2.022  0.00  0.00           O  
ATOM   2951  CB  ILE A 383       3.670  51.881   3.146  0.00  0.00           C  
ATOM   2952  CG2 ILE A 383       4.376  52.077   4.511  0.00  0.00           C  
ATOM   2953  CG1 ILE A 383       3.714  50.367   2.866  0.00  0.00           C  
ATOM   2954  CD1 ILE A 383       3.468  50.007   1.449  0.00  0.00           C  
ATOM   2955  N   GLN A 384       2.122  54.873   4.122  0.00  0.00           N  
ATOM   2956  CA  GLN A 384       2.447  56.292   4.327  0.00  0.00           C  
ATOM   2957  C   GLN A 384       3.240  56.553   5.652  0.00  0.00           C  
ATOM   2958  O   GLN A 384       3.700  57.652   6.000  0.00  0.00           O  
ATOM   2959  CB  GLN A 384       1.176  57.149   4.197  0.00  0.00           C  
ATOM   2960  CG  GLN A 384       1.414  58.625   4.250  0.00  0.00           C  
ATOM   2961  CD  GLN A 384       0.153  59.383   3.905  0.00  0.00           C  
ATOM   2962  OE1 GLN A 384      -0.790  58.720   3.551  0.00  0.00           O  
ATOM   2963  NE2 GLN A 384       0.142  60.695   3.978  0.00  0.00           N  
ATOM   2964  N   ALA A 385       3.639  55.605   6.464  0.00  0.00           N  
ATOM   2965  CA  ALA A 385       4.548  55.690   7.570  0.00  0.00           C  
ATOM   2966  C   ALA A 385       5.440  54.471   7.553  0.00  0.00           C  
ATOM   2967  O   ALA A 385       4.907  53.384   7.614  0.00  0.00           O  
ATOM   2968  CB  ALA A 385       3.713  55.898   8.797  0.00  0.00           C  
ATOM   2969  N   TRP A 386       6.721  54.620   7.682  0.00  0.00           N  
ATOM   2970  CA  TRP A 386       7.701  53.541   7.862  0.00  0.00           C  
ATOM   2971  C   TRP A 386       9.035  53.988   8.471  0.00  0.00           C  
ATOM   2972  O   TRP A 386       9.503  55.118   8.219  0.00  0.00           O  
ATOM   2973  CB  TRP A 386       7.993  53.056   6.384  0.00  0.00           C  
ATOM   2974  CG  TRP A 386       8.652  51.734   6.230  0.00  0.00           C  
ATOM   2975  CD1 TRP A 386       9.953  51.525   6.033  0.00  0.00           C  
ATOM   2976  NE1 TRP A 386      10.159  50.213   5.885  0.00  0.00           N  
ATOM   2977  CE2 TRP A 386       9.014  49.452   5.876  0.00  0.00           C  
ATOM   2978  CD2 TRP A 386       7.987  50.391   6.259  0.00  0.00           C  
ATOM   2979  CE3 TRP A 386       6.630  49.918   6.424  0.00  0.00           C  
ATOM   2980  CZ3 TRP A 386       6.339  48.575   6.091  0.00  0.00           C  
ATOM   2981  CZ2 TRP A 386       8.707  48.114   5.558  0.00  0.00           C  
ATOM   2982  CH2 TRP A 386       7.356  47.701   5.591  0.00  0.00           C  
ATOM   2983  N   PRO A 387       9.677  53.219   9.418  0.00  0.00           N  
ATOM   2984  CA  PRO A 387      10.745  53.641  10.345  0.00  0.00           C  
ATOM   2985  C   PRO A 387      12.052  53.878   9.657  0.00  0.00           C  
ATOM   2986  O   PRO A 387      12.604  52.983   8.940  0.00  0.00           O  
ATOM   2987  CD  PRO A 387       9.191  51.954   9.826  0.00  0.00           C  
ATOM   2988  CB  PRO A 387      10.804  52.461  11.435  0.00  0.00           C  
ATOM   2989  CG  PRO A 387      10.144  51.279  10.750  0.00  0.00           C  
ATOM   2990  N   GLU A 388      12.600  55.027  10.087  0.00  0.00           N  
ATOM   2991  CA  GLU A 388      13.874  55.517   9.528  0.00  0.00           C  
ATOM   2992  C   GLU A 388      15.043  54.599   9.781  0.00  0.00           C  
ATOM   2993  O   GLU A 388      15.978  54.560   9.019  0.00  0.00           O  
ATOM   2994  CB  GLU A 388      14.246  56.802  10.233  0.00  0.00           C  
ATOM   2995  CG  GLU A 388      13.273  57.926   9.964  0.00  0.00           C  
ATOM   2996  CD  GLU A 388      13.569  59.060  10.891  0.00  0.00           C  
ATOM   2997  OE1 GLU A 388      12.606  59.896  11.070  0.00  0.00           O  
ATOM   2998  OE2 GLU A 388      14.728  59.258  11.342  0.00  0.00           O  
ATOM   2999  N   ASN A 389      14.954  53.571  10.667  0.00  0.00           N  
ATOM   3000  CA  ASN A 389      15.946  52.578  10.848  0.00  0.00           C  
ATOM   3001  C   ASN A 389      16.015  51.539   9.706  0.00  0.00           C  
ATOM   3002  O   ASN A 389      16.932  50.673   9.657  0.00  0.00           O  
ATOM   3003  CB  ASN A 389      15.957  51.982  12.303  0.00  0.00           C  
ATOM   3004  CG  ASN A 389      17.304  51.599  12.867  0.00  0.00           C  
ATOM   3005  OD1 ASN A 389      17.702  50.403  12.965  0.00  0.00           O  
ATOM   3006  ND2 ASN A 389      18.168  52.489  13.160  0.00  0.00           N  
ATOM   3007  N   ARG A 390      15.065  51.528   8.721  0.00  0.00           N  
ATOM   3008  CA  ARG A 390      15.061  50.774   7.441  0.00  0.00           C  
ATOM   3009  C   ARG A 390      15.440  51.653   6.197  0.00  0.00           C  
ATOM   3010  O   ARG A 390      15.269  52.855   6.245  0.00  0.00           O  
ATOM   3011  CB  ARG A 390      13.830  49.953   7.245  0.00  0.00           C  
ATOM   3012  CG  ARG A 390      13.605  48.810   8.241  0.00  0.00           C  
ATOM   3013  CD  ARG A 390      12.480  47.910   7.695  0.00  0.00           C  
ATOM   3014  NE  ARG A 390      12.990  47.266   6.407  0.00  0.00           N  
ATOM   3015  CZ  ARG A 390      13.215  45.949   6.388  0.00  0.00           C  
ATOM   3016  NH1 ARG A 390      13.220  45.164   7.404  0.00  0.00           N  
ATOM   3017  NH2 ARG A 390      13.688  45.356   5.297  0.00  0.00           N  
ATOM   3018  N   THR A 391      15.826  51.067   5.046  0.00  0.00           N  
ATOM   3019  CA  THR A 391      15.971  51.756   3.711  0.00  0.00           C  
ATOM   3020  C   THR A 391      15.176  51.060   2.590  0.00  0.00           C  
ATOM   3021  O   THR A 391      15.217  51.507   1.417  0.00  0.00           O  
ATOM   3022  CB  THR A 391      17.391  51.969   3.198  0.00  0.00           C  
ATOM   3023  OG1 THR A 391      18.151  50.757   3.057  0.00  0.00           O  
ATOM   3024  CG2 THR A 391      18.397  52.835   4.003  0.00  0.00           C  
ATOM   3025  N   ASP A 392      14.345  50.007   2.918  0.00  0.00           N  
ATOM   3026  CA  ASP A 392      13.452  49.362   1.948  0.00  0.00           C  
ATOM   3027  C   ASP A 392      12.252  48.713   2.718  0.00  0.00           C  
ATOM   3028  O   ASP A 392      12.190  48.662   3.963  0.00  0.00           O  
ATOM   3029  CB  ASP A 392      14.201  48.337   1.014  0.00  0.00           C  
ATOM   3030  CG  ASP A 392      14.978  47.203   1.650  0.00  0.00           C  
ATOM   3031  OD1 ASP A 392      14.739  47.021   2.870  0.00  0.00           O  
ATOM   3032  OD2 ASP A 392      15.805  46.543   0.850  0.00  0.00           O  
ATOM   3033  N   LEU A 393      11.277  48.329   1.863  0.00  0.00           N  
ATOM   3034  CA  LEU A 393      10.029  47.581   2.229  0.00  0.00           C  
ATOM   3035  C   LEU A 393      10.227  46.077   2.278  0.00  0.00           C  
ATOM   3036  O   LEU A 393       9.291  45.313   2.354  0.00  0.00           O  
ATOM   3037  CB  LEU A 393       8.860  47.975   1.281  0.00  0.00           C  
ATOM   3038  CG  LEU A 393       8.443  49.538   1.205  0.00  0.00           C  
ATOM   3039  CD1 LEU A 393       7.180  49.617   0.335  0.00  0.00           C  
ATOM   3040  CD2 LEU A 393       8.253  50.130   2.564  0.00  0.00           C  
ATOM   3041  N   HIS A 394      11.447  45.598   2.265  0.00  0.00           N  
ATOM   3042  CA  HIS A 394      11.758  44.135   2.182  0.00  0.00           C  
ATOM   3043  C   HIS A 394      11.215  43.233   3.248  0.00  0.00           C  
ATOM   3044  O   HIS A 394      11.157  42.020   3.037  0.00  0.00           O  
ATOM   3045  CB  HIS A 394      13.271  43.946   1.987  0.00  0.00           C  
ATOM   3046  ND1 HIS A 394      14.626  41.838   2.533  0.00  0.00           N  
ATOM   3047  CG  HIS A 394      13.752  42.540   1.709  0.00  0.00           C  
ATOM   3048  CE1 HIS A 394      14.790  40.686   1.901  0.00  0.00           C  
ATOM   3049  NE2 HIS A 394      14.026  40.522   0.844  0.00  0.00           N  
ATOM   3050  CD2 HIS A 394      13.383  41.751   0.681  0.00  0.00           C  
ATOM   3051  N   ALA A 395      10.692  43.791   4.363  0.00  0.00           N  
ATOM   3052  CA  ALA A 395       9.716  43.108   5.180  0.00  0.00           C  
ATOM   3053  C   ALA A 395       8.643  42.343   4.440  0.00  0.00           C  
ATOM   3054  O   ALA A 395       8.361  41.186   4.737  0.00  0.00           O  
ATOM   3055  CB  ALA A 395       9.116  44.174   6.159  0.00  0.00           C  
ATOM   3056  N   PHE A 396       8.126  42.867   3.311  0.00  0.00           N  
ATOM   3057  CA  PHE A 396       7.341  42.095   2.343  0.00  0.00           C  
ATOM   3058  C   PHE A 396       8.047  41.054   1.365  0.00  0.00           C  
ATOM   3059  O   PHE A 396       7.739  40.823   0.195  0.00  0.00           O  
ATOM   3060  CB  PHE A 396       6.428  43.162   1.645  0.00  0.00           C  
ATOM   3061  CG  PHE A 396       5.467  43.877   2.537  0.00  0.00           C  
ATOM   3062  CD1 PHE A 396       4.351  43.170   3.054  0.00  0.00           C  
ATOM   3063  CE1 PHE A 396       3.499  43.840   3.943  0.00  0.00           C  
ATOM   3064  CZ  PHE A 396       3.597  45.198   4.221  0.00  0.00           C  
ATOM   3065  CD2 PHE A 396       5.613  45.259   2.825  0.00  0.00           C  
ATOM   3066  CE2 PHE A 396       4.635  45.932   3.611  0.00  0.00           C  
ATOM   3067  N   GLU A 397       8.987  40.289   1.869  0.00  0.00           N  
ATOM   3068  CA  GLU A 397       9.898  39.371   1.180  0.00  0.00           C  
ATOM   3069  C   GLU A 397       9.195  38.171   0.495  0.00  0.00           C  
ATOM   3070  O   GLU A 397       9.732  37.585  -0.410  0.00  0.00           O  
ATOM   3071  CB  GLU A 397      10.842  38.821   2.231  0.00  0.00           C  
ATOM   3072  CG  GLU A 397      10.245  38.062   3.452  0.00  0.00           C  
ATOM   3073  CD  GLU A 397      11.315  37.289   4.220  0.00  0.00           C  
ATOM   3074  OE1 GLU A 397      11.229  36.039   4.231  0.00  0.00           O  
ATOM   3075  OE2 GLU A 397      12.247  37.877   4.740  0.00  0.00           O  
ATOM   3076  N   ASN A 398       7.891  37.928   0.888  0.00  0.00           N  
ATOM   3077  CA  ASN A 398       7.055  36.809   0.493  0.00  0.00           C  
ATOM   3078  C   ASN A 398       5.860  37.211  -0.280  0.00  0.00           C  
ATOM   3079  O   ASN A 398       5.121  36.395  -0.836  0.00  0.00           O  
ATOM   3080  CB  ASN A 398       6.650  36.047   1.696  0.00  0.00           C  
ATOM   3081  CG  ASN A 398       7.610  34.841   1.991  0.00  0.00           C  
ATOM   3082  OD1 ASN A 398       8.806  35.019   2.167  0.00  0.00           O  
ATOM   3083  ND2 ASN A 398       7.086  33.608   1.984  0.00  0.00           N  
ATOM   3084  N   LEU A 399       5.566  38.552  -0.452  0.00  0.00           N  
ATOM   3085  CA  LEU A 399       4.336  39.064  -1.044  0.00  0.00           C  
ATOM   3086  C   LEU A 399       4.414  39.148  -2.557  0.00  0.00           C  
ATOM   3087  O   LEU A 399       5.169  39.971  -3.108  0.00  0.00           O  
ATOM   3088  CB  LEU A 399       4.155  40.413  -0.358  0.00  0.00           C  
ATOM   3089  CG  LEU A 399       3.089  41.352  -0.992  0.00  0.00           C  
ATOM   3090  CD1 LEU A 399       1.702  40.712  -0.862  0.00  0.00           C  
ATOM   3091  CD2 LEU A 399       3.121  42.779  -0.302  0.00  0.00           C  
ATOM   3092  N   GLU A 400       3.578  38.392  -3.216  0.00  0.00           N  
ATOM   3093  CA  GLU A 400       3.579  38.108  -4.681  0.00  0.00           C  
ATOM   3094  C   GLU A 400       2.414  38.804  -5.419  0.00  0.00           C  
ATOM   3095  O   GLU A 400       2.507  39.082  -6.630  0.00  0.00           O  
ATOM   3096  CB  GLU A 400       3.656  36.604  -5.050  0.00  0.00           C  
ATOM   3097  CG  GLU A 400       4.874  35.857  -4.531  0.00  0.00           C  
ATOM   3098  CD  GLU A 400       4.990  34.475  -5.247  0.00  0.00           C  
ATOM   3099  OE1 GLU A 400       5.788  34.350  -6.208  0.00  0.00           O  
ATOM   3100  OE2 GLU A 400       4.213  33.569  -4.899  0.00  0.00           O  
ATOM   3101  N   ILE A 401       1.219  38.914  -4.732  0.00  0.00           N  
ATOM   3102  CA  ILE A 401      -0.032  39.188  -5.441  0.00  0.00           C  
ATOM   3103  C   ILE A 401      -0.824  40.244  -4.729  0.00  0.00           C  
ATOM   3104  O   ILE A 401      -1.052  40.130  -3.549  0.00  0.00           O  
ATOM   3105  CB  ILE A 401      -0.910  37.909  -5.552  0.00  0.00           C  
ATOM   3106  CG2 ILE A 401      -2.033  38.182  -6.526  0.00  0.00           C  
ATOM   3107  CG1 ILE A 401      -0.083  36.727  -6.135  0.00  0.00           C  
ATOM   3108  CD1 ILE A 401      -0.796  35.658  -6.878  0.00  0.00           C  
ATOM   3109  N   ILE A 402      -1.326  41.284  -5.451  0.00  0.00           N  
ATOM   3110  CA  ILE A 402      -2.355  42.301  -5.143  0.00  0.00           C  
ATOM   3111  C   ILE A 402      -3.506  42.121  -6.186  0.00  0.00           C  
ATOM   3112  O   ILE A 402      -3.252  42.042  -7.378  0.00  0.00           O  
ATOM   3113  CB  ILE A 402      -1.602  43.691  -5.138  0.00  0.00           C  
ATOM   3114  CG2 ILE A 402      -2.684  44.812  -5.043  0.00  0.00           C  
ATOM   3115  CG1 ILE A 402      -0.756  43.642  -3.815  0.00  0.00           C  
ATOM   3116  CD1 ILE A 402      -0.066  44.992  -3.414  0.00  0.00           C  
ATOM   3117  N   ARG A 403      -4.741  41.965  -5.740  0.00  0.00           N  
ATOM   3118  CA  ARG A 403      -5.872  41.769  -6.596  0.00  0.00           C  
ATOM   3119  C   ARG A 403      -6.737  43.010  -6.831  0.00  0.00           C  
ATOM   3120  O   ARG A 403      -7.318  43.144  -7.908  0.00  0.00           O  
ATOM   3121  CB  ARG A 403      -6.814  40.713  -6.042  0.00  0.00           C  
ATOM   3122  CG  ARG A 403      -6.140  39.327  -6.114  0.00  0.00           C  
ATOM   3123  CD  ARG A 403      -5.532  38.936  -7.509  0.00  0.00           C  
ATOM   3124  NE  ARG A 403      -5.291  37.549  -7.562  0.00  0.00           N  
ATOM   3125  CZ  ARG A 403      -4.441  36.991  -8.394  0.00  0.00           C  
ATOM   3126  NH1 ARG A 403      -3.715  37.731  -9.161  0.00  0.00           N  
ATOM   3127  NH2 ARG A 403      -4.331  35.726  -8.456  0.00  0.00           N  
ATOM   3128  N   GLY A 404      -6.575  43.943  -5.969  0.00  0.00           N  
ATOM   3129  CA  GLY A 404      -7.072  45.329  -6.130  0.00  0.00           C  
ATOM   3130  C   GLY A 404      -8.566  45.476  -6.095  0.00  0.00           C  
ATOM   3131  O   GLY A 404      -9.039  46.383  -6.817  0.00  0.00           O  
ATOM   3132  N   ARG A 405      -9.412  44.603  -5.485  0.00  0.00           N  
ATOM   3133  CA  ARG A 405     -10.919  44.690  -5.477  0.00  0.00           C  
ATOM   3134  C   ARG A 405     -11.422  45.882  -4.650  0.00  0.00           C  
ATOM   3135  O   ARG A 405     -12.600  46.213  -4.846  0.00  0.00           O  
ATOM   3136  CB  ARG A 405     -11.623  43.337  -5.016  0.00  0.00           C  
ATOM   3137  CG  ARG A 405     -11.496  42.094  -5.905  0.00  0.00           C  
ATOM   3138  CD  ARG A 405     -12.220  40.970  -5.316  0.00  0.00           C  
ATOM   3139  NE  ARG A 405     -11.664  39.646  -5.646  0.00  0.00           N  
ATOM   3140  CZ  ARG A 405     -11.773  38.960  -6.719  0.00  0.00           C  
ATOM   3141  NH1 ARG A 405     -12.535  39.330  -7.716  0.00  0.00           N  
ATOM   3142  NH2 ARG A 405     -11.075  37.875  -6.852  0.00  0.00           N  
ATOM   3143  N   THR A 406     -10.591  46.537  -3.780  0.00  0.00           N  
ATOM   3144  CA  THR A 406     -10.739  47.883  -3.134  0.00  0.00           C  
ATOM   3145  C   THR A 406      -9.492  48.641  -3.321  0.00  0.00           C  
ATOM   3146  O   THR A 406      -8.438  48.076  -3.621  0.00  0.00           O  
ATOM   3147  CB  THR A 406     -11.070  47.711  -1.676  0.00  0.00           C  
ATOM   3148  OG1 THR A 406      -9.925  46.963  -1.104  0.00  0.00           O  
ATOM   3149  CG2 THR A 406     -12.348  46.933  -1.332  0.00  0.00           C  
ATOM   3150  N   LYS A 407      -9.630  50.001  -3.197  0.00  0.00           N  
ATOM   3151  CA  LYS A 407      -8.447  50.771  -3.703  0.00  0.00           C  
ATOM   3152  C   LYS A 407      -8.353  51.984  -2.790  0.00  0.00           C  
ATOM   3153  O   LYS A 407      -9.350  52.528  -2.277  0.00  0.00           O  
ATOM   3154  CB  LYS A 407      -8.667  51.168  -5.164  0.00  0.00           C  
ATOM   3155  CG  LYS A 407      -8.915  49.985  -6.107  0.00  0.00           C  
ATOM   3156  CD  LYS A 407      -9.100  50.344  -7.572  0.00  0.00           C  
ATOM   3157  CE  LYS A 407      -9.203  49.101  -8.406  0.00  0.00           C  
ATOM   3158  NZ  LYS A 407      -9.975  49.422  -9.667  0.00  0.00           N  
ATOM   3159  N   GLN A 408      -7.116  52.496  -2.688  0.00  0.00           N  
ATOM   3160  CA  GLN A 408      -6.824  53.868  -2.156  0.00  0.00           C  
ATOM   3161  C   GLN A 408      -7.359  54.982  -3.099  0.00  0.00           C  
ATOM   3162  O   GLN A 408      -7.216  54.957  -4.343  0.00  0.00           O  
ATOM   3163  CB  GLN A 408      -5.280  53.998  -1.879  0.00  0.00           C  
ATOM   3164  CG  GLN A 408      -4.751  55.472  -1.678  0.00  0.00           C  
ATOM   3165  CD  GLN A 408      -5.323  56.067  -0.404  0.00  0.00           C  
ATOM   3166  OE1 GLN A 408      -6.426  55.759   0.108  0.00  0.00           O  
ATOM   3167  NE2 GLN A 408      -4.642  56.994   0.209  0.00  0.00           N  
ATOM   3168  N   HIS A 409      -8.054  55.911  -2.474  0.00  0.00           N  
ATOM   3169  CA  HIS A 409      -8.820  56.933  -3.161  0.00  0.00           C  
ATOM   3170  C   HIS A 409      -9.707  56.341  -4.304  0.00  0.00           C  
ATOM   3171  O   HIS A 409      -9.763  56.989  -5.320  0.00  0.00           O  
ATOM   3172  CB  HIS A 409      -7.830  58.076  -3.603  0.00  0.00           C  
ATOM   3173  ND1 HIS A 409      -5.796  59.092  -2.532  0.00  0.00           N  
ATOM   3174  CG  HIS A 409      -7.191  58.912  -2.637  0.00  0.00           C  
ATOM   3175  CE1 HIS A 409      -5.641  60.071  -1.578  0.00  0.00           C  
ATOM   3176  NE2 HIS A 409      -6.831  60.297  -1.034  0.00  0.00           N  
ATOM   3177  CD2 HIS A 409      -7.816  59.621  -1.677  0.00  0.00           C  
ATOM   3178  N   GLY A 410     -10.323  55.157  -4.146  0.00  0.00           N  
ATOM   3179  CA  GLY A 410     -11.149  54.544  -5.220  0.00  0.00           C  
ATOM   3180  C   GLY A 410     -10.325  54.070  -6.463  0.00  0.00           C  
ATOM   3181  O   GLY A 410     -10.862  53.423  -7.305  0.00  0.00           O  
ATOM   3182  N   GLN A 411      -9.015  54.325  -6.526  0.00  0.00           N  
ATOM   3183  CA  GLN A 411      -8.120  54.336  -7.690  0.00  0.00           C  
ATOM   3184  C   GLN A 411      -6.869  53.507  -7.570  0.00  0.00           C  
ATOM   3185  O   GLN A 411      -6.461  52.732  -8.531  0.00  0.00           O  
ATOM   3186  CB  GLN A 411      -7.854  55.811  -8.075  0.00  0.00           C  
ATOM   3187  CG  GLN A 411      -6.715  55.997  -9.096  0.00  0.00           C  
ATOM   3188  CD  GLN A 411      -6.513  57.438  -9.629  0.00  0.00           C  
ATOM   3189  OE1 GLN A 411      -7.106  58.425  -9.151  0.00  0.00           O  
ATOM   3190  NE2 GLN A 411      -5.637  57.608 -10.660  0.00  0.00           N  
ATOM   3191  N   PHE A 412      -6.147  53.459  -6.442  0.00  0.00           N  
ATOM   3192  CA  PHE A 412      -4.767  52.880  -6.453  0.00  0.00           C  
ATOM   3193  C   PHE A 412      -4.656  51.567  -5.661  0.00  0.00           C  
ATOM   3194  O   PHE A 412      -5.222  51.584  -4.586  0.00  0.00           O  
ATOM   3195  CB  PHE A 412      -3.897  53.990  -5.925  0.00  0.00           C  
ATOM   3196  CG  PHE A 412      -3.823  55.307  -6.699  0.00  0.00           C  
ATOM   3197  CD1 PHE A 412      -4.504  56.411  -6.156  0.00  0.00           C  
ATOM   3198  CE1 PHE A 412      -4.351  57.627  -6.751  0.00  0.00           C  
ATOM   3199  CZ  PHE A 412      -3.600  57.830  -7.943  0.00  0.00           C  
ATOM   3200  CD2 PHE A 412      -2.868  55.494  -7.750  0.00  0.00           C  
ATOM   3201  CE2 PHE A 412      -2.819  56.691  -8.441  0.00  0.00           C  
ATOM   3202  N   SER A 413      -3.887  50.601  -6.076  0.00  0.00           N  
ATOM   3203  CA  SER A 413      -3.708  49.363  -5.447  0.00  0.00           C  
ATOM   3204  C   SER A 413      -2.411  49.091  -4.715  0.00  0.00           C  
ATOM   3205  O   SER A 413      -2.432  48.303  -3.766  0.00  0.00           O  
ATOM   3206  CB  SER A 413      -4.109  48.232  -6.406  0.00  0.00           C  
ATOM   3207  OG  SER A 413      -3.338  48.132  -7.548  0.00  0.00           O  
ATOM   3208  N   LEU A 414      -1.361  49.796  -5.103  0.00  0.00           N  
ATOM   3209  CA  LEU A 414      -0.160  49.954  -4.245  0.00  0.00           C  
ATOM   3210  C   LEU A 414       0.168  51.468  -4.061  0.00  0.00           C  
ATOM   3211  O   LEU A 414       0.265  52.116  -5.041  0.00  0.00           O  
ATOM   3212  CB  LEU A 414       1.080  49.227  -4.747  0.00  0.00           C  
ATOM   3213  CG  LEU A 414       2.348  49.370  -3.901  0.00  0.00           C  
ATOM   3214  CD1 LEU A 414       1.996  48.684  -2.586  0.00  0.00           C  
ATOM   3215  CD2 LEU A 414       3.455  48.684  -4.715  0.00  0.00           C  
ATOM   3216  N   ALA A 415       0.316  51.944  -2.881  0.00  0.00           N  
ATOM   3217  CA  ALA A 415       0.678  53.397  -2.520  0.00  0.00           C  
ATOM   3218  C   ALA A 415       1.973  53.318  -1.686  0.00  0.00           C  
ATOM   3219  O   ALA A 415       2.090  52.492  -0.769  0.00  0.00           O  
ATOM   3220  CB  ALA A 415      -0.564  54.067  -1.809  0.00  0.00           C  
ATOM   3221  N   VAL A 416       2.882  54.238  -2.024  0.00  0.00           N  
ATOM   3222  CA  VAL A 416       4.126  54.558  -1.417  0.00  0.00           C  
ATOM   3223  C   VAL A 416       4.300  56.135  -1.239  0.00  0.00           C  
ATOM   3224  O   VAL A 416       4.580  56.774  -2.219  0.00  0.00           O  
ATOM   3225  CB  VAL A 416       5.266  53.807  -2.289  0.00  0.00           C  
ATOM   3226  CG1 VAL A 416       6.708  54.169  -1.739  0.00  0.00           C  
ATOM   3227  CG2 VAL A 416       5.166  52.292  -2.221  0.00  0.00           C  
ATOM   3228  N   VAL A 417       4.147  56.626   0.015  0.00  0.00           N  
ATOM   3229  CA  VAL A 417       3.870  58.069   0.095  0.00  0.00           C  
ATOM   3230  C   VAL A 417       4.751  58.830   1.116  0.00  0.00           C  
ATOM   3231  O   VAL A 417       4.569  58.646   2.307  0.00  0.00           O  
ATOM   3232  CB  VAL A 417       2.381  58.349   0.336  0.00  0.00           C  
ATOM   3233  CG1 VAL A 417       1.906  59.812   0.644  0.00  0.00           C  
ATOM   3234  CG2 VAL A 417       1.623  57.872  -0.931  0.00  0.00           C  
ATOM   3235  N   SER A 418       5.868  59.545   0.679  0.00  0.00           N  
ATOM   3236  CA  SER A 418       6.721  60.492   1.473  0.00  0.00           C  
ATOM   3237  C   SER A 418       7.556  59.695   2.531  0.00  0.00           C  
ATOM   3238  O   SER A 418       7.928  60.210   3.623  0.00  0.00           O  
ATOM   3239  CB  SER A 418       5.893  61.676   2.065  0.00  0.00           C  
ATOM   3240  OG  SER A 418       5.708  62.684   1.030  0.00  0.00           O  
ATOM   3241  N   LEU A 419       7.933  58.441   2.314  0.00  0.00           N  
ATOM   3242  CA  LEU A 419       8.679  57.606   3.227  0.00  0.00           C  
ATOM   3243  C   LEU A 419      10.148  57.983   3.092  0.00  0.00           C  
ATOM   3244  O   LEU A 419      10.611  58.428   2.040  0.00  0.00           O  
ATOM   3245  CB  LEU A 419       8.431  56.128   2.819  0.00  0.00           C  
ATOM   3246  CG  LEU A 419       6.982  55.688   3.024  0.00  0.00           C  
ATOM   3247  CD1 LEU A 419       6.781  54.223   2.567  0.00  0.00           C  
ATOM   3248  CD2 LEU A 419       6.606  55.938   4.448  0.00  0.00           C  
ATOM   3249  N   ASN A 420      10.934  57.683   4.164  0.00  0.00           N  
ATOM   3250  CA  ASN A 420      12.397  57.897   4.243  0.00  0.00           C  
ATOM   3251  C   ASN A 420      13.171  56.926   3.334  0.00  0.00           C  
ATOM   3252  O   ASN A 420      14.397  57.210   3.174  0.00  0.00           O  
ATOM   3253  CB  ASN A 420      12.773  57.719   5.797  0.00  0.00           C  
ATOM   3254  CG  ASN A 420      14.301  57.973   5.888  0.00  0.00           C  
ATOM   3255  OD1 ASN A 420      15.042  57.004   6.164  0.00  0.00           O  
ATOM   3256  ND2 ASN A 420      14.822  59.136   5.737  0.00  0.00           N  
ATOM   3257  N   ILE A 421      12.589  55.775   2.816  0.00  0.00           N  
ATOM   3258  CA  ILE A 421      13.288  54.681   2.091  0.00  0.00           C  
ATOM   3259  C   ILE A 421      14.192  55.190   0.921  0.00  0.00           C  
ATOM   3260  O   ILE A 421      14.003  56.279   0.413  0.00  0.00           O  
ATOM   3261  CB  ILE A 421      12.254  53.619   1.494  0.00  0.00           C  
ATOM   3262  CG2 ILE A 421      11.601  52.822   2.612  0.00  0.00           C  
ATOM   3263  CG1 ILE A 421      11.253  54.364   0.562  0.00  0.00           C  
ATOM   3264  CD1 ILE A 421      10.198  53.338   0.152  0.00  0.00           C  
ATOM   3265  N   THR A 422      15.069  54.332   0.436  0.00  0.00           N  
ATOM   3266  CA  THR A 422      16.033  54.582  -0.706  0.00  0.00           C  
ATOM   3267  C   THR A 422      15.900  53.519  -1.869  0.00  0.00           C  
ATOM   3268  O   THR A 422      16.063  53.805  -3.029  0.00  0.00           O  
ATOM   3269  CB  THR A 422      17.526  54.864  -0.239  0.00  0.00           C  
ATOM   3270  OG1 THR A 422      18.086  53.628  -0.022  0.00  0.00           O  
ATOM   3271  CG2 THR A 422      17.565  55.680   1.025  0.00  0.00           C  
ATOM   3272  N   SER A 423      15.391  52.305  -1.558  0.00  0.00           N  
ATOM   3273  CA  SER A 423      14.884  51.328  -2.520  0.00  0.00           C  
ATOM   3274  C   SER A 423      13.431  50.873  -2.158  0.00  0.00           C  
ATOM   3275  O   SER A 423      13.003  51.119  -1.019  0.00  0.00           O  
ATOM   3276  CB  SER A 423      15.766  50.039  -2.515  0.00  0.00           C  
ATOM   3277  OG  SER A 423      17.118  50.287  -2.748  0.00  0.00           O  
ATOM   3278  N   LEU A 424      12.810  50.187  -3.098  0.00  0.00           N  
ATOM   3279  CA  LEU A 424      11.538  49.514  -2.954  0.00  0.00           C  
ATOM   3280  C   LEU A 424      11.717  48.178  -2.395  0.00  0.00           C  
ATOM   3281  O   LEU A 424      11.038  47.895  -1.397  0.00  0.00           O  
ATOM   3282  CB  LEU A 424      10.570  49.553  -4.223  0.00  0.00           C  
ATOM   3283  CG  LEU A 424       9.902  50.927  -4.584  0.00  0.00           C  
ATOM   3284  CD1 LEU A 424       9.202  50.739  -5.958  0.00  0.00           C  
ATOM   3285  CD2 LEU A 424       8.747  51.365  -3.659  0.00  0.00           C  
ATOM   3286  N   GLY A 425      12.678  47.369  -2.964  0.00  0.00           N  
ATOM   3287  CA  GLY A 425      13.031  46.072  -2.436  0.00  0.00           C  
ATOM   3288  C   GLY A 425      11.908  45.040  -2.241  0.00  0.00           C  
ATOM   3289  O   GLY A 425      11.978  44.074  -1.428  0.00  0.00           O  
ATOM   3290  N   LEU A 426      10.778  45.140  -2.934  0.00  0.00           N  
ATOM   3291  CA  LEU A 426       9.613  44.148  -3.038  0.00  0.00           C  
ATOM   3292  C   LEU A 426       9.999  42.973  -3.967  0.00  0.00           C  
ATOM   3293  O   LEU A 426       9.450  42.773  -5.063  0.00  0.00           O  
ATOM   3294  CB  LEU A 426       8.297  44.876  -3.490  0.00  0.00           C  
ATOM   3295  CG  LEU A 426       7.788  45.867  -2.532  0.00  0.00           C  
ATOM   3296  CD1 LEU A 426       6.623  46.684  -3.090  0.00  0.00           C  
ATOM   3297  CD2 LEU A 426       7.271  45.183  -1.312  0.00  0.00           C  
ATOM   3298  N   ARG A 427      10.912  42.151  -3.468  0.00  0.00           N  
ATOM   3299  CA  ARG A 427      11.579  40.945  -4.100  0.00  0.00           C  
ATOM   3300  C   ARG A 427      10.685  39.805  -4.491  0.00  0.00           C  
ATOM   3301  O   ARG A 427      11.188  38.845  -5.062  0.00  0.00           O  
ATOM   3302  CB  ARG A 427      12.784  40.472  -3.255  0.00  0.00           C  
ATOM   3303  CG  ARG A 427      13.968  41.440  -3.240  0.00  0.00           C  
ATOM   3304  CD  ARG A 427      15.292  40.885  -2.638  0.00  0.00           C  
ATOM   3305  NE  ARG A 427      16.256  41.923  -2.329  0.00  0.00           N  
ATOM   3306  CZ  ARG A 427      16.761  42.223  -1.118  0.00  0.00           C  
ATOM   3307  NH1 ARG A 427      16.956  41.312  -0.200  0.00  0.00           N  
ATOM   3308  NH2 ARG A 427      17.136  43.484  -0.845  0.00  0.00           N  
ATOM   3309  N   SER A 428       9.358  39.882  -4.277  0.00  0.00           N  
ATOM   3310  CA  SER A 428       8.411  38.829  -4.664  0.00  0.00           C  
ATOM   3311  C   SER A 428       7.239  39.318  -5.515  0.00  0.00           C  
ATOM   3312  O   SER A 428       6.735  38.547  -6.275  0.00  0.00           O  
ATOM   3313  CB  SER A 428       7.956  37.907  -3.514  0.00  0.00           C  
ATOM   3314  OG  SER A 428       9.097  37.189  -2.966  0.00  0.00           O  
ATOM   3315  N   LEU A 429       6.811  40.551  -5.497  0.00  0.00           N  
ATOM   3316  CA  LEU A 429       5.660  41.147  -6.236  0.00  0.00           C  
ATOM   3317  C   LEU A 429       5.730  40.885  -7.716  0.00  0.00           C  
ATOM   3318  O   LEU A 429       6.527  41.476  -8.414  0.00  0.00           O  
ATOM   3319  CB  LEU A 429       5.620  42.661  -5.773  0.00  0.00           C  
ATOM   3320  CG  LEU A 429       4.300  43.285  -6.202  0.00  0.00           C  
ATOM   3321  CD1 LEU A 429       2.982  42.556  -5.925  0.00  0.00           C  
ATOM   3322  CD2 LEU A 429       4.210  44.628  -5.468  0.00  0.00           C  
ATOM   3323  N   LYS A 430       4.805  40.069  -8.252  0.00  0.00           N  
ATOM   3324  CA  LYS A 430       4.863  39.716  -9.601  0.00  0.00           C  
ATOM   3325  C   LYS A 430       3.541  39.826 -10.295  0.00  0.00           C  
ATOM   3326  O   LYS A 430       3.525  39.824 -11.556  0.00  0.00           O  
ATOM   3327  CB  LYS A 430       5.441  38.335  -9.673  0.00  0.00           C  
ATOM   3328  CG  LYS A 430       4.738  37.161  -8.926  0.00  0.00           C  
ATOM   3329  CD  LYS A 430       5.490  35.840  -9.290  0.00  0.00           C  
ATOM   3330  CE  LYS A 430       6.971  35.750  -8.981  0.00  0.00           C  
ATOM   3331  NZ  LYS A 430       7.233  36.154  -7.578  0.00  0.00           N  
ATOM   3332  N   GLU A 431       2.496  40.149  -9.454  0.00  0.00           N  
ATOM   3333  CA  GLU A 431       1.087  40.459  -9.930  0.00  0.00           C  
ATOM   3334  C   GLU A 431       0.331  41.571  -9.187  0.00  0.00           C  
ATOM   3335  O   GLU A 431       0.298  41.651  -7.969  0.00  0.00           O  
ATOM   3336  CB  GLU A 431       0.206  39.202  -9.788  0.00  0.00           C  
ATOM   3337  CG  GLU A 431       0.697  38.046 -10.621  0.00  0.00           C  
ATOM   3338  CD  GLU A 431      -0.333  36.916 -10.554  0.00  0.00           C  
ATOM   3339  OE1 GLU A 431      -1.495  37.110 -11.001  0.00  0.00           O  
ATOM   3340  OE2 GLU A 431       0.025  35.767 -10.297  0.00  0.00           O  
ATOM   3341  N   ILE A 432      -0.296  42.436 -10.021  0.00  0.00           N  
ATOM   3342  CA  ILE A 432      -1.320  43.415  -9.615  0.00  0.00           C  
ATOM   3343  C   ILE A 432      -2.490  43.307 -10.567  0.00  0.00           C  
ATOM   3344  O   ILE A 432      -2.314  43.762 -11.684  0.00  0.00           O  
ATOM   3345  CB  ILE A 432      -0.697  44.862  -9.453  0.00  0.00           C  
ATOM   3346  CG2 ILE A 432      -1.793  45.823  -8.995  0.00  0.00           C  
ATOM   3347  CG1 ILE A 432       0.637  44.878  -8.705  0.00  0.00           C  
ATOM   3348  CD1 ILE A 432       1.275  46.201  -8.373  0.00  0.00           C  
ATOM   3349  N   SER A 433      -3.609  42.636 -10.241  0.00  0.00           N  
ATOM   3350  CA  SER A 433      -4.715  42.326 -11.196  0.00  0.00           C  
ATOM   3351  C   SER A 433      -5.649  43.532 -11.446  0.00  0.00           C  
ATOM   3352  O   SER A 433      -6.313  43.553 -12.540  0.00  0.00           O  
ATOM   3353  CB  SER A 433      -5.609  41.283 -10.548  0.00  0.00           C  
ATOM   3354  OG  SER A 433      -4.816  40.160 -10.179  0.00  0.00           O  
ATOM   3355  N   ASP A 434      -5.783  44.457 -10.533  0.00  0.00           N  
ATOM   3356  CA  ASP A 434      -6.641  45.633 -10.654  0.00  0.00           C  
ATOM   3357  C   ASP A 434      -6.026  46.901  -9.963  0.00  0.00           C  
ATOM   3358  O   ASP A 434      -5.353  46.723  -8.965  0.00  0.00           O  
ATOM   3359  CB  ASP A 434      -8.104  45.361 -10.267  0.00  0.00           C  
ATOM   3360  CG  ASP A 434      -9.068  46.544 -10.473  0.00  0.00           C  
ATOM   3361  OD1 ASP A 434      -8.656  47.331 -11.326  0.00  0.00           O  
ATOM   3362  OD2 ASP A 434     -10.198  46.748 -10.008  0.00  0.00           O  
ATOM   3363  N   GLY A 435      -6.191  48.083 -10.447  0.00  0.00           N  
ATOM   3364  CA  GLY A 435      -5.793  49.381  -9.867  0.00  0.00           C  
ATOM   3365  C   GLY A 435      -4.647  50.085 -10.521  0.00  0.00           C  
ATOM   3366  O   GLY A 435      -3.798  49.386 -11.074  0.00  0.00           O  
ATOM   3367  N   ASP A 436      -4.439  51.430 -10.325  0.00  0.00           N  
ATOM   3368  CA  ASP A 436      -3.200  52.197 -10.578  0.00  0.00           C  
ATOM   3369  C   ASP A 436      -2.131  51.999  -9.468  0.00  0.00           C  
ATOM   3370  O   ASP A 436      -2.411  51.491  -8.408  0.00  0.00           O  
ATOM   3371  CB  ASP A 436      -3.443  53.808 -10.736  0.00  0.00           C  
ATOM   3372  CG  ASP A 436      -4.239  54.264 -11.946  0.00  0.00           C  
ATOM   3373  OD1 ASP A 436      -4.445  53.517 -12.930  0.00  0.00           O  
ATOM   3374  OD2 ASP A 436      -4.866  55.342 -11.899  0.00  0.00           O  
ATOM   3375  N   VAL A 437      -0.981  52.599  -9.619  0.00  0.00           N  
ATOM   3376  CA  VAL A 437       0.049  52.824  -8.521  0.00  0.00           C  
ATOM   3377  C   VAL A 437       0.428  54.258  -8.360  0.00  0.00           C  
ATOM   3378  O   VAL A 437       0.698  54.913  -9.339  0.00  0.00           O  
ATOM   3379  CB  VAL A 437       1.272  51.865  -8.719  0.00  0.00           C  
ATOM   3380  CG1 VAL A 437       2.439  52.295  -7.760  0.00  0.00           C  
ATOM   3381  CG2 VAL A 437       0.684  50.398  -8.564  0.00  0.00           C  
ATOM   3382  N   ILE A 438       0.506  54.691  -7.075  0.00  0.00           N  
ATOM   3383  CA  ILE A 438       1.025  56.022  -6.633  0.00  0.00           C  
ATOM   3384  C   ILE A 438       2.352  56.015  -5.782  0.00  0.00           C  
ATOM   3385  O   ILE A 438       2.350  55.568  -4.645  0.00  0.00           O  
ATOM   3386  CB  ILE A 438      -0.040  56.855  -5.820  0.00  0.00           C  
ATOM   3387  CG2 ILE A 438      -0.773  56.118  -4.602  0.00  0.00           C  
ATOM   3388  CG1 ILE A 438       0.475  58.267  -5.435  0.00  0.00           C  
ATOM   3389  CD1 ILE A 438       1.056  59.158  -6.542  0.00  0.00           C  
ATOM   3390  N   ILE A 439       3.427  56.515  -6.449  0.00  0.00           N  
ATOM   3391  CA  ILE A 439       4.761  56.684  -5.873  0.00  0.00           C  
ATOM   3392  C   ILE A 439       5.075  58.083  -5.729  0.00  0.00           C  
ATOM   3393  O   ILE A 439       5.308  58.732  -6.755  0.00  0.00           O  
ATOM   3394  CB  ILE A 439       5.813  55.846  -6.648  0.00  0.00           C  
ATOM   3395  CG2 ILE A 439       7.040  55.760  -5.788  0.00  0.00           C  
ATOM   3396  CG1 ILE A 439       5.484  54.511  -7.243  0.00  0.00           C  
ATOM   3397  CD1 ILE A 439       5.229  53.349  -6.273  0.00  0.00           C  
ATOM   3398  N   SER A 440       4.858  58.678  -4.538  0.00  0.00           N  
ATOM   3399  CA  SER A 440       4.760  60.196  -4.381  0.00  0.00           C  
ATOM   3400  C   SER A 440       5.641  60.795  -3.178  0.00  0.00           C  
ATOM   3401  O   SER A 440       5.560  60.347  -2.021  0.00  0.00           O  
ATOM   3402  CB  SER A 440       3.372  60.514  -3.984  0.00  0.00           C  
ATOM   3403  OG  SER A 440       3.057  61.923  -4.072  0.00  0.00           O  
ATOM   3404  N   GLY A 441       6.383  61.765  -3.566  0.00  0.00           N  
ATOM   3405  CA  GLY A 441       7.084  62.536  -2.570  0.00  0.00           C  
ATOM   3406  C   GLY A 441       8.206  61.854  -1.834  0.00  0.00           C  
ATOM   3407  O   GLY A 441       8.784  62.471  -0.887  0.00  0.00           O  
ATOM   3408  N   ASN A 442       8.585  60.623  -2.151  0.00  0.00           N  
ATOM   3409  CA  ASN A 442       9.652  59.792  -1.516  0.00  0.00           C  
ATOM   3410  C   ASN A 442      11.027  60.361  -1.803  0.00  0.00           C  
ATOM   3411  O   ASN A 442      11.702  59.885  -2.682  0.00  0.00           O  
ATOM   3412  CB  ASN A 442       9.559  58.276  -1.862  0.00  0.00           C  
ATOM   3413  CG  ASN A 442       8.265  57.663  -1.544  0.00  0.00           C  
ATOM   3414  OD1 ASN A 442       7.930  57.189  -0.498  0.00  0.00           O  
ATOM   3415  ND2 ASN A 442       7.446  57.558  -2.541  0.00  0.00           N  
ATOM   3416  N   LYS A 443      11.455  61.385  -1.082  0.00  0.00           N  
ATOM   3417  CA  LYS A 443      12.537  62.236  -1.465  0.00  0.00           C  
ATOM   3418  C   LYS A 443      13.932  61.609  -1.517  0.00  0.00           C  
ATOM   3419  O   LYS A 443      14.809  62.293  -2.008  0.00  0.00           O  
ATOM   3420  CB  LYS A 443      12.560  63.389  -0.372  0.00  0.00           C  
ATOM   3421  CG  LYS A 443      13.095  64.789  -0.914  0.00  0.00           C  
ATOM   3422  CD  LYS A 443      12.641  65.871   0.043  0.00  0.00           C  
ATOM   3423  CE  LYS A 443      12.868  67.300  -0.399  0.00  0.00           C  
ATOM   3424  NZ  LYS A 443      12.545  68.394   0.559  0.00  0.00           N  
ATOM   3425  N   ASN A 444      14.121  60.354  -1.105  0.00  0.00           N  
ATOM   3426  CA  ASN A 444      15.346  59.566  -1.207  0.00  0.00           C  
ATOM   3427  C   ASN A 444      15.364  58.316  -2.109  0.00  0.00           C  
ATOM   3428  O   ASN A 444      16.422  57.630  -2.335  0.00  0.00           O  
ATOM   3429  CB  ASN A 444      15.776  59.072   0.192  0.00  0.00           C  
ATOM   3430  CG  ASN A 444      16.234  60.102   1.148  0.00  0.00           C  
ATOM   3431  OD1 ASN A 444      16.894  61.081   0.772  0.00  0.00           O  
ATOM   3432  ND2 ASN A 444      16.119  59.896   2.469  0.00  0.00           N  
ATOM   3433  N   LEU A 445      14.181  57.848  -2.608  0.00  0.00           N  
ATOM   3434  CA  LEU A 445      13.855  56.605  -3.324  0.00  0.00           C  
ATOM   3435  C   LEU A 445      14.379  56.619  -4.713  0.00  0.00           C  
ATOM   3436  O   LEU A 445      13.813  57.238  -5.592  0.00  0.00           O  
ATOM   3437  CB  LEU A 445      12.317  56.432  -3.301  0.00  0.00           C  
ATOM   3438  CG  LEU A 445      11.803  55.139  -4.039  0.00  0.00           C  
ATOM   3439  CD1 LEU A 445      12.606  53.857  -3.583  0.00  0.00           C  
ATOM   3440  CD2 LEU A 445      10.367  54.964  -3.637  0.00  0.00           C  
ATOM   3441  N   CYS A 446      15.401  55.830  -5.016  0.00  0.00           N  
ATOM   3442  CA  CYS A 446      16.190  55.796  -6.286  0.00  0.00           C  
ATOM   3443  C   CYS A 446      15.679  54.620  -7.162  0.00  0.00           C  
ATOM   3444  O   CYS A 446      16.012  54.598  -8.373  0.00  0.00           O  
ATOM   3445  CB  CYS A 446      17.603  55.582  -5.864  0.00  0.00           C  
ATOM   3446  SG  CYS A 446      18.448  57.101  -5.491  0.00  0.00           S  
ATOM   3447  N   TYR A 447      14.855  53.683  -6.653  0.00  0.00           N  
ATOM   3448  CA  TYR A 447      14.260  52.532  -7.392  0.00  0.00           C  
ATOM   3449  C   TYR A 447      12.773  52.489  -7.476  0.00  0.00           C  
ATOM   3450  O   TYR A 447      12.174  51.679  -6.732  0.00  0.00           O  
ATOM   3451  CB  TYR A 447      14.874  51.267  -6.831  0.00  0.00           C  
ATOM   3452  CG  TYR A 447      16.351  51.213  -6.874  0.00  0.00           C  
ATOM   3453  CD1 TYR A 447      17.167  51.839  -5.838  0.00  0.00           C  
ATOM   3454  CE1 TYR A 447      18.575  51.737  -5.840  0.00  0.00           C  
ATOM   3455  CZ  TYR A 447      19.261  51.086  -6.811  0.00  0.00           C  
ATOM   3456  OH  TYR A 447      20.600  50.960  -6.760  0.00  0.00           O  
ATOM   3457  CD2 TYR A 447      17.055  50.626  -7.898  0.00  0.00           C  
ATOM   3458  CE2 TYR A 447      18.438  50.523  -7.869  0.00  0.00           C  
ATOM   3459  N   ALA A 448      12.231  53.369  -8.385  0.00  0.00           N  
ATOM   3460  CA  ALA A 448      10.833  53.680  -8.644  0.00  0.00           C  
ATOM   3461  C   ALA A 448      10.412  53.571 -10.091  0.00  0.00           C  
ATOM   3462  O   ALA A 448       9.575  52.751 -10.468  0.00  0.00           O  
ATOM   3463  CB  ALA A 448      10.345  55.094  -8.094  0.00  0.00           C  
ATOM   3464  N   ASN A 449      11.109  54.408 -10.900  0.00  0.00           N  
ATOM   3465  CA  ASN A 449      11.046  54.391 -12.340  0.00  0.00           C  
ATOM   3466  C   ASN A 449      11.836  53.159 -12.907  0.00  0.00           C  
ATOM   3467  O   ASN A 449      11.823  52.937 -14.112  0.00  0.00           O  
ATOM   3468  CB  ASN A 449      11.737  55.692 -12.742  0.00  0.00           C  
ATOM   3469  CG  ASN A 449      10.975  56.979 -12.482  0.00  0.00           C  
ATOM   3470  OD1 ASN A 449      11.113  57.580 -11.431  0.00  0.00           O  
ATOM   3471  ND2 ASN A 449      10.130  57.482 -13.371  0.00  0.00           N  
ATOM   3472  N   THR A 450      12.494  52.282 -12.070  0.00  0.00           N  
ATOM   3473  CA  THR A 450      13.279  51.043 -12.325  0.00  0.00           C  
ATOM   3474  C   THR A 450      12.472  49.760 -12.500  0.00  0.00           C  
ATOM   3475  O   THR A 450      12.984  48.641 -12.478  0.00  0.00           O  
ATOM   3476  CB  THR A 450      14.496  50.988 -11.376  0.00  0.00           C  
ATOM   3477  OG1 THR A 450      14.053  50.900 -10.072  0.00  0.00           O  
ATOM   3478  CG2 THR A 450      15.505  52.069 -11.491  0.00  0.00           C  
ATOM   3479  N   ILE A 451      11.177  49.919 -12.530  0.00  0.00           N  
ATOM   3480  CA  ILE A 451      10.183  48.836 -12.905  0.00  0.00           C  
ATOM   3481  C   ILE A 451       9.315  49.292 -14.065  0.00  0.00           C  
ATOM   3482  O   ILE A 451       8.846  50.401 -13.988  0.00  0.00           O  
ATOM   3483  CB  ILE A 451       9.305  48.341 -11.753  0.00  0.00           C  
ATOM   3484  CG2 ILE A 451       8.325  47.212 -12.118  0.00  0.00           C  
ATOM   3485  CG1 ILE A 451      10.245  47.883 -10.646  0.00  0.00           C  
ATOM   3486  CD1 ILE A 451      10.998  46.530 -10.970  0.00  0.00           C  
ATOM   3487  N   ASN A 452       9.130  48.465 -15.059  0.00  0.00           N  
ATOM   3488  CA  ASN A 452       7.980  48.561 -16.001  0.00  0.00           C  
ATOM   3489  C   ASN A 452       6.708  48.054 -15.287  0.00  0.00           C  
ATOM   3490  O   ASN A 452       6.442  46.850 -15.172  0.00  0.00           O  
ATOM   3491  CB  ASN A 452       8.326  47.677 -17.247  0.00  0.00           C  
ATOM   3492  CG  ASN A 452       7.214  47.689 -18.269  0.00  0.00           C  
ATOM   3493  OD1 ASN A 452       6.178  48.297 -18.070  0.00  0.00           O  
ATOM   3494  ND2 ASN A 452       7.404  46.940 -19.269  0.00  0.00           N  
ATOM   3495  N   TRP A 453       5.913  48.985 -14.768  0.00  0.00           N  
ATOM   3496  CA  TRP A 453       4.657  48.750 -14.069  0.00  0.00           C  
ATOM   3497  C   TRP A 453       3.649  48.005 -14.987  0.00  0.00           C  
ATOM   3498  O   TRP A 453       2.759  47.285 -14.563  0.00  0.00           O  
ATOM   3499  CB  TRP A 453       4.253  50.058 -13.395  0.00  0.00           C  
ATOM   3500  CG  TRP A 453       5.179  50.504 -12.294  0.00  0.00           C  
ATOM   3501  CD1 TRP A 453       6.322  51.198 -12.378  0.00  0.00           C  
ATOM   3502  NE1 TRP A 453       6.843  51.418 -11.096  0.00  0.00           N  
ATOM   3503  CE2 TRP A 453       6.250  50.493 -10.220  0.00  0.00           C  
ATOM   3504  CD2 TRP A 453       5.099  50.081 -10.907  0.00  0.00           C  
ATOM   3505  CE3 TRP A 453       4.239  49.231 -10.171  0.00  0.00           C  
ATOM   3506  CZ3 TRP A 453       4.489  48.926  -8.812  0.00  0.00           C  
ATOM   3507  CZ2 TRP A 453       6.462  50.259  -8.866  0.00  0.00           C  
ATOM   3508  CH2 TRP A 453       5.566  49.472  -8.156  0.00  0.00           C  
ATOM   3509  N   LYS A 454       3.819  48.149 -16.301  0.00  0.00           N  
ATOM   3510  CA  LYS A 454       2.961  47.428 -17.363  0.00  0.00           C  
ATOM   3511  C   LYS A 454       3.471  45.986 -17.559  0.00  0.00           C  
ATOM   3512  O   LYS A 454       2.789  45.278 -18.319  0.00  0.00           O  
ATOM   3513  CB  LYS A 454       2.896  48.187 -18.687  0.00  0.00           C  
ATOM   3514  CG  LYS A 454       2.351  49.675 -18.681  0.00  0.00           C  
ATOM   3515  CD  LYS A 454       0.865  49.859 -18.359  0.00  0.00           C  
ATOM   3516  CE  LYS A 454       0.134  50.326 -19.556  0.00  0.00           C  
ATOM   3517  NZ  LYS A 454      -1.196  50.685 -19.214  0.00  0.00           N  
ATOM   3518  N   LYS A 455       4.465  45.499 -16.755  0.00  0.00           N  
ATOM   3519  CA  LYS A 455       4.763  44.048 -16.522  0.00  0.00           C  
ATOM   3520  C   LYS A 455       4.019  43.445 -15.293  0.00  0.00           C  
ATOM   3521  O   LYS A 455       3.687  42.262 -15.307  0.00  0.00           O  
ATOM   3522  CB  LYS A 455       6.266  43.786 -16.533  0.00  0.00           C  
ATOM   3523  CG  LYS A 455       6.761  42.451 -15.888  0.00  0.00           C  
ATOM   3524  CD  LYS A 455       8.236  42.212 -16.252  0.00  0.00           C  
ATOM   3525  CE  LYS A 455       8.654  40.955 -15.514  0.00  0.00           C  
ATOM   3526  NZ  LYS A 455       9.850  40.260 -15.965  0.00  0.00           N  
ATOM   3527  N   LEU A 456       3.605  44.327 -14.377  0.00  0.00           N  
ATOM   3528  CA  LEU A 456       2.954  43.954 -13.106  0.00  0.00           C  
ATOM   3529  C   LEU A 456       1.375  44.050 -13.131  0.00  0.00           C  
ATOM   3530  O   LEU A 456       0.680  43.183 -12.629  0.00  0.00           O  
ATOM   3531  CB  LEU A 456       3.409  44.888 -11.943  0.00  0.00           C  
ATOM   3532  CG  LEU A 456       4.748  44.690 -11.220  0.00  0.00           C  
ATOM   3533  CD1 LEU A 456       4.812  43.378 -10.508  0.00  0.00           C  
ATOM   3534  CD2 LEU A 456       5.921  44.794 -12.141  0.00  0.00           C  
ATOM   3535  N   PHE A 457       0.863  45.079 -13.828  0.00  0.00           N  
ATOM   3536  CA  PHE A 457      -0.518  45.214 -14.227  0.00  0.00           C  
ATOM   3537  C   PHE A 457      -1.077  44.098 -15.116  0.00  0.00           C  
ATOM   3538  O   PHE A 457      -0.614  43.835 -16.223  0.00  0.00           O  
ATOM   3539  CB  PHE A 457      -0.670  46.592 -14.892  0.00  0.00           C  
ATOM   3540  CG  PHE A 457      -0.448  47.814 -14.051  0.00  0.00           C  
ATOM   3541  CD1 PHE A 457      -0.179  49.084 -14.655  0.00  0.00           C  
ATOM   3542  CE1 PHE A 457      -0.001  50.205 -13.824  0.00  0.00           C  
ATOM   3543  CZ  PHE A 457      -0.142  50.104 -12.396  0.00  0.00           C  
ATOM   3544  CD2 PHE A 457      -0.676  47.742 -12.629  0.00  0.00           C  
ATOM   3545  CE2 PHE A 457      -0.442  48.834 -11.841  0.00  0.00           C  
ATOM   3546  N   GLY A 458      -2.037  43.254 -14.694  0.00  0.00           N  
ATOM   3547  CA  GLY A 458      -2.567  42.067 -15.384  0.00  0.00           C  
ATOM   3548  C   GLY A 458      -3.851  42.384 -16.178  0.00  0.00           C  
ATOM   3549  O   GLY A 458      -4.455  41.495 -16.855  0.00  0.00           O  
ATOM   3550  N   THR A 459      -4.268  43.658 -16.148  0.00  0.00           N  
ATOM   3551  CA  THR A 459      -5.423  44.112 -17.002  0.00  0.00           C  
ATOM   3552  C   THR A 459      -4.981  45.434 -17.677  0.00  0.00           C  
ATOM   3553  O   THR A 459      -4.008  46.141 -17.282  0.00  0.00           O  
ATOM   3554  CB  THR A 459      -6.749  44.129 -16.216  0.00  0.00           C  
ATOM   3555  OG1 THR A 459      -6.597  44.936 -15.053  0.00  0.00           O  
ATOM   3556  CG2 THR A 459      -7.254  42.765 -15.860  0.00  0.00           C  
ATOM   3557  N   SER A 460      -5.572  45.773 -18.741  0.00  0.00           N  
ATOM   3558  CA  SER A 460      -5.020  46.792 -19.694  0.00  0.00           C  
ATOM   3559  C   SER A 460      -5.125  48.244 -19.269  0.00  0.00           C  
ATOM   3560  O   SER A 460      -4.247  49.053 -19.565  0.00  0.00           O  
ATOM   3561  CB  SER A 460      -5.738  46.496 -21.012  0.00  0.00           C  
ATOM   3562  OG  SER A 460      -5.751  45.162 -21.460  0.00  0.00           O  
ATOM   3563  N   GLY A 461      -6.211  48.531 -18.502  0.00  0.00           N  
ATOM   3564  CA  GLY A 461      -6.648  49.959 -18.143  0.00  0.00           C  
ATOM   3565  C   GLY A 461      -5.758  50.628 -17.143  0.00  0.00           C  
ATOM   3566  O   GLY A 461      -5.834  51.824 -16.852  0.00  0.00           O  
ATOM   3567  N   GLN A 462      -4.974  49.858 -16.457  0.00  0.00           N  
ATOM   3568  CA  GLN A 462      -4.168  50.274 -15.361  0.00  0.00           C  
ATOM   3569  C   GLN A 462      -2.977  51.254 -15.627  0.00  0.00           C  
ATOM   3570  O   GLN A 462      -2.341  50.943 -16.622  0.00  0.00           O  
ATOM   3571  CB  GLN A 462      -3.553  49.099 -14.538  0.00  0.00           C  
ATOM   3572  CG  GLN A 462      -4.590  48.069 -14.034  0.00  0.00           C  
ATOM   3573  CD  GLN A 462      -4.010  46.780 -13.425  0.00  0.00           C  
ATOM   3574  OE1 GLN A 462      -3.698  45.868 -14.145  0.00  0.00           O  
ATOM   3575  NE2 GLN A 462      -3.795  46.687 -12.166  0.00  0.00           N  
ATOM   3576  N   LYS A 463      -2.702  52.363 -14.808  0.00  0.00           N  
ATOM   3577  CA  LYS A 463      -1.491  53.221 -15.059  0.00  0.00           C  
ATOM   3578  C   LYS A 463      -0.741  53.475 -13.794  0.00  0.00           C  
ATOM   3579  O   LYS A 463      -1.206  53.196 -12.631  0.00  0.00           O  
ATOM   3580  CB  LYS A 463      -1.922  54.477 -15.840  0.00  0.00           C  
ATOM   3581  CG  LYS A 463      -3.030  55.312 -15.113  0.00  0.00           C  
ATOM   3582  CD  LYS A 463      -3.348  56.593 -15.828  0.00  0.00           C  
ATOM   3583  CE  LYS A 463      -3.795  56.450 -17.279  0.00  0.00           C  
ATOM   3584  NZ  LYS A 463      -3.754  57.706 -18.038  0.00  0.00           N  
ATOM   3585  N   THR A 464       0.446  54.055 -13.809  0.00  0.00           N  
ATOM   3586  CA  THR A 464       1.305  54.409 -12.686  0.00  0.00           C  
ATOM   3587  C   THR A 464       1.621  55.892 -12.659  0.00  0.00           C  
ATOM   3588  O   THR A 464       1.887  56.468 -13.711  0.00  0.00           O  
ATOM   3589  CB  THR A 464       2.599  53.596 -12.678  0.00  0.00           C  
ATOM   3590  OG1 THR A 464       3.298  53.754 -11.486  0.00  0.00           O  
ATOM   3591  CG2 THR A 464       3.606  53.939 -13.696  0.00  0.00           C  
ATOM   3592  N   LYS A 465       1.585  56.559 -11.444  0.00  0.00           N  
ATOM   3593  CA  LYS A 465       2.013  57.887 -11.250  0.00  0.00           C  
ATOM   3594  C   LYS A 465       3.197  57.950 -10.254  0.00  0.00           C  
ATOM   3595  O   LYS A 465       2.987  57.701  -9.045  0.00  0.00           O  
ATOM   3596  CB  LYS A 465       0.832  58.742 -10.729  0.00  0.00           C  
ATOM   3597  CG  LYS A 465       0.913  60.236 -10.529  0.00  0.00           C  
ATOM   3598  CD  LYS A 465      -0.399  61.047 -10.436  0.00  0.00           C  
ATOM   3599  CE  LYS A 465      -0.100  62.521 -10.593  0.00  0.00           C  
ATOM   3600  NZ  LYS A 465      -1.369  63.310 -10.636  0.00  0.00           N  
ATOM   3601  N   ILE A 466       4.361  58.423 -10.765  0.00  0.00           N  
ATOM   3602  CA  ILE A 466       5.680  58.478 -10.138  0.00  0.00           C  
ATOM   3603  C   ILE A 466       6.153  59.912 -10.117  0.00  0.00           C  
ATOM   3604  O   ILE A 466       6.490  60.576 -11.127  0.00  0.00           O  
ATOM   3605  CB  ILE A 466       6.653  57.527 -10.850  0.00  0.00           C  
ATOM   3606  CG2 ILE A 466       8.014  57.418 -10.058  0.00  0.00           C  
ATOM   3607  CG1 ILE A 466       6.136  56.135 -11.068  0.00  0.00           C  
ATOM   3608  CD1 ILE A 466       6.759  55.519 -12.326  0.00  0.00           C  
ATOM   3609  N   ILE A 467       6.019  60.495  -8.986  0.00  0.00           N  
ATOM   3610  CA  ILE A 467       6.218  62.001  -8.772  0.00  0.00           C  
ATOM   3611  C   ILE A 467       7.067  62.348  -7.545  0.00  0.00           C  
ATOM   3612  O   ILE A 467       6.906  61.785  -6.465  0.00  0.00           O  
ATOM   3613  CB  ILE A 467       4.801  62.720  -8.724  0.00  0.00           C  
ATOM   3614  CG2 ILE A 467       4.037  62.641 -10.062  0.00  0.00           C  
ATOM   3615  CG1 ILE A 467       3.906  62.170  -7.571  0.00  0.00           C  
ATOM   3616  CD1 ILE A 467       2.552  62.899  -7.380  0.00  0.00           C  
ATOM   3617  N   SER A 468       7.954  63.268  -7.646  0.00  0.00           N  
ATOM   3618  CA  SER A 468       8.820  63.822  -6.628  0.00  0.00           C  
ATOM   3619  C   SER A 468       9.628  62.883  -5.801  0.00  0.00           C  
ATOM   3620  O   SER A 468       9.699  63.028  -4.584  0.00  0.00           O  
ATOM   3621  CB  SER A 468       7.992  64.756  -5.683  0.00  0.00           C  
ATOM   3622  OG  SER A 468       7.318  65.676  -6.576  0.00  0.00           O  
ATOM   3623  N   ASN A 469      10.190  61.846  -6.435  0.00  0.00           N  
ATOM   3624  CA  ASN A 469      11.075  60.812  -5.787  0.00  0.00           C  
ATOM   3625  C   ASN A 469      12.468  61.048  -6.314  0.00  0.00           C  
ATOM   3626  O   ASN A 469      12.680  61.913  -7.213  0.00  0.00           O  
ATOM   3627  CB  ASN A 469      10.550  59.388  -6.003  0.00  0.00           C  
ATOM   3628  CG  ASN A 469       9.074  59.186  -5.758  0.00  0.00           C  
ATOM   3629  OD1 ASN A 469       8.667  59.121  -4.632  0.00  0.00           O  
ATOM   3630  ND2 ASN A 469       8.341  59.080  -6.833  0.00  0.00           N  
ATOM   3631  N   ARG A 470      13.555  60.387  -5.794  0.00  0.00           N  
ATOM   3632  CA  ARG A 470      14.923  60.935  -5.907  0.00  0.00           C  
ATOM   3633  C   ARG A 470      15.393  60.997  -7.416  0.00  0.00           C  
ATOM   3634  O   ARG A 470      15.183  59.981  -8.018  0.00  0.00           O  
ATOM   3635  CB  ARG A 470      15.989  60.213  -5.068  0.00  0.00           C  
ATOM   3636  CG  ARG A 470      17.414  60.849  -5.110  0.00  0.00           C  
ATOM   3637  CD  ARG A 470      18.235  60.210  -3.943  0.00  0.00           C  
ATOM   3638  NE  ARG A 470      19.631  60.756  -3.983  0.00  0.00           N  
ATOM   3639  CZ  ARG A 470      20.764  60.214  -4.111  0.00  0.00           C  
ATOM   3640  NH1 ARG A 470      20.794  58.933  -3.987  0.00  0.00           N  
ATOM   3641  NH2 ARG A 470      21.719  60.985  -4.488  0.00  0.00           N  
ATOM   3642  N   GLY A 471      15.975  62.075  -7.928  0.00  0.00           N  
ATOM   3643  CA  GLY A 471      16.329  62.138  -9.343  0.00  0.00           C  
ATOM   3644  C   GLY A 471      17.444  61.156  -9.767  0.00  0.00           C  
ATOM   3645  O   GLY A 471      18.363  60.848  -9.030  0.00  0.00           O  
ATOM   3646  N   GLU A 472      17.314  60.676 -11.039  0.00  0.00           N  
ATOM   3647  CA  GLU A 472      18.286  59.692 -11.496  0.00  0.00           C  
ATOM   3648  C   GLU A 472      19.748  60.281 -11.583  0.00  0.00           C  
ATOM   3649  O   GLU A 472      20.687  59.571 -11.202  0.00  0.00           O  
ATOM   3650  CB  GLU A 472      17.831  59.212 -12.901  0.00  0.00           C  
ATOM   3651  CG  GLU A 472      18.493  57.844 -13.135  0.00  0.00           C  
ATOM   3652  CD  GLU A 472      18.089  57.201 -14.437  0.00  0.00           C  
ATOM   3653  OE1 GLU A 472      16.934  56.872 -14.594  0.00  0.00           O  
ATOM   3654  OE2 GLU A 472      18.944  56.633 -15.128  0.00  0.00           O  
ATOM   3655  N   ASN A 473      19.834  61.552 -11.936  0.00  0.00           N  
ATOM   3656  CA  ASN A 473      21.136  62.151 -12.147  0.00  0.00           C  
ATOM   3657  C   ASN A 473      21.930  62.363 -10.861  0.00  0.00           C  
ATOM   3658  O   ASN A 473      23.090  62.581 -10.905  0.00  0.00           O  
ATOM   3659  CB  ASN A 473      20.922  63.508 -12.953  0.00  0.00           C  
ATOM   3660  CG  ASN A 473      22.235  64.263 -13.351  0.00  0.00           C  
ATOM   3661  OD1 ASN A 473      22.580  65.291 -12.861  0.00  0.00           O  
ATOM   3662  ND2 ASN A 473      23.060  63.643 -14.114  0.00  0.00           N  
ATOM   3663  N   SER A 474      21.333  62.175  -9.711  0.00  0.00           N  
ATOM   3664  CA  SER A 474      21.902  62.137  -8.359  0.00  0.00           C  
ATOM   3665  C   SER A 474      22.263  60.659  -8.033  0.00  0.00           C  
ATOM   3666  O   SER A 474      23.412  60.417  -7.659  0.00  0.00           O  
ATOM   3667  CB  SER A 474      20.935  62.656  -7.409  0.00  0.00           C  
ATOM   3668  OG  SER A 474      20.435  64.040  -7.794  0.00  0.00           O  
ATOM   3669  N   CYS A 475      21.315  59.767  -8.170  0.00  0.00           N  
ATOM   3670  CA  CYS A 475      21.442  58.325  -7.833  0.00  0.00           C  
ATOM   3671  C   CYS A 475      22.686  57.630  -8.503  0.00  0.00           C  
ATOM   3672  O   CYS A 475      23.507  57.088  -7.747  0.00  0.00           O  
ATOM   3673  SG  CYS A 475      18.680  58.193  -7.241  0.00  0.00           S  
ATOM   3674  CB  CYS A 475      20.082  57.553  -8.126  0.00  0.00           C  
ATOM   3675  N   LYS A 476      22.871  57.887  -9.802  0.00  0.00           N  
ATOM   3676  CA  LYS A 476      24.046  57.481 -10.602  0.00  0.00           C  
ATOM   3677  C   LYS A 476      25.321  58.000  -9.960  0.00  0.00           C  
ATOM   3678  O   LYS A 476      26.282  57.261  -9.770  0.00  0.00           O  
ATOM   3679  CB  LYS A 476      23.960  58.019 -12.074  0.00  0.00           C  
ATOM   3680  CG  LYS A 476      22.765  57.473 -12.919  0.00  0.00           C  
ATOM   3681  CD  LYS A 476      22.760  57.817 -14.411  0.00  0.00           C  
ATOM   3682  CE  LYS A 476      22.418  59.337 -14.852  0.00  0.00           C  
ATOM   3683  NZ  LYS A 476      22.110  59.411 -16.269  0.00  0.00           N  
ATOM   3684  N   ALA A 477      25.365  59.272  -9.623  0.00  0.00           N  
ATOM   3685  CA  ALA A 477      26.481  60.042  -8.979  0.00  0.00           C  
ATOM   3686  C   ALA A 477      26.694  59.700  -7.512  0.00  0.00           C  
ATOM   3687  O   ALA A 477      27.552  60.260  -6.809  0.00  0.00           O  
ATOM   3688  CB  ALA A 477      26.063  61.537  -9.249  0.00  0.00           C  
ATOM   3689  N   THR A 478      25.785  58.865  -7.046  0.00  0.00           N  
ATOM   3690  CA  THR A 478      25.915  58.229  -5.732  0.00  0.00           C  
ATOM   3691  C   THR A 478      26.050  56.684  -5.829  0.00  0.00           C  
ATOM   3692  O   THR A 478      25.842  56.053  -4.808  0.00  0.00           O  
ATOM   3693  CB  THR A 478      24.859  58.728  -4.768  0.00  0.00           C  
ATOM   3694  OG1 THR A 478      23.662  58.978  -5.389  0.00  0.00           O  
ATOM   3695  CG2 THR A 478      25.174  59.985  -4.061  0.00  0.00           C  
ATOM   3696  N   GLY A 479      26.345  56.100  -6.989  0.00  0.00           N  
ATOM   3697  CA  GLY A 479      26.466  54.598  -6.906  0.00  0.00           C  
ATOM   3698  C   GLY A 479      25.198  53.802  -6.590  0.00  0.00           C  
ATOM   3699  O   GLY A 479      25.259  52.635  -6.236  0.00  0.00           O  
ATOM   3700  N   GLN A 480      24.030  54.382  -6.853  0.00  0.00           N  
ATOM   3701  CA  GLN A 480      22.680  53.804  -6.628  0.00  0.00           C  
ATOM   3702  C   GLN A 480      22.073  53.303  -7.907  0.00  0.00           C  
ATOM   3703  O   GLN A 480      20.919  53.643  -8.299  0.00  0.00           O  
ATOM   3704  CB  GLN A 480      21.809  54.695  -5.686  0.00  0.00           C  
ATOM   3705  CG  GLN A 480      22.368  54.746  -4.288  0.00  0.00           C  
ATOM   3706  CD  GLN A 480      21.604  55.618  -3.296  0.00  0.00           C  
ATOM   3707  OE1 GLN A 480      22.157  56.590  -2.753  0.00  0.00           O  
ATOM   3708  NE2 GLN A 480      20.363  55.328  -2.953  0.00  0.00           N  
ATOM   3709  N   VAL A 481      22.752  52.412  -8.650  0.00  0.00           N  
ATOM   3710  CA  VAL A 481      22.446  51.800  -9.937  0.00  0.00           C  
ATOM   3711  C   VAL A 481      21.752  50.487  -9.937  0.00  0.00           C  
ATOM   3712  O   VAL A 481      21.730  49.757  -8.964  0.00  0.00           O  
ATOM   3713  CB  VAL A 481      23.690  51.757 -10.860  0.00  0.00           C  
ATOM   3714  CG1 VAL A 481      24.445  53.097 -11.014  0.00  0.00           C  
ATOM   3715  CG2 VAL A 481      24.781  50.785 -10.356  0.00  0.00           C  
ATOM   3716  N   CYS A 482      21.146  50.015 -10.979  0.00  0.00           N  
ATOM   3717  CA  CYS A 482      20.857  48.603 -11.135  0.00  0.00           C  
ATOM   3718  C   CYS A 482      22.086  47.804 -11.490  0.00  0.00           C  
ATOM   3719  O   CYS A 482      22.900  48.316 -12.253  0.00  0.00           O  
ATOM   3720  CB  CYS A 482      19.498  48.219 -11.911  0.00  0.00           C  
ATOM   3721  SG  CYS A 482      18.168  49.073 -11.191  0.00  0.00           S  
ATOM   3722  N   HIS A 483      22.138  46.529 -11.046  0.00  0.00           N  
ATOM   3723  CA  HIS A 483      23.322  45.711 -11.296  0.00  0.00           C  
ATOM   3724  C   HIS A 483      23.416  45.180 -12.742  0.00  0.00           C  
ATOM   3725  O   HIS A 483      22.396  45.032 -13.346  0.00  0.00           O  
ATOM   3726  CB  HIS A 483      23.257  44.599 -10.237  0.00  0.00           C  
ATOM   3727  ND1 HIS A 483      24.528  42.537 -10.875  0.00  0.00           N  
ATOM   3728  CG  HIS A 483      24.512  43.782 -10.295  0.00  0.00           C  
ATOM   3729  CE1 HIS A 483      25.809  42.183 -10.800  0.00  0.00           C  
ATOM   3730  NE2 HIS A 483      26.560  43.185 -10.316  0.00  0.00           N  
ATOM   3731  CD2 HIS A 483      25.770  44.206 -10.049  0.00  0.00           C  
ATOM   3732  N   ALA A 484      24.598  44.946 -13.328  0.00  0.00           N  
ATOM   3733  CA  ALA A 484      24.798  44.840 -14.782  0.00  0.00           C  
ATOM   3734  C   ALA A 484      24.325  43.464 -15.345  0.00  0.00           C  
ATOM   3735  O   ALA A 484      24.355  43.257 -16.562  0.00  0.00           O  
ATOM   3736  CB  ALA A 484      26.280  45.205 -15.041  0.00  0.00           C  
ATOM   3737  N   LEU A 485      23.954  42.597 -14.404  0.00  0.00           N  
ATOM   3738  CA  LEU A 485      23.236  41.355 -14.748  0.00  0.00           C  
ATOM   3739  C   LEU A 485      21.704  41.738 -15.069  0.00  0.00           C  
ATOM   3740  O   LEU A 485      20.974  40.917 -15.637  0.00  0.00           O  
ATOM   3741  CB  LEU A 485      23.438  40.325 -13.603  0.00  0.00           C  
ATOM   3742  CG  LEU A 485      24.913  39.881 -13.547  0.00  0.00           C  
ATOM   3743  CD1 LEU A 485      25.192  38.940 -12.328  0.00  0.00           C  
ATOM   3744  CD2 LEU A 485      25.423  39.136 -14.757  0.00  0.00           C  
ATOM   3745  N   CYS A 486      21.191  42.907 -14.677  0.00  0.00           N  
ATOM   3746  CA  CYS A 486      19.770  43.189 -14.794  0.00  0.00           C  
ATOM   3747  C   CYS A 486      19.617  44.067 -15.943  0.00  0.00           C  
ATOM   3748  O   CYS A 486      20.496  44.828 -16.365  0.00  0.00           O  
ATOM   3749  CB  CYS A 486      19.395  43.886 -13.457  0.00  0.00           C  
ATOM   3750  SG  CYS A 486      19.786  42.873 -11.960  0.00  0.00           S  
ATOM   3751  N   SER A 487      18.356  44.163 -16.439  0.00  0.00           N  
ATOM   3752  CA  SER A 487      17.884  45.332 -17.232  0.00  0.00           C  
ATOM   3753  C   SER A 487      17.226  46.416 -16.403  0.00  0.00           C  
ATOM   3754  O   SER A 487      16.477  46.070 -15.523  0.00  0.00           O  
ATOM   3755  CB  SER A 487      17.040  44.855 -18.434  0.00  0.00           C  
ATOM   3756  OG  SER A 487      16.631  46.000 -19.152  0.00  0.00           O  
ATOM   3757  N   PRO A 488      17.588  47.746 -16.438  0.00  0.00           N  
ATOM   3758  CA  PRO A 488      17.142  48.744 -15.441  0.00  0.00           C  
ATOM   3759  C   PRO A 488      15.594  48.879 -15.458  0.00  0.00           C  
ATOM   3760  O   PRO A 488      15.044  49.664 -14.644  0.00  0.00           O  
ATOM   3761  CD  PRO A 488      18.551  48.283 -17.412  0.00  0.00           C  
ATOM   3762  CB  PRO A 488      17.881  50.044 -15.885  0.00  0.00           C  
ATOM   3763  CG  PRO A 488      18.389  49.828 -17.309  0.00  0.00           C  
ATOM   3764  N   GLU A 489      14.767  48.230 -16.285  0.00  0.00           N  
ATOM   3765  CA  GLU A 489      13.293  48.233 -16.290  0.00  0.00           C  
ATOM   3766  C   GLU A 489      12.712  46.938 -15.557  0.00  0.00           C  
ATOM   3767  O   GLU A 489      11.467  46.806 -15.428  0.00  0.00           O  
ATOM   3768  CB  GLU A 489      12.677  48.409 -17.680  0.00  0.00           C  
ATOM   3769  CG  GLU A 489      12.095  49.862 -17.841  0.00  0.00           C  
ATOM   3770  CD  GLU A 489      11.986  50.415 -19.300  0.00  0.00           C  
ATOM   3771  OE1 GLU A 489      11.603  49.595 -20.222  0.00  0.00           O  
ATOM   3772  OE2 GLU A 489      12.193  51.638 -19.480  0.00  0.00           O  
ATOM   3773  N   GLY A 490      13.579  46.063 -14.885  0.00  0.00           N  
ATOM   3774  CA  GLY A 490      13.042  45.067 -13.934  0.00  0.00           C  
ATOM   3775  C   GLY A 490      13.905  44.917 -12.662  0.00  0.00           C  
ATOM   3776  O   GLY A 490      14.636  43.977 -12.491  0.00  0.00           O  
ATOM   3777  N   CYS A 491      13.924  45.962 -11.812  0.00  0.00           N  
ATOM   3778  CA  CYS A 491      14.836  46.097 -10.657  0.00  0.00           C  
ATOM   3779  C   CYS A 491      14.206  46.939  -9.577  0.00  0.00           C  
ATOM   3780  O   CYS A 491      13.953  48.156  -9.670  0.00  0.00           O  
ATOM   3781  SG  CYS A 491      17.203  47.752 -10.033  0.00  0.00           S  
ATOM   3782  CB  CYS A 491      16.089  46.792 -11.125  0.00  0.00           C  
ATOM   3783  N   TRP A 492      14.120  46.400  -8.342  0.00  0.00           N  
ATOM   3784  CA  TRP A 492      13.494  47.082  -7.190  0.00  0.00           C  
ATOM   3785  C   TRP A 492      14.514  47.711  -6.172  0.00  0.00           C  
ATOM   3786  O   TRP A 492      14.176  48.167  -5.056  0.00  0.00           O  
ATOM   3787  CB  TRP A 492      12.725  46.041  -6.296  0.00  0.00           C  
ATOM   3788  CG  TRP A 492      11.648  45.196  -7.032  0.00  0.00           C  
ATOM   3789  CD1 TRP A 492      11.696  44.040  -7.775  0.00  0.00           C  
ATOM   3790  NE1 TRP A 492      10.488  43.793  -8.323  0.00  0.00           N  
ATOM   3791  CE2 TRP A 492       9.540  44.748  -8.095  0.00  0.00           C  
ATOM   3792  CD2 TRP A 492      10.212  45.595  -7.161  0.00  0.00           C  
ATOM   3793  CE3 TRP A 492       9.393  46.682  -6.682  0.00  0.00           C  
ATOM   3794  CZ3 TRP A 492       8.023  46.689  -6.983  0.00  0.00           C  
ATOM   3795  CZ2 TRP A 492       8.221  44.774  -8.433  0.00  0.00           C  
ATOM   3796  CH2 TRP A 492       7.401  45.803  -7.844  0.00  0.00           C  
ATOM   3797  N   GLY A 493      15.802  47.738  -6.516  0.00  0.00           N  
ATOM   3798  CA  GLY A 493      16.833  48.025  -5.472  0.00  0.00           C  
ATOM   3799  C   GLY A 493      18.271  47.711  -5.977  0.00  0.00           C  
ATOM   3800  O   GLY A 493      18.344  47.266  -7.101  0.00  0.00           O  
ATOM   3801  N   PRO A 494      19.303  47.784  -5.101  0.00  0.00           N  
ATOM   3802  CA  PRO A 494      20.702  47.720  -5.546  0.00  0.00           C  
ATOM   3803  C   PRO A 494      21.358  46.320  -5.866  0.00  0.00           C  
ATOM   3804  O   PRO A 494      22.516  46.340  -6.281  0.00  0.00           O  
ATOM   3805  CD  PRO A 494      19.220  48.208  -3.784  0.00  0.00           C  
ATOM   3806  CB  PRO A 494      21.489  48.390  -4.422  0.00  0.00           C  
ATOM   3807  CG  PRO A 494      20.647  47.903  -3.248  0.00  0.00           C  
ATOM   3808  N   GLU A 495      20.648  45.203  -5.818  0.00  0.00           N  
ATOM   3809  CA  GLU A 495      21.242  43.921  -5.923  0.00  0.00           C  
ATOM   3810  C   GLU A 495      20.561  42.976  -6.977  0.00  0.00           C  
ATOM   3811  O   GLU A 495      19.406  43.256  -7.367  0.00  0.00           O  
ATOM   3812  CB  GLU A 495      21.322  43.265  -4.542  0.00  0.00           C  
ATOM   3813  CG  GLU A 495      22.212  43.946  -3.505  0.00  0.00           C  
ATOM   3814  CD  GLU A 495      22.214  43.258  -2.132  0.00  0.00           C  
ATOM   3815  OE1 GLU A 495      21.114  42.946  -1.698  0.00  0.00           O  
ATOM   3816  OE2 GLU A 495      23.274  43.038  -1.467  0.00  0.00           O  
ATOM   3817  N   PRO A 496      21.280  42.007  -7.583  0.00  0.00           N  
ATOM   3818  CA  PRO A 496      20.693  41.072  -8.528  0.00  0.00           C  
ATOM   3819  C   PRO A 496      19.529  40.259  -7.998  0.00  0.00           C  
ATOM   3820  O   PRO A 496      18.747  39.781  -8.821  0.00  0.00           O  
ATOM   3821  CD  PRO A 496      22.653  41.756  -7.427  0.00  0.00           C  
ATOM   3822  CB  PRO A 496      21.821  40.126  -9.145  0.00  0.00           C  
ATOM   3823  CG  PRO A 496      23.066  40.513  -8.356  0.00  0.00           C  
ATOM   3824  N   ARG A 497      19.464  40.071  -6.678  0.00  0.00           N  
ATOM   3825  CA  ARG A 497      18.223  39.606  -5.952  0.00  0.00           C  
ATOM   3826  C   ARG A 497      17.096  40.642  -5.846  0.00  0.00           C  
ATOM   3827  O   ARG A 497      15.955  40.314  -5.531  0.00  0.00           O  
ATOM   3828  CB  ARG A 497      18.652  38.962  -4.625  0.00  0.00           C  
ATOM   3829  CG  ARG A 497      18.971  40.022  -3.613  0.00  0.00           C  
ATOM   3830  CD  ARG A 497      19.609  39.280  -2.448  0.00  0.00           C  
ATOM   3831  NE  ARG A 497      20.018  40.265  -1.438  0.00  0.00           N  
ATOM   3832  CZ  ARG A 497      20.060  40.081  -0.157  0.00  0.00           C  
ATOM   3833  NH1 ARG A 497      20.266  41.145   0.543  0.00  0.00           N  
ATOM   3834  NH2 ARG A 497      19.841  38.911   0.384  0.00  0.00           N  
ATOM   3835  N   ASP A 498      17.188  41.871  -6.336  0.00  0.00           N  
ATOM   3836  CA  ASP A 498      16.120  42.848  -6.366  0.00  0.00           C  
ATOM   3837  C   ASP A 498      15.667  42.888  -7.861  0.00  0.00           C  
ATOM   3838  O   ASP A 498      14.898  43.760  -8.175  0.00  0.00           O  
ATOM   3839  CB  ASP A 498      16.519  44.256  -5.814  0.00  0.00           C  
ATOM   3840  CG  ASP A 498      17.176  44.392  -4.424  0.00  0.00           C  
ATOM   3841  OD1 ASP A 498      16.579  44.463  -3.310  0.00  0.00           O  
ATOM   3842  OD2 ASP A 498      18.358  44.635  -4.373  0.00  0.00           O  
ATOM   3843  N   CYS A 499      16.064  41.976  -8.745  0.00  0.00           N  
ATOM   3844  CA  CYS A 499      15.816  42.005 -10.237  0.00  0.00           C  
ATOM   3845  C   CYS A 499      14.748  41.034 -10.781  0.00  0.00           C  
ATOM   3846  O   CYS A 499      14.717  39.911 -10.448  0.00  0.00           O  
ATOM   3847  SG  CYS A 499      18.193  43.368 -10.801  0.00  0.00           S  
ATOM   3848  CB  CYS A 499      17.129  41.942 -10.969  0.00  0.00           C  
ATOM   3849  N   VAL A 500      13.857  41.522 -11.663  0.00  0.00           N  
ATOM   3850  CA  VAL A 500      12.855  40.687 -12.349  0.00  0.00           C  
ATOM   3851  C   VAL A 500      12.987  40.541 -13.898  0.00  0.00           C  
ATOM   3852  O   VAL A 500      12.217  39.804 -14.518  0.00  0.00           O  
ATOM   3853  CB  VAL A 500      11.381  41.203 -12.037  0.00  0.00           C  
ATOM   3854  CG1 VAL A 500      11.071  41.197 -10.540  0.00  0.00           C  
ATOM   3855  CG2 VAL A 500      11.188  42.599 -12.547  0.00  0.00           C  
ATOM   3856  N   SER A 501      13.898  41.318 -14.513  0.00  0.00           N  
ATOM   3857  CA  SER A 501      14.181  41.161 -15.967  0.00  0.00           C  
ATOM   3858  C   SER A 501      15.685  41.189 -16.167  0.00  0.00           C  
ATOM   3859  O   SER A 501      16.270  42.255 -16.240  0.00  0.00           O  
ATOM   3860  CB  SER A 501      13.468  42.200 -16.808  0.00  0.00           C  
ATOM   3861  OG  SER A 501      11.997  42.022 -16.780  0.00  0.00           O  
ATOM   3862  N   CYS A 502      16.362  39.997 -16.262  0.00  0.00           N  
ATOM   3863  CA  CYS A 502      17.808  39.967 -16.423  0.00  0.00           C  
ATOM   3864  C   CYS A 502      18.275  40.328 -17.816  0.00  0.00           C  
ATOM   3865  O   CYS A 502      17.605  40.233 -18.823  0.00  0.00           O  
ATOM   3866  CB  CYS A 502      18.341  38.569 -15.957  0.00  0.00           C  
ATOM   3867  SG  CYS A 502      17.535  38.227 -14.414  0.00  0.00           S  
ATOM   3868  N   ARG A 503      19.618  40.573 -17.894  0.00  0.00           N  
ATOM   3869  CA  ARG A 503      20.198  40.756 -19.226  0.00  0.00           C  
ATOM   3870  C   ARG A 503      20.327  39.465 -19.966  0.00  0.00           C  
ATOM   3871  O   ARG A 503      20.156  39.421 -21.147  0.00  0.00           O  
ATOM   3872  CB  ARG A 503      21.631  41.370 -19.207  0.00  0.00           C  
ATOM   3873  CG  ARG A 503      21.708  42.793 -18.702  0.00  0.00           C  
ATOM   3874  CD  ARG A 503      21.290  43.764 -19.777  0.00  0.00           C  
ATOM   3875  NE  ARG A 503      21.316  45.143 -19.232  0.00  0.00           N  
ATOM   3876  CZ  ARG A 503      21.502  46.251 -19.895  0.00  0.00           C  
ATOM   3877  NH1 ARG A 503      21.333  46.407 -21.156  0.00  0.00           N  
ATOM   3878  NH2 ARG A 503      21.631  47.288 -19.108  0.00  0.00           N  
ATOM   3879  N   ASN A 504      20.589  38.328 -19.263  0.00  0.00           N  
ATOM   3880  CA  ASN A 504      20.639  37.036 -19.921  0.00  0.00           C  
ATOM   3881  C   ASN A 504      19.681  36.132 -19.146  0.00  0.00           C  
ATOM   3882  O   ASN A 504      18.708  35.733 -19.758  0.00  0.00           O  
ATOM   3883  CB  ASN A 504      22.026  36.381 -20.113  0.00  0.00           C  
ATOM   3884  CG  ASN A 504      22.916  37.390 -20.782  0.00  0.00           C  
ATOM   3885  OD1 ASN A 504      22.783  37.685 -21.970  0.00  0.00           O  
ATOM   3886  ND2 ASN A 504      23.949  37.928 -20.195  0.00  0.00           N  
ATOM   3887  N   VAL A 505      19.957  35.746 -17.886  0.00  0.00           N  
ATOM   3888  CA  VAL A 505      19.324  34.521 -17.236  0.00  0.00           C  
ATOM   3889  C   VAL A 505      19.188  34.778 -15.702  0.00  0.00           C  
ATOM   3890  O   VAL A 505      19.970  35.567 -15.195  0.00  0.00           O  
ATOM   3891  CB  VAL A 505      20.109  33.178 -17.478  0.00  0.00           C  
ATOM   3892  CG1 VAL A 505      20.029  32.754 -18.938  0.00  0.00           C  
ATOM   3893  CG2 VAL A 505      21.595  33.203 -17.091  0.00  0.00           C  
ATOM   3894  N   SER A 506      18.263  34.063 -15.096  0.00  0.00           N  
ATOM   3895  CA  SER A 506      18.056  33.972 -13.609  0.00  0.00           C  
ATOM   3896  C   SER A 506      18.227  32.611 -12.940  0.00  0.00           C  
ATOM   3897  O   SER A 506      18.311  31.630 -13.613  0.00  0.00           O  
ATOM   3898  CB  SER A 506      16.751  34.538 -13.236  0.00  0.00           C  
ATOM   3899  OG  SER A 506      15.581  33.993 -13.701  0.00  0.00           O  
ATOM   3900  N   ARG A 507      18.375  32.699 -11.567  0.00  0.00           N  
ATOM   3901  CA  ARG A 507      18.246  31.517 -10.777  0.00  0.00           C  
ATOM   3902  C   ARG A 507      17.512  31.774  -9.492  0.00  0.00           C  
ATOM   3903  O   ARG A 507      18.073  32.419  -8.595  0.00  0.00           O  
ATOM   3904  CB  ARG A 507      19.705  31.009 -10.461  0.00  0.00           C  
ATOM   3905  CG  ARG A 507      19.823  29.580  -9.937  0.00  0.00           C  
ATOM   3906  CD  ARG A 507      21.225  29.195  -9.519  0.00  0.00           C  
ATOM   3907  NE  ARG A 507      21.972  28.777 -10.737  0.00  0.00           N  
ATOM   3908  CZ  ARG A 507      23.173  29.157 -10.910  0.00  0.00           C  
ATOM   3909  NH1 ARG A 507      23.918  29.933 -10.182  0.00  0.00           N  
ATOM   3910  NH2 ARG A 507      23.722  28.684 -11.964  0.00  0.00           N  
ATOM   3911  N   GLY A 508      16.267  31.301  -9.474  0.00  0.00           N  
ATOM   3912  CA  GLY A 508      15.200  31.436  -8.485  0.00  0.00           C  
ATOM   3913  C   GLY A 508      14.788  32.937  -8.485  0.00  0.00           C  
ATOM   3914  O   GLY A 508      14.127  33.325  -9.394  0.00  0.00           O  
ATOM   3915  N   ARG A 509      15.226  33.747  -7.569  0.00  0.00           N  
ATOM   3916  CA  ARG A 509      15.103  35.193  -7.525  0.00  0.00           C  
ATOM   3917  C   ARG A 509      16.087  35.913  -8.470  0.00  0.00           C  
ATOM   3918  O   ARG A 509      15.694  36.851  -9.163  0.00  0.00           O  
ATOM   3919  CB  ARG A 509      15.344  35.784  -6.116  0.00  0.00           C  
ATOM   3920  CG  ARG A 509      15.259  37.300  -5.949  0.00  0.00           C  
ATOM   3921  CD  ARG A 509      13.890  37.887  -6.214  0.00  0.00           C  
ATOM   3922  NE  ARG A 509      13.613  38.099  -7.639  0.00  0.00           N  
ATOM   3923  CZ  ARG A 509      12.518  38.136  -8.300  0.00  0.00           C  
ATOM   3924  NH1 ARG A 509      11.361  38.334  -7.742  0.00  0.00           N  
ATOM   3925  NH2 ARG A 509      12.419  37.954  -9.572  0.00  0.00           N  
ATOM   3926  N   GLU A 510      17.368  35.507  -8.511  0.00  0.00           N  
ATOM   3927  CA  GLU A 510      18.434  36.467  -8.847  0.00  0.00           C  
ATOM   3928  C   GLU A 510      19.002  36.299 -10.255  0.00  0.00           C  
ATOM   3929  O   GLU A 510      19.149  35.172 -10.687  0.00  0.00           O  
ATOM   3930  CB  GLU A 510      19.527  36.500  -7.774  0.00  0.00           C  
ATOM   3931  CG  GLU A 510      20.605  35.375  -7.807  0.00  0.00           C  
ATOM   3932  CD  GLU A 510      21.514  35.353  -6.570  0.00  0.00           C  
ATOM   3933  OE1 GLU A 510      22.615  35.908  -6.709  0.00  0.00           O  
ATOM   3934  OE2 GLU A 510      21.035  34.834  -5.531  0.00  0.00           O  
ATOM   3935  N   CYS A 511      19.429  37.375 -10.910  0.00  0.00           N  
ATOM   3936  CA  CYS A 511      20.112  37.203 -12.146  0.00  0.00           C  
ATOM   3937  C   CYS A 511      21.464  36.645 -11.978  0.00  0.00           C  
ATOM   3938  O   CYS A 511      22.238  37.046 -11.071  0.00  0.00           O  
ATOM   3939  SG  CYS A 511      18.685  39.483 -13.132  0.00  0.00           S  
ATOM   3940  CB  CYS A 511      20.244  38.550 -12.855  0.00  0.00           C  
ATOM   3941  N   VAL A 512      21.938  35.823 -12.908  0.00  0.00           N  
ATOM   3942  CA  VAL A 512      23.292  35.180 -12.726  0.00  0.00           C  
ATOM   3943  C   VAL A 512      24.002  35.224 -14.080  0.00  0.00           C  
ATOM   3944  O   VAL A 512      23.374  35.533 -15.129  0.00  0.00           O  
ATOM   3945  CB  VAL A 512      23.185  33.746 -12.201  0.00  0.00           C  
ATOM   3946  CG1 VAL A 512      22.861  33.707 -10.725  0.00  0.00           C  
ATOM   3947  CG2 VAL A 512      22.169  32.838 -13.014  0.00  0.00           C  
ATOM   3948  N   ASP A 513      25.336  35.001 -13.977  0.00  0.00           N  
ATOM   3949  CA  ASP A 513      26.226  35.167 -15.152  0.00  0.00           C  
ATOM   3950  C   ASP A 513      26.039  34.119 -16.234  0.00  0.00           C  
ATOM   3951  O   ASP A 513      25.877  34.549 -17.342  0.00  0.00           O  
ATOM   3952  CB  ASP A 513      27.636  35.316 -14.666  0.00  0.00           C  
ATOM   3953  CG  ASP A 513      28.218  34.030 -14.035  0.00  0.00           C  
ATOM   3954  OD1 ASP A 513      27.422  33.225 -13.512  0.00  0.00           O  
ATOM   3955  OD2 ASP A 513      29.479  33.839 -13.965  0.00  0.00           O  
ATOM   3956  N   LYS A 514      25.939  32.831 -15.950  0.00  0.00           N  
ATOM   3957  CA  LYS A 514      25.400  31.755 -16.814  0.00  0.00           C  
ATOM   3958  C   LYS A 514      24.960  30.535 -16.037  0.00  0.00           C  
ATOM   3959  O   LYS A 514      25.213  30.362 -14.849  0.00  0.00           O  
ATOM   3960  CB  LYS A 514      26.498  31.333 -17.870  0.00  0.00           C  
ATOM   3961  CG  LYS A 514      27.766  30.800 -17.176  0.00  0.00           C  
ATOM   3962  CD  LYS A 514      28.873  30.606 -18.243  0.00  0.00           C  
ATOM   3963  CE  LYS A 514      30.123  30.001 -17.525  0.00  0.00           C  
ATOM   3964  NZ  LYS A 514      31.325  30.086 -18.376  0.00  0.00           N  
ATOM   3965  N   CYS A 515      24.316  29.602 -16.677  0.00  0.00           N  
ATOM   3966  CA  CYS A 515      23.844  28.385 -16.025  0.00  0.00           C  
ATOM   3967  C   CYS A 515      24.881  27.260 -16.104  0.00  0.00           C  
ATOM   3968  O   CYS A 515      25.668  27.245 -17.105  0.00  0.00           O  
ATOM   3969  CB  CYS A 515      22.556  27.886 -16.648  0.00  0.00           C  
ATOM   3970  SG  CYS A 515      21.305  29.189 -16.982  0.00  0.00           S  
ATOM   3971  N   LYS A 516      24.897  26.412 -15.136  0.00  0.00           N  
ATOM   3972  CA  LYS A 516      25.663  25.139 -15.098  0.00  0.00           C  
ATOM   3973  C   LYS A 516      25.251  24.091 -16.139  0.00  0.00           C  
ATOM   3974  O   LYS A 516      24.784  23.020 -15.835  0.00  0.00           O  
ATOM   3975  CB  LYS A 516      25.644  24.773 -13.620  0.00  0.00           C  
ATOM   3976  CG  LYS A 516      26.085  25.814 -12.562  0.00  0.00           C  
ATOM   3977  CD  LYS A 516      25.696  25.482 -11.123  0.00  0.00           C  
ATOM   3978  CE  LYS A 516      25.842  26.582 -10.076  0.00  0.00           C  
ATOM   3979  NZ  LYS A 516      25.289  26.196  -8.799  0.00  0.00           N  
ATOM   3980  N   LEU A 517      25.445  24.432 -17.408  0.00  0.00           N  
ATOM   3981  CA  LEU A 517      25.065  23.525 -18.545  0.00  0.00           C  
ATOM   3982  C   LEU A 517      26.002  22.281 -18.726  0.00  0.00           C  
ATOM   3983  O   LEU A 517      25.505  21.182 -18.689  0.00  0.00           O  
ATOM   3984  CB  LEU A 517      25.117  24.469 -19.754  0.00  0.00           C  
ATOM   3985  CG  LEU A 517      24.276  23.858 -20.914  0.00  0.00           C  
ATOM   3986  CD1 LEU A 517      22.771  23.642 -20.724  0.00  0.00           C  
ATOM   3987  CD2 LEU A 517      24.405  24.710 -22.112  0.00  0.00           C  
ATOM   3988  N   LEU A 518      27.310  22.497 -18.738  0.00  0.00           N  
ATOM   3989  CA  LEU A 518      28.221  21.424 -19.041  0.00  0.00           C  
ATOM   3990  C   LEU A 518      29.232  21.256 -17.887  0.00  0.00           C  
ATOM   3991  O   LEU A 518      29.733  20.142 -17.703  0.00  0.00           O  
ATOM   3992  CB  LEU A 518      28.914  21.864 -20.382  0.00  0.00           C  
ATOM   3993  CG  LEU A 518      28.029  22.278 -21.547  0.00  0.00           C  
ATOM   3994  CD1 LEU A 518      29.027  22.476 -22.670  0.00  0.00           C  
ATOM   3995  CD2 LEU A 518      26.953  21.282 -21.943  0.00  0.00           C  
ATOM   3996  N   GLU A 519      29.611  22.315 -17.129  0.00  0.00           N  
ATOM   3997  CA  GLU A 519      30.472  22.397 -15.968  0.00  0.00           C  
ATOM   3998  C   GLU A 519      29.839  23.204 -14.791  0.00  0.00           C  
ATOM   3999  O   GLU A 519      29.301  24.266 -15.008  0.00  0.00           O  
ATOM   4000  CB  GLU A 519      31.723  23.143 -16.416  0.00  0.00           C  
ATOM   4001  CG  GLU A 519      32.879  23.359 -15.339  0.00  0.00           C  
ATOM   4002  CD  GLU A 519      33.788  22.070 -15.244  0.00  0.00           C  
ATOM   4003  OE1 GLU A 519      33.227  20.942 -15.129  0.00  0.00           O  
ATOM   4004  OE2 GLU A 519      35.049  22.195 -15.153  0.00  0.00           O  
ATOM   4005  N   GLY A 520      29.854  22.699 -13.530  0.00  0.00           N  
ATOM   4006  CA  GLY A 520      29.316  23.253 -12.235  0.00  0.00           C  
ATOM   4007  C   GLY A 520      28.617  22.229 -11.295  0.00  0.00           C  
ATOM   4008  O   GLY A 520      28.786  21.022 -11.544  0.00  0.00           O  
ATOM   4009  N   GLU A 521      28.084  22.653 -10.151  0.00  0.00           N  
ATOM   4010  CA  GLU A 521      27.387  21.839  -9.058  0.00  0.00           C  
ATOM   4011  C   GLU A 521      26.101  22.598  -8.607  0.00  0.00           C  
ATOM   4012  O   GLU A 521      26.254  23.784  -8.166  0.00  0.00           O  
ATOM   4013  CB  GLU A 521      28.298  21.533  -7.838  0.00  0.00           C  
ATOM   4014  CG  GLU A 521      27.871  20.291  -7.103  0.00  0.00           C  
ATOM   4015  CD  GLU A 521      28.181  19.105  -8.055  0.00  0.00           C  
ATOM   4016  OE1 GLU A 521      27.254  18.519  -8.567  0.00  0.00           O  
ATOM   4017  OE2 GLU A 521      29.382  18.811  -8.250  0.00  0.00           O  
ATOM   4018  N   PRO A 522      24.888  22.008  -8.651  0.00  0.00           N  
ATOM   4019  CA  PRO A 522      24.452  20.969  -9.545  0.00  0.00           C  
ATOM   4020  C   PRO A 522      24.516  21.300 -11.061  0.00  0.00           C  
ATOM   4021  O   PRO A 522      24.683  22.498 -11.409  0.00  0.00           O  
ATOM   4022  CD  PRO A 522      23.751  22.616  -7.975  0.00  0.00           C  
ATOM   4023  CB  PRO A 522      23.010  20.762  -9.146  0.00  0.00           C  
ATOM   4024  CG  PRO A 522      22.533  22.144  -8.691  0.00  0.00           C  
ATOM   4025  N   ARG A 523      24.324  20.262 -11.943  0.00  0.00           N  
ATOM   4026  CA  ARG A 523      24.106  20.558 -13.372  0.00  0.00           C  
ATOM   4027  C   ARG A 523      22.670  21.068 -13.649  0.00  0.00           C  
ATOM   4028  O   ARG A 523      21.696  20.665 -13.023  0.00  0.00           O  
ATOM   4029  CB  ARG A 523      24.295  19.320 -14.231  0.00  0.00           C  
ATOM   4030  CG  ARG A 523      25.676  18.713 -14.209  0.00  0.00           C  
ATOM   4031  CD  ARG A 523      26.810  19.514 -14.808  0.00  0.00           C  
ATOM   4032  NE  ARG A 523      28.146  18.916 -14.728  0.00  0.00           N  
ATOM   4033  CZ  ARG A 523      28.740  18.076 -15.576  0.00  0.00           C  
ATOM   4034  NH1 ARG A 523      28.108  17.697 -16.684  0.00  0.00           N  
ATOM   4035  NH2 ARG A 523      29.967  17.671 -15.382  0.00  0.00           N  
ATOM   4036  N   GLU A 524      22.553  22.018 -14.608  0.00  0.00           N  
ATOM   4037  CA  GLU A 524      21.450  22.765 -15.034  0.00  0.00           C  
ATOM   4038  C   GLU A 524      21.192  22.657 -16.554  0.00  0.00           C  
ATOM   4039  O   GLU A 524      21.973  22.298 -17.403  0.00  0.00           O  
ATOM   4040  CB  GLU A 524      21.604  24.220 -14.650  0.00  0.00           C  
ATOM   4041  CG  GLU A 524      21.440  24.483 -13.143  0.00  0.00           C  
ATOM   4042  CD  GLU A 524      21.873  25.850 -12.689  0.00  0.00           C  
ATOM   4043  OE1 GLU A 524      21.402  26.253 -11.522  0.00  0.00           O  
ATOM   4044  OE2 GLU A 524      22.704  26.554 -13.290  0.00  0.00           O  
ATOM   4045  N   PHE A 525      19.963  23.083 -16.913  0.00  0.00           N  
ATOM   4046  CA  PHE A 525      19.509  23.353 -18.260  0.00  0.00           C  
ATOM   4047  C   PHE A 525      18.490  24.533 -18.363  0.00  0.00           C  
ATOM   4048  O   PHE A 525      17.889  24.960 -17.355  0.00  0.00           O  
ATOM   4049  CB  PHE A 525      18.752  22.044 -18.718  0.00  0.00           C  
ATOM   4050  CG  PHE A 525      18.540  21.999 -20.217  0.00  0.00           C  
ATOM   4051  CD1 PHE A 525      19.610  21.654 -21.053  0.00  0.00           C  
ATOM   4052  CE1 PHE A 525      19.462  21.751 -22.468  0.00  0.00           C  
ATOM   4053  CZ  PHE A 525      18.181  22.127 -23.024  0.00  0.00           C  
ATOM   4054  CD2 PHE A 525      17.333  22.479 -20.772  0.00  0.00           C  
ATOM   4055  CE2 PHE A 525      17.142  22.510 -22.188  0.00  0.00           C  
ATOM   4056  N   VAL A 526      18.410  25.092 -19.619  0.00  0.00           N  
ATOM   4057  CA  VAL A 526      17.860  26.394 -19.886  0.00  0.00           C  
ATOM   4058  C   VAL A 526      16.964  26.379 -21.103  0.00  0.00           C  
ATOM   4059  O   VAL A 526      17.505  26.431 -22.226  0.00  0.00           O  
ATOM   4060  CB  VAL A 526      18.916  27.481 -19.936  0.00  0.00           C  
ATOM   4061  CG1 VAL A 526      18.429  28.771 -19.368  0.00  0.00           C  
ATOM   4062  CG2 VAL A 526      20.236  27.125 -19.163  0.00  0.00           C  
ATOM   4063  N   GLU A 527      15.618  26.464 -20.904  0.00  0.00           N  
ATOM   4064  CA  GLU A 527      14.731  26.575 -22.035  0.00  0.00           C  
ATOM   4065  C   GLU A 527      14.005  27.964 -22.063  0.00  0.00           C  
ATOM   4066  O   GLU A 527      14.071  28.586 -23.146  0.00  0.00           O  
ATOM   4067  CB  GLU A 527      13.772  25.425 -21.847  0.00  0.00           C  
ATOM   4068  CG  GLU A 527      12.664  25.214 -22.854  0.00  0.00           C  
ATOM   4069  CD  GLU A 527      11.701  24.077 -22.536  0.00  0.00           C  
ATOM   4070  OE1 GLU A 527      12.050  23.067 -21.924  0.00  0.00           O  
ATOM   4071  OE2 GLU A 527      10.495  24.147 -22.903  0.00  0.00           O  
ATOM   4072  N   ASN A 528      13.524  28.609 -20.931  0.00  0.00           N  
ATOM   4073  CA  ASN A 528      12.944  29.933 -20.802  0.00  0.00           C  
ATOM   4074  C   ASN A 528      13.788  30.896 -20.032  0.00  0.00           C  
ATOM   4075  O   ASN A 528      13.258  31.778 -19.381  0.00  0.00           O  
ATOM   4076  CB  ASN A 528      11.397  29.911 -20.462  0.00  0.00           C  
ATOM   4077  CG  ASN A 528      11.066  29.509 -19.092  0.00  0.00           C  
ATOM   4078  OD1 ASN A 528      11.760  28.740 -18.405  0.00  0.00           O  
ATOM   4079  ND2 ASN A 528       9.890  29.896 -18.648  0.00  0.00           N  
ATOM   4080  N   SER A 529      15.110  30.796 -20.163  0.00  0.00           N  
ATOM   4081  CA  SER A 529      16.129  31.722 -19.561  0.00  0.00           C  
ATOM   4082  C   SER A 529      16.132  31.770 -18.010  0.00  0.00           C  
ATOM   4083  O   SER A 529      16.685  32.677 -17.373  0.00  0.00           O  
ATOM   4084  CB  SER A 529      16.013  33.134 -20.153  0.00  0.00           C  
ATOM   4085  OG  SER A 529      16.591  33.068 -21.458  0.00  0.00           O  
ATOM   4086  N   GLU A 530      15.547  30.774 -17.306  0.00  0.00           N  
ATOM   4087  CA  GLU A 530      15.878  30.367 -15.905  0.00  0.00           C  
ATOM   4088  C   GLU A 530      16.810  29.164 -15.997  0.00  0.00           C  
ATOM   4089  O   GLU A 530      16.732  28.344 -16.943  0.00  0.00           O  
ATOM   4090  CB  GLU A 530      14.530  29.961 -15.205  0.00  0.00           C  
ATOM   4091  CG  GLU A 530      13.259  30.839 -15.243  0.00  0.00           C  
ATOM   4092  CD  GLU A 530      12.359  30.499 -14.068  0.00  0.00           C  
ATOM   4093  OE1 GLU A 530      12.384  31.251 -13.017  0.00  0.00           O  
ATOM   4094  OE2 GLU A 530      11.683  29.460 -14.128  0.00  0.00           O  
ATOM   4095  N   CYS A 531      17.801  29.086 -15.051  0.00  0.00           N  
ATOM   4096  CA  CYS A 531      18.816  27.975 -14.930  0.00  0.00           C  
ATOM   4097  C   CYS A 531      18.223  26.946 -13.897  0.00  0.00           C  
ATOM   4098  O   CYS A 531      18.101  27.233 -12.736  0.00  0.00           O  
ATOM   4099  SG  CYS A 531      20.949  29.937 -15.179  0.00  0.00           S  
ATOM   4100  CB  CYS A 531      20.144  28.540 -14.296  0.00  0.00           C  
ATOM   4101  N   ILE A 532      17.793  25.835 -14.456  0.00  0.00           N  
ATOM   4102  CA  ILE A 532      16.925  24.850 -13.849  0.00  0.00           C  
ATOM   4103  C   ILE A 532      17.757  23.636 -13.632  0.00  0.00           C  
ATOM   4104  O   ILE A 532      18.446  23.057 -14.497  0.00  0.00           O  
ATOM   4105  CB  ILE A 532      15.675  24.637 -14.739  0.00  0.00           C  
ATOM   4106  CG2 ILE A 532      14.853  23.327 -14.411  0.00  0.00           C  
ATOM   4107  CG1 ILE A 532      14.901  25.966 -14.841  0.00  0.00           C  
ATOM   4108  CD1 ILE A 532      14.437  26.613 -13.488  0.00  0.00           C  
ATOM   4109  N   GLN A 533      17.521  23.145 -12.443  0.00  0.00           N  
ATOM   4110  CA  GLN A 533      18.449  22.122 -11.834  0.00  0.00           C  
ATOM   4111  C   GLN A 533      18.009  20.763 -12.257  0.00  0.00           C  
ATOM   4112  O   GLN A 533      16.860  20.495 -12.190  0.00  0.00           O  
ATOM   4113  CB  GLN A 533      18.610  22.198 -10.275  0.00  0.00           C  
ATOM   4114  CG  GLN A 533      19.379  23.384  -9.689  0.00  0.00           C  
ATOM   4115  CD  GLN A 533      18.594  24.667  -9.828  0.00  0.00           C  
ATOM   4116  OE1 GLN A 533      17.515  24.713  -9.284  0.00  0.00           O  
ATOM   4117  NE2 GLN A 533      18.936  25.658 -10.625  0.00  0.00           N  
ATOM   4118  N   CYS A 534      18.918  19.883 -12.759  0.00  0.00           N  
ATOM   4119  CA  CYS A 534      18.620  18.555 -13.286  0.00  0.00           C  
ATOM   4120  C   CYS A 534      18.447  17.543 -12.149  0.00  0.00           C  
ATOM   4121  O   CYS A 534      18.918  17.809 -11.022  0.00  0.00           O  
ATOM   4122  CB  CYS A 534      19.792  18.080 -14.179  0.00  0.00           C  
ATOM   4123  SG  CYS A 534      20.067  19.131 -15.691  0.00  0.00           S  
ATOM   4124  N   HIS A 535      17.709  16.484 -12.412  0.00  0.00           N  
ATOM   4125  CA  HIS A 535      17.268  15.538 -11.417  0.00  0.00           C  
ATOM   4126  C   HIS A 535      18.459  14.846 -10.657  0.00  0.00           C  
ATOM   4127  O   HIS A 535      19.518  14.469 -11.199  0.00  0.00           O  
ATOM   4128  CB  HIS A 535      16.447  14.426 -12.044  0.00  0.00           C  
ATOM   4129  ND1 HIS A 535      15.853  12.543 -10.535  0.00  0.00           N  
ATOM   4130  CG  HIS A 535      15.538  13.774 -11.118  0.00  0.00           C  
ATOM   4131  CE1 HIS A 535      14.851  12.209  -9.698  0.00  0.00           C  
ATOM   4132  NE2 HIS A 535      13.936  13.143  -9.827  0.00  0.00           N  
ATOM   4133  CD2 HIS A 535      14.382  14.185 -10.579  0.00  0.00           C  
ATOM   4134  N   PRO A 536      18.309  14.684  -9.315  0.00  0.00           N  
ATOM   4135  CA  PRO A 536      19.369  14.029  -8.551  0.00  0.00           C  
ATOM   4136  C   PRO A 536      19.576  12.530  -8.761  0.00  0.00           C  
ATOM   4137  O   PRO A 536      20.699  12.114  -8.586  0.00  0.00           O  
ATOM   4138  CD  PRO A 536      17.191  15.227  -8.517  0.00  0.00           C  
ATOM   4139  CB  PRO A 536      18.902  14.396  -7.096  0.00  0.00           C  
ATOM   4140  CG  PRO A 536      17.412  14.677  -7.128  0.00  0.00           C  
ATOM   4141  N   GLU A 537      18.590  11.762  -9.209  0.00  0.00           N  
ATOM   4142  CA  GLU A 537      18.776  10.333  -9.442  0.00  0.00           C  
ATOM   4143  C   GLU A 537      19.424   9.929 -10.755  0.00  0.00           C  
ATOM   4144  O   GLU A 537      19.503   8.799 -11.135  0.00  0.00           O  
ATOM   4145  CB  GLU A 537      17.465   9.541  -9.134  0.00  0.00           C  
ATOM   4146  CG  GLU A 537      17.677   8.213  -8.427  0.00  0.00           C  
ATOM   4147  CD  GLU A 537      17.700   8.403  -6.906  0.00  0.00           C  
ATOM   4148  OE1 GLU A 537      16.708   8.213  -6.160  0.00  0.00           O  
ATOM   4149  OE2 GLU A 537      18.842   8.642  -6.522  0.00  0.00           O  
ATOM   4150  N   CYS A 538      20.031  10.923 -11.430  0.00  0.00           N  
ATOM   4151  CA  CYS A 538      20.602  10.854 -12.722  0.00  0.00           C  
ATOM   4152  C   CYS A 538      22.043  11.402 -12.762  0.00  0.00           C  
ATOM   4153  O   CYS A 538      22.470  12.168 -11.881  0.00  0.00           O  
ATOM   4154  CB  CYS A 538      19.765  11.788 -13.633  0.00  0.00           C  
ATOM   4155  SG  CYS A 538      18.022  11.096 -13.746  0.00  0.00           S  
ATOM   4156  N   LEU A 539      22.840  10.867 -13.664  0.00  0.00           N  
ATOM   4157  CA  LEU A 539      24.257  11.059 -13.747  0.00  0.00           C  
ATOM   4158  C   LEU A 539      24.830  12.194 -14.691  0.00  0.00           C  
ATOM   4159  O   LEU A 539      24.482  12.212 -15.822  0.00  0.00           O  
ATOM   4160  CB  LEU A 539      24.976   9.778 -14.085  0.00  0.00           C  
ATOM   4161  CG  LEU A 539      26.327   9.597 -13.417  0.00  0.00           C  
ATOM   4162  CD1 LEU A 539      26.193   9.090 -11.962  0.00  0.00           C  
ATOM   4163  CD2 LEU A 539      27.091   8.599 -14.246  0.00  0.00           C  
ATOM   4164  N   PRO A 540      25.636  13.132 -14.212  0.00  0.00           N  
ATOM   4165  CA  PRO A 540      26.269  14.093 -15.040  0.00  0.00           C  
ATOM   4166  C   PRO A 540      27.028  13.525 -16.279  0.00  0.00           C  
ATOM   4167  O   PRO A 540      27.811  12.525 -16.155  0.00  0.00           O  
ATOM   4168  CD  PRO A 540      25.873  13.497 -12.798  0.00  0.00           C  
ATOM   4169  CB  PRO A 540      26.972  15.117 -14.171  0.00  0.00           C  
ATOM   4170  CG  PRO A 540      26.136  14.969 -12.918  0.00  0.00           C  
ATOM   4171  N   GLN A 541      27.104  14.228 -17.388  0.00  0.00           N  
ATOM   4172  CA  GLN A 541      27.663  13.749 -18.608  0.00  0.00           C  
ATOM   4173  C   GLN A 541      28.964  14.462 -18.993  0.00  0.00           C  
ATOM   4174  O   GLN A 541      29.069  15.621 -18.707  0.00  0.00           O  
ATOM   4175  CB  GLN A 541      26.588  13.830 -19.712  0.00  0.00           C  
ATOM   4176  CG  GLN A 541      25.302  12.959 -19.445  0.00  0.00           C  
ATOM   4177  CD  GLN A 541      25.584  11.475 -19.404  0.00  0.00           C  
ATOM   4178  OE1 GLN A 541      25.673  10.858 -20.458  0.00  0.00           O  
ATOM   4179  NE2 GLN A 541      25.664  11.013 -18.157  0.00  0.00           N  
ATOM   4180  N   ALA A 542      29.857  13.763 -19.682  0.00  0.00           N  
ATOM   4181  CA  ALA A 542      31.177  14.299 -19.955  0.00  0.00           C  
ATOM   4182  C   ALA A 542      31.021  15.431 -21.041  0.00  0.00           C  
ATOM   4183  O   ALA A 542      30.776  15.106 -22.191  0.00  0.00           O  
ATOM   4184  CB  ALA A 542      32.063  13.109 -20.408  0.00  0.00           C  
ATOM   4185  N   MET A 543      31.267  16.653 -20.548  0.00  0.00           N  
ATOM   4186  CA  MET A 543      31.318  17.850 -21.345  0.00  0.00           C  
ATOM   4187  C   MET A 543      30.065  18.026 -22.136  0.00  0.00           C  
ATOM   4188  O   MET A 543      30.054  18.488 -23.288  0.00  0.00           O  
ATOM   4189  CB  MET A 543      32.806  17.959 -21.907  0.00  0.00           C  
ATOM   4190  CG  MET A 543      33.016  19.318 -22.561  0.00  0.00           C  
ATOM   4191  SD  MET A 543      32.823  20.705 -21.437  0.00  0.00           S  
ATOM   4192  CE  MET A 543      33.063  22.114 -22.613  0.00  0.00           C  
ATOM   4193  N   ASN A 544      28.944  17.582 -21.570  0.00  0.00           N  
ATOM   4194  CA  ASN A 544      27.684  17.457 -22.295  0.00  0.00           C  
ATOM   4195  C   ASN A 544      26.532  17.773 -21.355  0.00  0.00           C  
ATOM   4196  O   ASN A 544      26.738  17.776 -20.137  0.00  0.00           O  
ATOM   4197  CB  ASN A 544      27.687  16.009 -22.991  0.00  0.00           C  
ATOM   4198  CG  ASN A 544      26.541  15.570 -23.908  0.00  0.00           C  
ATOM   4199  OD1 ASN A 544      26.705  15.338 -25.096  0.00  0.00           O  
ATOM   4200  ND2 ASN A 544      25.390  15.408 -23.390  0.00  0.00           N  
ATOM   4201  N   ILE A 545      25.291  18.118 -21.827  0.00  0.00           N  
ATOM   4202  CA  ILE A 545      24.131  18.287 -20.940  0.00  0.00           C  
ATOM   4203  C   ILE A 545      23.810  17.020 -20.202  0.00  0.00           C  
ATOM   4204  O   ILE A 545      24.047  15.911 -20.711  0.00  0.00           O  
ATOM   4205  CB  ILE A 545      22.895  18.618 -21.792  0.00  0.00           C  
ATOM   4206  CG2 ILE A 545      22.993  20.104 -22.157  0.00  0.00           C  
ATOM   4207  CG1 ILE A 545      22.527  17.680 -22.989  0.00  0.00           C  
ATOM   4208  CD1 ILE A 545      21.097  17.964 -23.472  0.00  0.00           C  
ATOM   4209  N   THR A 546      23.273  17.261 -18.976  0.00  0.00           N  
ATOM   4210  CA  THR A 546      22.856  16.229 -17.963  0.00  0.00           C  
ATOM   4211  C   THR A 546      21.403  15.924 -17.909  0.00  0.00           C  
ATOM   4212  O   THR A 546      21.006  14.772 -17.775  0.00  0.00           O  
ATOM   4213  CB  THR A 546      23.274  16.696 -16.616  0.00  0.00           C  
ATOM   4214  OG1 THR A 546      24.731  16.618 -16.619  0.00  0.00           O  
ATOM   4215  CG2 THR A 546      22.857  15.901 -15.405  0.00  0.00           C  
ATOM   4216  N   CYS A 547      20.628  16.938 -18.277  0.00  0.00           N  
ATOM   4217  CA  CYS A 547      19.226  16.810 -18.626  0.00  0.00           C  
ATOM   4218  C   CYS A 547      18.801  17.740 -19.794  0.00  0.00           C  
ATOM   4219  O   CYS A 547      19.522  18.527 -20.380  0.00  0.00           O  
ATOM   4220  SG  CYS A 547      18.385  18.692 -16.748  0.00  0.00           S  
ATOM   4221  CB  CYS A 547      18.504  17.017 -17.360  0.00  0.00           C  
ATOM   4222  N   THR A 548      17.540  17.610 -20.289  0.00  0.00           N  
ATOM   4223  CA  THR A 548      16.892  18.537 -21.123  0.00  0.00           C  
ATOM   4224  C   THR A 548      15.631  19.246 -20.462  0.00  0.00           C  
ATOM   4225  O   THR A 548      15.180  20.354 -20.820  0.00  0.00           O  
ATOM   4226  CB  THR A 548      16.426  17.766 -22.372  0.00  0.00           C  
ATOM   4227  OG1 THR A 548      15.852  16.585 -21.992  0.00  0.00           O  
ATOM   4228  CG2 THR A 548      17.447  17.436 -23.449  0.00  0.00           C  
ATOM   4229  N   GLY A 549      15.101  18.567 -19.429  0.00  0.00           N  
ATOM   4230  CA  GLY A 549      14.119  19.202 -18.508  0.00  0.00           C  
ATOM   4231  C   GLY A 549      14.171  18.700 -17.046  0.00  0.00           C  
ATOM   4232  O   GLY A 549      14.886  17.780 -16.750  0.00  0.00           O  
ATOM   4233  N   ARG A 550      13.509  19.351 -16.084  0.00  0.00           N  
ATOM   4234  CA  ARG A 550      13.808  19.114 -14.660  0.00  0.00           C  
ATOM   4235  C   ARG A 550      13.516  17.647 -14.114  0.00  0.00           C  
ATOM   4236  O   ARG A 550      14.202  17.305 -13.111  0.00  0.00           O  
ATOM   4237  CB  ARG A 550      13.003  20.132 -13.810  0.00  0.00           C  
ATOM   4238  CG  ARG A 550      11.501  19.910 -13.917  0.00  0.00           C  
ATOM   4239  CD  ARG A 550      10.679  21.001 -13.163  0.00  0.00           C  
ATOM   4240  NE  ARG A 550      10.943  22.376 -13.587  0.00  0.00           N  
ATOM   4241  CZ  ARG A 550      11.199  23.460 -12.914  0.00  0.00           C  
ATOM   4242  NH1 ARG A 550      11.315  23.571 -11.565  0.00  0.00           N  
ATOM   4243  NH2 ARG A 550      11.472  24.535 -13.540  0.00  0.00           N  
ATOM   4244  N   GLY A 551      12.669  16.801 -14.700  0.00  0.00           N  
ATOM   4245  CA  GLY A 551      12.280  15.514 -14.048  0.00  0.00           C  
ATOM   4246  C   GLY A 551      13.220  14.331 -14.337  0.00  0.00           C  
ATOM   4247  O   GLY A 551      14.097  14.502 -15.188  0.00  0.00           O  
ATOM   4248  N   PRO A 552      12.926  13.113 -13.796  0.00  0.00           N  
ATOM   4249  CA  PRO A 552      13.655  11.830 -14.045  0.00  0.00           C  
ATOM   4250  C   PRO A 552      13.374  11.182 -15.420  0.00  0.00           C  
ATOM   4251  O   PRO A 552      14.077  10.257 -15.820  0.00  0.00           O  
ATOM   4252  CD  PRO A 552      11.852  12.859 -12.838  0.00  0.00           C  
ATOM   4253  CB  PRO A 552      13.060  10.929 -12.969  0.00  0.00           C  
ATOM   4254  CG  PRO A 552      11.606  11.368 -12.838  0.00  0.00           C  
ATOM   4255  N   ASP A 553      12.391  11.692 -16.145  0.00  0.00           N  
ATOM   4256  CA  ASP A 553      12.072  11.294 -17.542  0.00  0.00           C  
ATOM   4257  C   ASP A 553      12.916  12.106 -18.602  0.00  0.00           C  
ATOM   4258  O   ASP A 553      12.927  11.710 -19.754  0.00  0.00           O  
ATOM   4259  CB  ASP A 553      10.543  11.333 -17.732  0.00  0.00           C  
ATOM   4260  CG  ASP A 553       9.993  12.789 -17.868  0.00  0.00           C  
ATOM   4261  OD1 ASP A 553       9.046  13.096 -18.638  0.00  0.00           O  
ATOM   4262  OD2 ASP A 553      10.610  13.649 -17.245  0.00  0.00           O  
ATOM   4263  N   ASN A 554      13.668  13.194 -18.202  0.00  0.00           N  
ATOM   4264  CA  ASN A 554      14.495  13.994 -19.086  0.00  0.00           C  
ATOM   4265  C   ASN A 554      16.012  14.069 -18.669  0.00  0.00           C  
ATOM   4266  O   ASN A 554      16.663  15.063 -18.904  0.00  0.00           O  
ATOM   4267  CB  ASN A 554      13.759  15.326 -19.385  0.00  0.00           C  
ATOM   4268  CG  ASN A 554      12.421  15.180 -20.087  0.00  0.00           C  
ATOM   4269  OD1 ASN A 554      12.409  15.149 -21.339  0.00  0.00           O  
ATOM   4270  ND2 ASN A 554      11.300  14.878 -19.548  0.00  0.00           N  
ATOM   4271  N   CYS A 555      16.498  12.920 -18.109  0.00  0.00           N  
ATOM   4272  CA  CYS A 555      17.833  12.707 -17.723  0.00  0.00           C  
ATOM   4273  C   CYS A 555      18.519  12.122 -18.964  0.00  0.00           C  
ATOM   4274  O   CYS A 555      17.931  11.141 -19.515  0.00  0.00           O  
ATOM   4275  SG  CYS A 555      17.206  12.323 -15.035  0.00  0.00           S  
ATOM   4276  CB  CYS A 555      17.865  11.715 -16.564  0.00  0.00           C  
ATOM   4277  N   ILE A 556      19.756  12.579 -19.246  0.00  0.00           N  
ATOM   4278  CA  ILE A 556      20.536  11.925 -20.392  0.00  0.00           C  
ATOM   4279  C   ILE A 556      21.022  10.478 -19.926  0.00  0.00           C  
ATOM   4280  O   ILE A 556      21.105   9.619 -20.786  0.00  0.00           O  
ATOM   4281  CB  ILE A 556      21.605  12.989 -20.823  0.00  0.00           C  
ATOM   4282  CG2 ILE A 556      22.361  12.211 -21.937  0.00  0.00           C  
ATOM   4283  CG1 ILE A 556      20.943  14.266 -21.235  0.00  0.00           C  
ATOM   4284  CD1 ILE A 556      19.846  14.251 -22.332  0.00  0.00           C  
ATOM   4285  N   GLN A 557      21.200  10.157 -18.633  0.00  0.00           N  
ATOM   4286  CA  GLN A 557      21.538   8.907 -18.057  0.00  0.00           C  
ATOM   4287  C   GLN A 557      21.192   8.792 -16.546  0.00  0.00           C  
ATOM   4288  O   GLN A 557      21.179   9.765 -15.770  0.00  0.00           O  
ATOM   4289  CB  GLN A 557      23.080   8.818 -18.228  0.00  0.00           C  
ATOM   4290  CG  GLN A 557      23.451   7.300 -18.373  0.00  0.00           C  
ATOM   4291  CD  GLN A 557      25.001   7.135 -18.533  0.00  0.00           C  
ATOM   4292  OE1 GLN A 557      25.773   7.889 -18.018  0.00  0.00           O  
ATOM   4293  NE2 GLN A 557      25.504   6.171 -19.283  0.00  0.00           N  
ATOM   4294  N   CYS A 558      20.863   7.559 -16.092  0.00  0.00           N  
ATOM   4295  CA  CYS A 558      20.460   7.237 -14.669  0.00  0.00           C  
ATOM   4296  C   CYS A 558      21.705   7.005 -13.839  0.00  0.00           C  
ATOM   4297  O   CYS A 558      22.651   6.455 -14.341  0.00  0.00           O  
ATOM   4298  CB  CYS A 558      19.513   6.022 -14.822  0.00  0.00           C  
ATOM   4299  SG  CYS A 558      18.065   6.388 -15.922  0.00  0.00           S  
ATOM   4300  N   ALA A 559      21.627   7.260 -12.555  0.00  0.00           N  
ATOM   4301  CA  ALA A 559      22.747   7.021 -11.669  0.00  0.00           C  
ATOM   4302  C   ALA A 559      22.925   5.528 -11.336  0.00  0.00           C  
ATOM   4303  O   ALA A 559      24.029   5.062 -11.104  0.00  0.00           O  
ATOM   4304  CB  ALA A 559      22.532   7.909 -10.406  0.00  0.00           C  
ATOM   4305  N   HIS A 560      21.857   4.755 -11.380  0.00  0.00           N  
ATOM   4306  CA  HIS A 560      21.865   3.309 -11.436  0.00  0.00           C  
ATOM   4307  C   HIS A 560      20.863   2.695 -12.482  0.00  0.00           C  
ATOM   4308  O   HIS A 560      21.220   1.813 -13.182  0.00  0.00           O  
ATOM   4309  CB  HIS A 560      21.605   2.653 -10.078  0.00  0.00           C  
ATOM   4310  ND1 HIS A 560      23.588   2.800  -8.377  0.00  0.00           N  
ATOM   4311  CG  HIS A 560      22.435   3.282  -8.998  0.00  0.00           C  
ATOM   4312  CE1 HIS A 560      23.904   3.658  -7.376  0.00  0.00           C  
ATOM   4313  NE2 HIS A 560      23.008   4.718  -7.381  0.00  0.00           N  
ATOM   4314  CD2 HIS A 560      22.044   4.396  -8.333  0.00  0.00           C  
ATOM   4315  N   TYR A 561      19.571   3.092 -12.390  0.00  0.00           N  
ATOM   4316  CA  TYR A 561      18.508   2.257 -12.919  0.00  0.00           C  
ATOM   4317  C   TYR A 561      17.269   3.031 -13.415  0.00  0.00           C  
ATOM   4318  O   TYR A 561      17.148   4.235 -13.115  0.00  0.00           O  
ATOM   4319  CB  TYR A 561      18.125   1.264 -11.831  0.00  0.00           C  
ATOM   4320  CG  TYR A 561      17.441   0.007 -12.291  0.00  0.00           C  
ATOM   4321  CD1 TYR A 561      16.361  -0.465 -11.513  0.00  0.00           C  
ATOM   4322  CE1 TYR A 561      15.656  -1.628 -11.868  0.00  0.00           C  
ATOM   4323  CZ  TYR A 561      16.076  -2.286 -13.062  0.00  0.00           C  
ATOM   4324  OH  TYR A 561      15.250  -3.258 -13.495  0.00  0.00           O  
ATOM   4325  CD2 TYR A 561      17.920  -0.751 -13.370  0.00  0.00           C  
ATOM   4326  CE2 TYR A 561      17.167  -1.878 -13.750  0.00  0.00           C  
ATOM   4327  N   ILE A 562      16.375   2.369 -14.173  0.00  0.00           N  
ATOM   4328  CA  ILE A 562      15.289   2.980 -14.972  0.00  0.00           C  
ATOM   4329  C   ILE A 562      14.174   2.033 -15.165  0.00  0.00           C  
ATOM   4330  O   ILE A 562      14.413   0.817 -15.338  0.00  0.00           O  
ATOM   4331  CB  ILE A 562      15.838   3.630 -16.308  0.00  0.00           C  
ATOM   4332  CG2 ILE A 562      17.010   2.835 -16.967  0.00  0.00           C  
ATOM   4333  CG1 ILE A 562      14.778   3.955 -17.436  0.00  0.00           C  
ATOM   4334  CD1 ILE A 562      15.261   4.958 -18.490  0.00  0.00           C  
ATOM   4335  N   ASP A 563      12.921   2.555 -15.126  0.00  0.00           N  
ATOM   4336  CA  ASP A 563      11.638   1.879 -15.303  0.00  0.00           C  
ATOM   4337  C   ASP A 563      11.020   2.599 -16.521  0.00  0.00           C  
ATOM   4338  O   ASP A 563      10.745   3.770 -16.428  0.00  0.00           O  
ATOM   4339  CB  ASP A 563      10.849   2.313 -14.077  0.00  0.00           C  
ATOM   4340  CG  ASP A 563       9.391   1.974 -14.171  0.00  0.00           C  
ATOM   4341  OD1 ASP A 563       8.974   0.955 -14.782  0.00  0.00           O  
ATOM   4342  OD2 ASP A 563       8.555   2.660 -13.568  0.00  0.00           O  
ATOM   4343  N   GLY A 564      10.841   1.920 -17.665  0.00  0.00           N  
ATOM   4344  CA  GLY A 564      10.408   2.482 -18.954  0.00  0.00           C  
ATOM   4345  C   GLY A 564      11.211   3.732 -19.371  0.00  0.00           C  
ATOM   4346  O   GLY A 564      12.280   3.471 -19.949  0.00  0.00           O  
ATOM   4347  N   PRO A 565      10.695   5.003 -19.346  0.00  0.00           N  
ATOM   4348  CA  PRO A 565      11.292   6.258 -19.818  0.00  0.00           C  
ATOM   4349  C   PRO A 565      11.968   7.016 -18.611  0.00  0.00           C  
ATOM   4350  O   PRO A 565      12.627   8.075 -18.838  0.00  0.00           O  
ATOM   4351  CD  PRO A 565       9.259   5.227 -19.085  0.00  0.00           C  
ATOM   4352  CB  PRO A 565      10.140   7.060 -20.592  0.00  0.00           C  
ATOM   4353  CG  PRO A 565       8.977   6.674 -19.623  0.00  0.00           C  
ATOM   4354  N   HIS A 566      11.888   6.564 -17.364  0.00  0.00           N  
ATOM   4355  CA  HIS A 566      12.300   7.402 -16.230  0.00  0.00           C  
ATOM   4356  C   HIS A 566      13.264   6.821 -15.275  0.00  0.00           C  
ATOM   4357  O   HIS A 566      13.340   5.613 -14.936  0.00  0.00           O  
ATOM   4358  CB  HIS A 566      11.080   7.882 -15.448  0.00  0.00           C  
ATOM   4359  ND1 HIS A 566       8.775   6.933 -15.856  0.00  0.00           N  
ATOM   4360  CG  HIS A 566       9.996   6.896 -15.149  0.00  0.00           C  
ATOM   4361  CE1 HIS A 566       8.100   5.900 -15.413  0.00  0.00           C  
ATOM   4362  NE2 HIS A 566       8.715   5.376 -14.310  0.00  0.00           N  
ATOM   4363  CD2 HIS A 566       9.941   5.976 -14.169  0.00  0.00           C  
ATOM   4364  N   CYS A 567      14.164   7.555 -14.711  0.00  0.00           N  
ATOM   4365  CA  CYS A 567      15.193   7.077 -13.856  0.00  0.00           C  
ATOM   4366  C   CYS A 567      14.704   6.793 -12.419  0.00  0.00           C  
ATOM   4367  O   CYS A 567      13.843   7.482 -11.855  0.00  0.00           O  
ATOM   4368  SG  CYS A 567      17.280   8.198 -15.393  0.00  0.00           S  
ATOM   4369  CB  CYS A 567      16.437   8.032 -13.837  0.00  0.00           C  
ATOM   4370  N   VAL A 568      15.124   5.696 -11.785  0.00  0.00           N  
ATOM   4371  CA  VAL A 568      14.770   5.157 -10.430  0.00  0.00           C  
ATOM   4372  C   VAL A 568      16.084   4.681  -9.749  0.00  0.00           C  
ATOM   4373  O   VAL A 568      17.157   4.789 -10.399  0.00  0.00           O  
ATOM   4374  CB  VAL A 568      13.766   3.966 -10.554  0.00  0.00           C  
ATOM   4375  CG1 VAL A 568      12.456   4.378 -11.188  0.00  0.00           C  
ATOM   4376  CG2 VAL A 568      14.233   2.794 -11.346  0.00  0.00           C  
ATOM   4377  N   LYS A 569      16.040   4.427  -8.427  0.00  0.00           N  
ATOM   4378  CA  LYS A 569      17.058   3.616  -7.743  0.00  0.00           C  
ATOM   4379  C   LYS A 569      16.724   2.126  -7.766  0.00  0.00           C  
ATOM   4380  O   LYS A 569      17.477   1.241  -8.164  0.00  0.00           O  
ATOM   4381  CB  LYS A 569      17.175   4.130  -6.329  0.00  0.00           C  
ATOM   4382  CG  LYS A 569      18.317   3.362  -5.575  0.00  0.00           C  
ATOM   4383  CD  LYS A 569      19.699   3.665  -6.164  0.00  0.00           C  
ATOM   4384  CE  LYS A 569      20.741   3.377  -5.086  0.00  0.00           C  
ATOM   4385  NZ  LYS A 569      20.892   1.946  -4.778  0.00  0.00           N  
ATOM   4386  N   THR A 570      15.459   1.788  -7.418  0.00  0.00           N  
ATOM   4387  CA  THR A 570      14.848   0.462  -7.331  0.00  0.00           C  
ATOM   4388  C   THR A 570      13.502   0.281  -8.020  0.00  0.00           C  
ATOM   4389  O   THR A 570      12.788   1.253  -8.169  0.00  0.00           O  
ATOM   4390  CB  THR A 570      14.728   0.038  -5.843  0.00  0.00           C  
ATOM   4391  OG1 THR A 570      13.724   0.905  -5.182  0.00  0.00           O  
ATOM   4392  CG2 THR A 570      16.033   0.218  -5.095  0.00  0.00           C  
ATOM   4393  N   CYS A 571      13.037  -0.934  -8.315  0.00  0.00           N  
ATOM   4394  CA  CYS A 571      11.707  -1.189  -8.820  0.00  0.00           C  
ATOM   4395  C   CYS A 571      10.973  -2.353  -8.084  0.00  0.00           C  
ATOM   4396  O   CYS A 571      11.594  -3.354  -7.793  0.00  0.00           O  
ATOM   4397  CB  CYS A 571      11.924  -1.503 -10.294  0.00  0.00           C  
ATOM   4398  SG  CYS A 571      10.383  -1.538 -11.236  0.00  0.00           S  
ATOM   4399  N   PRO A 572       9.734  -2.265  -7.535  0.00  0.00           N  
ATOM   4400  CA  PRO A 572       9.152  -3.330  -6.638  0.00  0.00           C  
ATOM   4401  C   PRO A 572       8.515  -4.385  -7.511  0.00  0.00           C  
ATOM   4402  O   PRO A 572       8.567  -4.320  -8.725  0.00  0.00           O  
ATOM   4403  CD  PRO A 572       8.982  -1.021  -7.479  0.00  0.00           C  
ATOM   4404  CB  PRO A 572       8.178  -2.558  -5.669  0.00  0.00           C  
ATOM   4405  CG  PRO A 572       7.715  -1.397  -6.632  0.00  0.00           C  
ATOM   4406  N   ALA A 573       7.878  -5.334  -6.878  0.00  0.00           N  
ATOM   4407  CA  ALA A 573       7.168  -6.461  -7.551  0.00  0.00           C  
ATOM   4408  C   ALA A 573       5.801  -5.959  -8.224  0.00  0.00           C  
ATOM   4409  O   ALA A 573       5.376  -6.388  -9.324  0.00  0.00           O  
ATOM   4410  CB  ALA A 573       6.812  -7.433  -6.418  0.00  0.00           C  
ATOM   4411  N   GLY A 574       5.127  -4.961  -7.581  0.00  0.00           N  
ATOM   4412  CA  GLY A 574       3.803  -4.463  -8.017  0.00  0.00           C  
ATOM   4413  C   GLY A 574       3.500  -3.127  -7.291  0.00  0.00           C  
ATOM   4414  O   GLY A 574       4.029  -2.863  -6.203  0.00  0.00           O  
ATOM   4415  N   VAL A 575       2.713  -2.247  -7.989  0.00  0.00           N  
ATOM   4416  CA  VAL A 575       2.051  -1.036  -7.393  0.00  0.00           C  
ATOM   4417  C   VAL A 575       0.545  -1.173  -7.758  0.00  0.00           C  
ATOM   4418  O   VAL A 575       0.126  -2.014  -8.518  0.00  0.00           O  
ATOM   4419  CB  VAL A 575       2.622   0.267  -7.875  0.00  0.00           C  
ATOM   4420  CG1 VAL A 575       4.000   0.523  -7.136  0.00  0.00           C  
ATOM   4421  CG2 VAL A 575       2.899   0.190  -9.371  0.00  0.00           C  
ATOM   4422  N   MET A 576      -0.386  -0.242  -7.341  0.00  0.00           N  
ATOM   4423  CA  MET A 576      -1.824  -0.217  -7.711  0.00  0.00           C  
ATOM   4424  C   MET A 576      -2.097   0.642  -8.932  0.00  0.00           C  
ATOM   4425  O   MET A 576      -1.418   1.659  -9.216  0.00  0.00           O  
ATOM   4426  CB  MET A 576      -2.776   0.157  -6.564  0.00  0.00           C  
ATOM   4427  CG  MET A 576      -2.558  -0.756  -5.377  0.00  0.00           C  
ATOM   4428  SD  MET A 576      -3.572  -0.029  -3.973  0.00  0.00           S  
ATOM   4429  CE  MET A 576      -2.991  -1.066  -2.603  0.00  0.00           C  
ATOM   4430  N   GLY A 577      -3.007   0.203  -9.769  0.00  0.00           N  
ATOM   4431  CA  GLY A 577      -3.285   0.812 -11.062  0.00  0.00           C  
ATOM   4432  C   GLY A 577      -4.746   1.339 -11.226  0.00  0.00           C  
ATOM   4433  O   GLY A 577      -5.390   1.759 -10.269  0.00  0.00           O  
ATOM   4434  N   GLU A 578      -5.242   1.388 -12.464  0.00  0.00           N  
ATOM   4435  CA  GLU A 578      -6.574   1.937 -12.868  0.00  0.00           C  
ATOM   4436  C   GLU A 578      -7.650   0.837 -12.736  0.00  0.00           C  
ATOM   4437  O   GLU A 578      -7.230  -0.280 -12.657  0.00  0.00           O  
ATOM   4438  CB  GLU A 578      -6.386   2.378 -14.299  0.00  0.00           C  
ATOM   4439  CG  GLU A 578      -7.597   3.076 -14.987  0.00  0.00           C  
ATOM   4440  CD  GLU A 578      -8.331   4.194 -14.178  0.00  0.00           C  
ATOM   4441  OE1 GLU A 578      -9.521   3.996 -14.081  0.00  0.00           O  
ATOM   4442  OE2 GLU A 578      -7.745   5.281 -13.894  0.00  0.00           O  
ATOM   4443  N   ASN A 579      -8.967   1.237 -12.766  0.00  0.00           N  
ATOM   4444  CA  ASN A 579     -10.095   0.232 -12.540  0.00  0.00           C  
ATOM   4445  C   ASN A 579      -9.903  -1.093 -11.735  0.00  0.00           C  
ATOM   4446  O   ASN A 579     -10.124  -2.242 -12.120  0.00  0.00           O  
ATOM   4447  CB  ASN A 579     -10.747  -0.076 -13.867  0.00  0.00           C  
ATOM   4448  CG  ASN A 579     -12.062  -0.876 -13.724  0.00  0.00           C  
ATOM   4449  OD1 ASN A 579     -12.347  -1.703 -14.536  0.00  0.00           O  
ATOM   4450  ND2 ASN A 579     -12.977  -0.677 -12.786  0.00  0.00           N  
ATOM   4451  N   ASN A 580      -9.482  -0.737 -10.462  0.00  0.00           N  
ATOM   4452  CA  ASN A 580      -9.072  -1.676  -9.408  0.00  0.00           C  
ATOM   4453  C   ASN A 580      -7.967  -2.734  -9.777  0.00  0.00           C  
ATOM   4454  O   ASN A 580      -7.817  -3.644  -8.999  0.00  0.00           O  
ATOM   4455  CB  ASN A 580     -10.241  -2.477  -8.842  0.00  0.00           C  
ATOM   4456  CG  ASN A 580     -11.304  -1.658  -8.234  0.00  0.00           C  
ATOM   4457  OD1 ASN A 580     -12.429  -1.709  -8.669  0.00  0.00           O  
ATOM   4458  ND2 ASN A 580     -11.084  -1.022  -7.134  0.00  0.00           N  
ATOM   4459  N   THR A 581      -7.256  -2.508 -10.883  0.00  0.00           N  
ATOM   4460  CA  THR A 581      -6.098  -3.395 -11.291  0.00  0.00           C  
ATOM   4461  C   THR A 581      -4.803  -2.995 -10.637  0.00  0.00           C  
ATOM   4462  O   THR A 581      -4.715  -1.851 -10.168  0.00  0.00           O  
ATOM   4463  CB  THR A 581      -5.953  -3.555 -12.855  0.00  0.00           C  
ATOM   4464  OG1 THR A 581      -5.511  -2.399 -13.478  0.00  0.00           O  
ATOM   4465  CG2 THR A 581      -7.392  -3.792 -13.433  0.00  0.00           C  
ATOM   4466  N   LEU A 582      -3.852  -3.917 -10.608  0.00  0.00           N  
ATOM   4467  CA  LEU A 582      -2.528  -3.832 -10.028  0.00  0.00           C  
ATOM   4468  C   LEU A 582      -1.507  -4.038 -11.156  0.00  0.00           C  
ATOM   4469  O   LEU A 582      -1.749  -4.723 -12.132  0.00  0.00           O  
ATOM   4470  CB  LEU A 582      -2.305  -4.902  -8.929  0.00  0.00           C  
ATOM   4471  CG  LEU A 582      -2.680  -4.496  -7.474  0.00  0.00           C  
ATOM   4472  CD1 LEU A 582      -4.210  -4.338  -7.281  0.00  0.00           C  
ATOM   4473  CD2 LEU A 582      -2.201  -5.653  -6.629  0.00  0.00           C  
ATOM   4474  N   VAL A 583      -0.318  -3.343 -11.082  0.00  0.00           N  
ATOM   4475  CA  VAL A 583       0.680  -3.351 -12.148  0.00  0.00           C  
ATOM   4476  C   VAL A 583       1.898  -3.975 -11.628  0.00  0.00           C  
ATOM   4477  O   VAL A 583       2.479  -3.555 -10.613  0.00  0.00           O  
ATOM   4478  CB  VAL A 583       0.977  -1.885 -12.555  0.00  0.00           C  
ATOM   4479  CG1 VAL A 583       2.195  -1.813 -13.528  0.00  0.00           C  
ATOM   4480  CG2 VAL A 583      -0.210  -1.337 -13.449  0.00  0.00           C  
ATOM   4481  N   TRP A 584       2.303  -5.032 -12.340  0.00  0.00           N  
ATOM   4482  CA  TRP A 584       3.239  -6.024 -11.823  0.00  0.00           C  
ATOM   4483  C   TRP A 584       4.412  -5.914 -12.751  0.00  0.00           C  
ATOM   4484  O   TRP A 584       4.269  -5.892 -13.987  0.00  0.00           O  
ATOM   4485  CB  TRP A 584       2.588  -7.381 -11.906  0.00  0.00           C  
ATOM   4486  CG  TRP A 584       1.372  -7.555 -11.050  0.00  0.00           C  
ATOM   4487  CD1 TRP A 584       0.066  -7.479 -11.388  0.00  0.00           C  
ATOM   4488  NE1 TRP A 584      -0.751  -7.685 -10.328  0.00  0.00           N  
ATOM   4489  CE2 TRP A 584       0.026  -7.924  -9.174  0.00  0.00           C  
ATOM   4490  CD2 TRP A 584       1.388  -7.758  -9.592  0.00  0.00           C  
ATOM   4491  CE3 TRP A 584       2.375  -7.953  -8.580  0.00  0.00           C  
ATOM   4492  CZ3 TRP A 584       2.080  -8.394  -7.319  0.00  0.00           C  
ATOM   4493  CZ2 TRP A 584      -0.319  -8.326  -7.861  0.00  0.00           C  
ATOM   4494  CH2 TRP A 584       0.758  -8.658  -6.930  0.00  0.00           C  
ATOM   4495  N   LYS A 585       5.590  -5.755 -12.075  0.00  0.00           N  
ATOM   4496  CA  LYS A 585       6.893  -5.631 -12.776  0.00  0.00           C  
ATOM   4497  C   LYS A 585       7.914  -6.676 -12.396  0.00  0.00           C  
ATOM   4498  O   LYS A 585       7.751  -7.444 -11.411  0.00  0.00           O  
ATOM   4499  CB  LYS A 585       7.537  -4.286 -12.585  0.00  0.00           C  
ATOM   4500  CG  LYS A 585       6.583  -3.183 -12.842  0.00  0.00           C  
ATOM   4501  CD  LYS A 585       7.095  -1.777 -12.560  0.00  0.00           C  
ATOM   4502  CE  LYS A 585       6.080  -0.854 -13.230  0.00  0.00           C  
ATOM   4503  NZ  LYS A 585       6.539   0.557 -13.106  0.00  0.00           N  
ATOM   4504  N   TYR A 586       8.965  -6.702 -13.216  0.00  0.00           N  
ATOM   4505  CA  TYR A 586      10.169  -7.426 -12.947  0.00  0.00           C  
ATOM   4506  C   TYR A 586      11.333  -6.764 -13.634  0.00  0.00           C  
ATOM   4507  O   TYR A 586      11.237  -5.895 -14.484  0.00  0.00           O  
ATOM   4508  CB  TYR A 586      10.033  -8.904 -13.485  0.00  0.00           C  
ATOM   4509  CG  TYR A 586      10.249  -8.985 -15.000  0.00  0.00           C  
ATOM   4510  CD1 TYR A 586      11.501  -9.369 -15.574  0.00  0.00           C  
ATOM   4511  CE1 TYR A 586      11.585  -9.399 -16.988  0.00  0.00           C  
ATOM   4512  CZ  TYR A 586      10.495  -9.084 -17.777  0.00  0.00           C  
ATOM   4513  OH  TYR A 586      10.577  -8.993 -19.146  0.00  0.00           O  
ATOM   4514  CD2 TYR A 586       9.090  -8.708 -15.825  0.00  0.00           C  
ATOM   4515  CE2 TYR A 586       9.233  -8.888 -17.202  0.00  0.00           C  
ATOM   4516  N   ALA A 587      12.569  -7.036 -13.133  0.00  0.00           N  
ATOM   4517  CA  ALA A 587      13.737  -6.454 -13.781  0.00  0.00           C  
ATOM   4518  C   ALA A 587      14.331  -7.314 -15.012  0.00  0.00           C  
ATOM   4519  O   ALA A 587      14.862  -8.424 -14.856  0.00  0.00           O  
ATOM   4520  CB  ALA A 587      14.805  -6.217 -12.667  0.00  0.00           C  
ATOM   4521  N   ASP A 588      14.377  -6.655 -16.175  0.00  0.00           N  
ATOM   4522  CA  ASP A 588      14.749  -7.374 -17.522  0.00  0.00           C  
ATOM   4523  C   ASP A 588      16.279  -7.284 -17.875  0.00  0.00           C  
ATOM   4524  O   ASP A 588      17.026  -6.466 -17.405  0.00  0.00           O  
ATOM   4525  CB  ASP A 588      13.758  -6.906 -18.531  0.00  0.00           C  
ATOM   4526  CG  ASP A 588      13.971  -7.644 -19.886  0.00  0.00           C  
ATOM   4527  OD1 ASP A 588      13.428  -8.769 -20.072  0.00  0.00           O  
ATOM   4528  OD2 ASP A 588      14.692  -7.095 -20.756  0.00  0.00           O  
ATOM   4529  N   ALA A 589      16.687  -8.275 -18.627  0.00  0.00           N  
ATOM   4530  CA  ALA A 589      18.025  -8.402 -19.243  0.00  0.00           C  
ATOM   4531  C   ALA A 589      18.301  -7.222 -20.177  0.00  0.00           C  
ATOM   4532  O   ALA A 589      19.450  -7.106 -20.567  0.00  0.00           O  
ATOM   4533  CB  ALA A 589      17.992  -9.703 -20.068  0.00  0.00           C  
ATOM   4534  N   GLY A 590      17.444  -6.265 -20.341  0.00  0.00           N  
ATOM   4535  CA  GLY A 590      17.717  -4.940 -20.959  0.00  0.00           C  
ATOM   4536  C   GLY A 590      18.139  -3.853 -19.975  0.00  0.00           C  
ATOM   4537  O   GLY A 590      18.108  -2.724 -20.435  0.00  0.00           O  
ATOM   4538  N   HIS A 591      18.553  -4.132 -18.752  0.00  0.00           N  
ATOM   4539  CA  HIS A 591      18.872  -3.182 -17.633  0.00  0.00           C  
ATOM   4540  C   HIS A 591      17.781  -2.120 -17.432  0.00  0.00           C  
ATOM   4541  O   HIS A 591      18.009  -0.924 -17.401  0.00  0.00           O  
ATOM   4542  CB  HIS A 591      20.359  -2.787 -17.742  0.00  0.00           C  
ATOM   4543  ND1 HIS A 591      21.695  -0.755 -16.814  0.00  0.00           N  
ATOM   4544  CG  HIS A 591      20.848  -1.855 -16.652  0.00  0.00           C  
ATOM   4545  CE1 HIS A 591      21.893  -0.272 -15.550  0.00  0.00           C  
ATOM   4546  NE2 HIS A 591      21.190  -0.938 -14.690  0.00  0.00           N  
ATOM   4547  CD2 HIS A 591      20.579  -1.942 -15.351  0.00  0.00           C  
ATOM   4548  N   VAL A 592      16.548  -2.550 -17.384  0.00  0.00           N  
ATOM   4549  CA  VAL A 592      15.254  -1.831 -17.421  0.00  0.00           C  
ATOM   4550  C   VAL A 592      14.181  -2.585 -16.648  0.00  0.00           C  
ATOM   4551  O   VAL A 592      13.993  -3.809 -16.752  0.00  0.00           O  
ATOM   4552  CB  VAL A 592      14.718  -1.345 -18.769  0.00  0.00           C  
ATOM   4553  CG1 VAL A 592      15.593  -0.287 -19.410  0.00  0.00           C  
ATOM   4554  CG2 VAL A 592      14.613  -2.549 -19.692  0.00  0.00           C  
ATOM   4555  N   CYS A 593      13.468  -1.879 -15.860  0.00  0.00           N  
ATOM   4556  CA  CYS A 593      12.336  -2.519 -15.134  0.00  0.00           C  
ATOM   4557  C   CYS A 593      11.170  -2.603 -16.042  0.00  0.00           C  
ATOM   4558  O   CYS A 593      10.957  -1.711 -16.961  0.00  0.00           O  
ATOM   4559  SG  CYS A 593      10.971  -2.732 -12.741  0.00  0.00           S  
ATOM   4560  CB  CYS A 593      12.078  -1.807 -13.840  0.00  0.00           C  
ATOM   4561  N   HIS A 594      10.416  -3.692 -15.967  0.00  0.00           N  
ATOM   4562  CA  HIS A 594       9.546  -4.139 -17.103  0.00  0.00           C  
ATOM   4563  C   HIS A 594       8.297  -4.957 -16.650  0.00  0.00           C  
ATOM   4564  O   HIS A 594       8.218  -5.572 -15.573  0.00  0.00           O  
ATOM   4565  CB  HIS A 594      10.500  -4.923 -18.059  0.00  0.00           C  
ATOM   4566  ND1 HIS A 594      10.676  -4.358 -20.590  0.00  0.00           N  
ATOM   4567  CG  HIS A 594      10.094  -5.018 -19.497  0.00  0.00           C  
ATOM   4568  CE1 HIS A 594      10.054  -4.853 -21.709  0.00  0.00           C  
ATOM   4569  NE2 HIS A 594       9.196  -5.827 -21.306  0.00  0.00           N  
ATOM   4570  CD2 HIS A 594       9.148  -5.862 -19.962  0.00  0.00           C  
ATOM   4571  N   LEU A 595       7.249  -5.025 -17.512  0.00  0.00           N  
ATOM   4572  CA  LEU A 595       5.996  -5.508 -17.045  0.00  0.00           C  
ATOM   4573  C   LEU A 595       5.750  -7.001 -17.239  0.00  0.00           C  
ATOM   4574  O   LEU A 595       6.283  -7.592 -18.200  0.00  0.00           O  
ATOM   4575  CB  LEU A 595       4.875  -4.636 -17.705  0.00  0.00           C  
ATOM   4576  CG  LEU A 595       4.832  -3.109 -17.440  0.00  0.00           C  
ATOM   4577  CD1 LEU A 595       4.035  -2.266 -18.498  0.00  0.00           C  
ATOM   4578  CD2 LEU A 595       4.200  -2.717 -16.108  0.00  0.00           C  
ATOM   4579  N   CYS A 596       4.753  -7.494 -16.508  0.00  0.00           N  
ATOM   4580  CA  CYS A 596       4.189  -8.853 -16.541  0.00  0.00           C  
ATOM   4581  C   CYS A 596       2.966  -8.973 -17.444  0.00  0.00           C  
ATOM   4582  O   CYS A 596       2.541  -8.030 -18.106  0.00  0.00           O  
ATOM   4583  CB  CYS A 596       3.892  -9.338 -15.082  0.00  0.00           C  
ATOM   4584  SG  CYS A 596       5.260  -9.097 -13.848  0.00  0.00           S  
ATOM   4585  N   HIS A 597       2.519 -10.233 -17.567  0.00  0.00           N  
ATOM   4586  CA  HIS A 597       1.229 -10.494 -18.340  0.00  0.00           C  
ATOM   4587  C   HIS A 597       0.115  -9.502 -17.886  0.00  0.00           C  
ATOM   4588  O   HIS A 597      -0.150  -9.313 -16.683  0.00  0.00           O  
ATOM   4589  CB  HIS A 597       0.796 -11.979 -18.125  0.00  0.00           C  
ATOM   4590  ND1 HIS A 597      -1.681 -12.008 -18.647  0.00  0.00           N  
ATOM   4591  CG  HIS A 597      -0.365 -12.299 -19.037  0.00  0.00           C  
ATOM   4592  CE1 HIS A 597      -2.425 -12.395 -19.763  0.00  0.00           C  
ATOM   4593  NE2 HIS A 597      -1.610 -12.936 -20.758  0.00  0.00           N  
ATOM   4594  CD2 HIS A 597      -0.294 -12.918 -20.254  0.00  0.00           C  
ATOM   4595  N   PRO A 598      -0.635  -8.846 -18.797  0.00  0.00           N  
ATOM   4596  CA  PRO A 598      -1.649  -7.867 -18.428  0.00  0.00           C  
ATOM   4597  C   PRO A 598      -2.728  -8.350 -17.528  0.00  0.00           C  
ATOM   4598  O   PRO A 598      -3.399  -7.577 -16.807  0.00  0.00           O  
ATOM   4599  CD  PRO A 598      -0.304  -8.689 -20.233  0.00  0.00           C  
ATOM   4600  CB  PRO A 598      -2.274  -7.311 -19.826  0.00  0.00           C  
ATOM   4601  CG  PRO A 598      -0.974  -7.429 -20.597  0.00  0.00           C  
ATOM   4602  N   ASN A 599      -2.976  -9.643 -17.417  0.00  0.00           N  
ATOM   4603  CA  ASN A 599      -3.937 -10.360 -16.613  0.00  0.00           C  
ATOM   4604  C   ASN A 599      -3.421 -10.931 -15.280  0.00  0.00           C  
ATOM   4605  O   ASN A 599      -4.111 -11.724 -14.640  0.00  0.00           O  
ATOM   4606  CB  ASN A 599      -4.810 -11.247 -17.480  0.00  0.00           C  
ATOM   4607  CG  ASN A 599      -5.356 -10.474 -18.720  0.00  0.00           C  
ATOM   4608  OD1 ASN A 599      -4.643 -10.327 -19.698  0.00  0.00           O  
ATOM   4609  ND2 ASN A 599      -6.586  -9.961 -18.671  0.00  0.00           N  
ATOM   4610  N   CYS A 600      -2.185 -10.599 -14.938  0.00  0.00           N  
ATOM   4611  CA  CYS A 600      -1.440 -10.955 -13.722  0.00  0.00           C  
ATOM   4612  C   CYS A 600      -2.059 -10.490 -12.404  0.00  0.00           C  
ATOM   4613  O   CYS A 600      -2.618  -9.382 -12.319  0.00  0.00           O  
ATOM   4614  CB  CYS A 600      -0.030 -10.520 -13.943  0.00  0.00           C  
ATOM   4615  SG  CYS A 600       1.111 -10.967 -12.589  0.00  0.00           S  
ATOM   4616  N   THR A 601      -1.981 -11.271 -11.334  0.00  0.00           N  
ATOM   4617  CA  THR A 601      -2.599 -11.009 -10.011  0.00  0.00           C  
ATOM   4618  C   THR A 601      -1.723 -11.353  -8.845  0.00  0.00           C  
ATOM   4619  O   THR A 601      -1.966 -10.974  -7.702  0.00  0.00           O  
ATOM   4620  CB  THR A 601      -3.881 -11.814  -9.914  0.00  0.00           C  
ATOM   4621  OG1 THR A 601      -3.535 -13.145  -9.857  0.00  0.00           O  
ATOM   4622  CG2 THR A 601      -4.942 -11.641 -10.955  0.00  0.00           C  
ATOM   4623  N   TYR A 602      -0.595 -11.937  -9.096  0.00  0.00           N  
ATOM   4624  CA  TYR A 602       0.406 -12.269  -8.033  0.00  0.00           C  
ATOM   4625  C   TYR A 602       1.821 -12.033  -8.481  0.00  0.00           C  
ATOM   4626  O   TYR A 602       2.732 -12.517  -7.786  0.00  0.00           O  
ATOM   4627  CB  TYR A 602       0.174 -13.679  -7.535  0.00  0.00           C  
ATOM   4628  CG  TYR A 602       0.119 -14.928  -8.453  0.00  0.00           C  
ATOM   4629  CD1 TYR A 602      -1.050 -15.821  -8.358  0.00  0.00           C  
ATOM   4630  CE1 TYR A 602      -1.157 -16.857  -9.296  0.00  0.00           C  
ATOM   4631  CZ  TYR A 602      -0.257 -17.042 -10.320  0.00  0.00           C  
ATOM   4632  OH  TYR A 602      -0.370 -18.076 -11.203  0.00  0.00           O  
ATOM   4633  CD2 TYR A 602       0.870 -15.006  -9.644  0.00  0.00           C  
ATOM   4634  CE2 TYR A 602       0.648 -16.052 -10.579  0.00  0.00           C  
ATOM   4635  N   GLY A 603       2.137 -11.287  -9.472  0.00  0.00           N  
ATOM   4636  CA  GLY A 603       3.466 -10.822  -9.873  0.00  0.00           C  
ATOM   4637  C   GLY A 603       4.350 -11.761 -10.629  0.00  0.00           C  
ATOM   4638  O   GLY A 603       4.063 -12.935 -10.792  0.00  0.00           O  
ATOM   4639  N   CYS A 604       5.504 -11.348 -11.156  0.00  0.00           N  
ATOM   4640  CA  CYS A 604       6.552 -12.162 -11.874  0.00  0.00           C  
ATOM   4641  C   CYS A 604       8.044 -11.737 -11.621  0.00  0.00           C  
ATOM   4642  O   CYS A 604       8.354 -10.874 -10.774  0.00  0.00           O  
ATOM   4643  SG  CYS A 604       6.663 -10.555 -14.347  0.00  0.00           S  
ATOM   4644  CB  CYS A 604       6.304 -12.067 -13.396  0.00  0.00           C  
ATOM   4645  N   THR A 605       8.933 -12.514 -12.247  0.00  0.00           N  
ATOM   4646  CA  THR A 605      10.376 -12.288 -12.082  0.00  0.00           C  
ATOM   4647  C   THR A 605      11.309 -12.496 -13.281  0.00  0.00           C  
ATOM   4648  O   THR A 605      12.363 -11.829 -13.404  0.00  0.00           O  
ATOM   4649  CB  THR A 605      10.836 -13.221 -10.932  0.00  0.00           C  
ATOM   4650  OG1 THR A 605      12.055 -12.704 -10.430  0.00  0.00           O  
ATOM   4651  CG2 THR A 605      10.973 -14.704 -11.328  0.00  0.00           C  
ATOM   4652  N   GLY A 606      10.999 -13.398 -14.224  0.00  0.00           N  
ATOM   4653  CA  GLY A 606      11.752 -13.580 -15.383  0.00  0.00           C  
ATOM   4654  C   GLY A 606      11.122 -14.586 -16.325  0.00  0.00           C  
ATOM   4655  O   GLY A 606      10.139 -15.216 -15.890  0.00  0.00           O  
ATOM   4656  N   PRO A 607      11.663 -14.812 -17.602  0.00  0.00           N  
ATOM   4657  CA  PRO A 607      11.199 -15.826 -18.511  0.00  0.00           C  
ATOM   4658  C   PRO A 607      11.518 -17.206 -18.061  0.00  0.00           C  
ATOM   4659  O   PRO A 607      12.644 -17.571 -17.650  0.00  0.00           O  
ATOM   4660  CD  PRO A 607      12.768 -14.040 -18.186  0.00  0.00           C  
ATOM   4661  CB  PRO A 607      11.736 -15.379 -19.863  0.00  0.00           C  
ATOM   4662  CG  PRO A 607      13.036 -14.661 -19.589  0.00  0.00           C  
ATOM   4663  N   GLY A 608      10.486 -18.064 -18.146  0.00  0.00           N  
ATOM   4664  CA  GLY A 608      10.676 -19.473 -17.786  0.00  0.00           C  
ATOM   4665  C   GLY A 608      10.614 -19.783 -16.333  0.00  0.00           C  
ATOM   4666  O   GLY A 608      10.893 -20.889 -15.845  0.00  0.00           O  
ATOM   4667  N   LEU A 609      10.215 -18.855 -15.476  0.00  0.00           N  
ATOM   4668  CA  LEU A 609      10.275 -18.871 -14.031  0.00  0.00           C  
ATOM   4669  C   LEU A 609       8.842 -18.837 -13.388  0.00  0.00           C  
ATOM   4670  O   LEU A 609       7.807 -18.804 -13.993  0.00  0.00           O  
ATOM   4671  CB  LEU A 609      11.117 -17.700 -13.539  0.00  0.00           C  
ATOM   4672  CG  LEU A 609      12.574 -18.155 -13.540  0.00  0.00           C  
ATOM   4673  CD1 LEU A 609      13.509 -17.040 -13.049  0.00  0.00           C  
ATOM   4674  CD2 LEU A 609      12.958 -19.323 -12.609  0.00  0.00           C  
ATOM   4675  N   GLU A 610       8.760 -19.107 -12.037  0.00  0.00           N  
ATOM   4676  CA  GLU A 610       7.550 -19.087 -11.174  0.00  0.00           C  
ATOM   4677  C   GLU A 610       6.649 -17.767 -11.188  0.00  0.00           C  
ATOM   4678  O   GLU A 610       7.100 -16.705 -11.606  0.00  0.00           O  
ATOM   4679  CB  GLU A 610       7.935 -19.415  -9.717  0.00  0.00           C  
ATOM   4680  CG  GLU A 610       8.919 -18.431  -9.074  0.00  0.00           C  
ATOM   4681  CD  GLU A 610       9.005 -18.652  -7.530  0.00  0.00           C  
ATOM   4682  OE1 GLU A 610       9.381 -19.750  -7.096  0.00  0.00           O  
ATOM   4683  OE2 GLU A 610       8.470 -17.834  -6.815  0.00  0.00           O  
ATOM   4684  N   GLY A 611       5.375 -17.933 -10.795  0.00  0.00           N  
ATOM   4685  CA  GLY A 611       4.449 -16.806 -10.788  0.00  0.00           C  
ATOM   4686  C   GLY A 611       3.877 -16.428 -12.163  0.00  0.00           C  
ATOM   4687  O   GLY A 611       3.818 -17.373 -12.986  0.00  0.00           O  
ATOM   4688  N   CYS A 612       3.575 -15.146 -12.487  0.00  0.00           N  
ATOM   4689  CA  CYS A 612       3.224 -14.657 -13.761  0.00  0.00           C  
ATOM   4690  C   CYS A 612       4.430 -14.814 -14.758  0.00  0.00           C  
ATOM   4691  O   CYS A 612       5.596 -14.945 -14.395  0.00  0.00           O  
ATOM   4692  SG  CYS A 612       1.110 -13.004 -12.702  0.00  0.00           S  
ATOM   4693  CB  CYS A 612       2.694 -13.234 -13.645  0.00  0.00           C  
ATOM   4694  N   PRO A 613       4.144 -14.890 -16.075  0.00  0.00           N  
ATOM   4695  CA  PRO A 613       5.147 -14.738 -17.147  0.00  0.00           C  
ATOM   4696  C   PRO A 613       5.464 -13.345 -17.508  0.00  0.00           C  
ATOM   4697  O   PRO A 613       4.846 -12.387 -16.984  0.00  0.00           O  
ATOM   4698  CD  PRO A 613       2.859 -15.097 -16.742  0.00  0.00           C  
ATOM   4699  CB  PRO A 613       4.536 -15.540 -18.286  0.00  0.00           C  
ATOM   4700  CG  PRO A 613       3.092 -15.095 -18.266  0.00  0.00           C  
ATOM   4701  N   THR A 614       6.364 -13.181 -18.430  0.00  0.00           N  
ATOM   4702  CA  THR A 614       6.849 -11.825 -18.799  0.00  0.00           C  
ATOM   4703  C   THR A 614       6.060 -11.320 -20.018  0.00  0.00           C  
ATOM   4704  O   THR A 614       5.647 -12.058 -20.896  0.00  0.00           O  
ATOM   4705  CB  THR A 614       8.353 -11.926 -19.044  0.00  0.00           C  
ATOM   4706  OG1 THR A 614       8.634 -12.986 -19.962  0.00  0.00           O  
ATOM   4707  CG2 THR A 614       9.195 -12.318 -17.803  0.00  0.00           C  
ATOM   4708  N   ASN A 615       5.892  -9.942 -20.073  0.00  0.00           N  
ATOM   4709  CA  ASN A 615       5.519  -9.162 -21.228  0.00  0.00           C  
ATOM   4710  C   ASN A 615       6.701  -8.483 -21.977  0.00  0.00           C  
ATOM   4711  O   ASN A 615       6.692  -7.268 -22.196  0.00  0.00           O  
ATOM   4712  CB  ASN A 615       4.371  -8.235 -20.853  0.00  0.00           C  
ATOM   4713  CG  ASN A 615       3.588  -7.737 -22.031  0.00  0.00           C  
ATOM   4714  OD1 ASN A 615       3.757  -8.191 -23.201  0.00  0.00           O  
ATOM   4715  ND2 ASN A 615       2.654  -6.840 -21.927  0.00  0.00           N  
ATOM   4716  N   GLY A 616       7.714  -9.321 -22.263  0.00  0.00           N  
ATOM   4717  CA  GLY A 616       8.850  -8.993 -23.089  0.00  0.00           C  
ATOM   4718  C   GLY A 616       8.474  -8.747 -24.607  0.00  0.00           C  
ATOM   4719  O   GLY A 616       7.283  -8.511 -24.894  0.00  0.00           O  
ATOM   4720  N   PRO A 617       9.347  -9.022 -25.566  0.00  0.00           N  
ATOM   4721  CA  PRO A 617       8.967  -8.899 -26.955  0.00  0.00           C  
ATOM   4722  C   PRO A 617       7.820  -9.850 -27.356  0.00  0.00           C  
ATOM   4723  O   PRO A 617       7.747 -10.974 -26.949  0.00  0.00           O  
ATOM   4724  CB  PRO A 617      10.238  -9.286 -27.716  0.00  0.00           C  
ATOM   4725  CG  PRO A 617      11.383  -9.034 -26.692  0.00  0.00           C  
ATOM   4726  CD  PRO A 617      10.743  -9.276 -25.328  0.00  0.00           C  
ATOM   4727  N   LYS A 618       6.925  -9.321 -28.220  0.00  0.00           N  
ATOM   4728  CA  LYS A 618       5.584  -9.925 -28.559  0.00  0.00           C  
ATOM   4729  C   LYS A 618       5.548 -10.816 -29.744  0.00  0.00           C  
ATOM   4730  O   LYS A 618       4.507 -11.314 -30.091  0.00  0.00           O  
ATOM   4731  CB  LYS A 618       4.656  -8.715 -28.786  0.00  0.00           C  
ATOM   4732  CG  LYS A 618       4.141  -8.200 -27.392  0.00  0.00           C  
ATOM   4733  CD  LYS A 618       3.225  -7.053 -27.594  0.00  0.00           C  
ATOM   4734  CE  LYS A 618       2.957  -6.403 -26.250  0.00  0.00           C  
ATOM   4735  NZ  LYS A 618       2.058  -5.248 -26.277  0.00  0.00           N  
ATOM   4736  N   ILE A 619       6.646 -10.977 -30.507  0.00  0.00           N  
ATOM   4737  CA  ILE A 619       6.719 -11.553 -31.802  0.00  0.00           C  
ATOM   4738  C   ILE A 619       7.015 -13.034 -31.713  0.00  0.00           C  
ATOM   4739  O   ILE A 619       7.634 -13.396 -30.746  0.00  0.00           O  
ATOM   4740  CB  ILE A 619       7.755 -10.732 -32.627  0.00  0.00           C  
ATOM   4741  CG1 ILE A 619       7.108  -9.480 -33.289  0.00  0.00           C  
ATOM   4742  CG2 ILE A 619       9.141 -10.384 -32.015  0.00  0.00           C  
ATOM   4743  CD1 ILE A 619       6.107  -9.821 -34.420  0.00  0.00           C  
ATOM   4744  N   PRO A 620       6.616 -13.888 -32.667  0.00  0.00           N  
ATOM   4745  CA  PRO A 620       6.847 -15.373 -32.563  0.00  0.00           C  
ATOM   4746  C   PRO A 620       8.290 -15.798 -32.320  0.00  0.00           C  
ATOM   4747  O   PRO A 620       9.226 -15.387 -32.955  0.00  0.00           O  
ATOM   4748  CB  PRO A 620       6.330 -15.912 -33.887  0.00  0.00           C  
ATOM   4749  CG  PRO A 620       5.240 -14.867 -34.202  0.00  0.00           C  
ATOM   4750  CD  PRO A 620       6.024 -13.630 -33.988  0.00  0.00           C  
ATOM   4751  N   SER A 621       8.460 -16.633 -31.358  0.00  0.00           N  
ATOM   4752  CA  SER A 621       9.779 -17.182 -30.870  0.00  0.00           C  
ATOM   4753  C   SER A 621       9.637 -18.524 -30.143  0.00  0.00           C  
ATOM   4754  O   SER A 621      10.585 -19.355 -30.132  0.00  0.00           O  
ATOM   4755  CB  SER A 621      10.429 -16.132 -30.094  0.00  0.00           C  
ATOM   4756  OG  SER A 621       9.851 -16.191 -28.785  0.00  0.00           O  
ATOM   4757  N   ILE A 622       8.465 -18.829 -29.683  0.00  0.00           N  
ATOM   4758  CA  ILE A 622       8.044 -20.102 -29.091  0.00  0.00           C  
ATOM   4759  C   ILE A 622       7.098 -20.876 -30.059  0.00  0.00           C  
ATOM   4760  O   ILE A 622       7.021 -22.077 -29.929  0.00  0.00           O  
ATOM   4761  CB  ILE A 622       7.455 -19.787 -27.653  0.00  0.00           C  
ATOM   4762  CG1 ILE A 622       8.371 -19.029 -26.749  0.00  0.00           C  
ATOM   4763  CG2 ILE A 622       6.952 -21.033 -26.879  0.00  0.00           C  
ATOM   4764  CD1 ILE A 622       9.717 -19.567 -26.477  0.00  0.00           C  
ATOM   4765  N   ALA A 623       6.439 -20.155 -31.001  0.00  0.00           N  
ATOM   4766  CA  ALA A 623       5.560 -20.761 -32.029  0.00  0.00           C  
ATOM   4767  C   ALA A 623       6.352 -21.115 -33.307  0.00  0.00           C  
ATOM   4768  O   ALA A 623       5.778 -21.084 -34.336  0.00  0.00           O  
ATOM   4769  CB  ALA A 623       4.397 -19.807 -32.443  0.00  0.00           C  
ATOM   4770  N   THR A 624       7.635 -21.354 -33.231  0.00  0.00           N  
ATOM   4771  CA  THR A 624       8.588 -21.404 -34.386  0.00  0.00           C  
ATOM   4772  C   THR A 624       8.466 -22.644 -35.302  0.00  0.00           C  
ATOM   4773  O   THR A 624       8.766 -22.569 -36.514  0.00  0.00           O  
ATOM   4774  CB  THR A 624      10.007 -21.297 -33.873  0.00  0.00           C  
ATOM   4775  CG2 THR A 624      10.499 -19.955 -33.510  0.00  0.00           C  
ATOM   4776  OG1 THR A 624      10.111 -22.184 -32.772  0.00  0.00           O  
ATOM   4777  N   GLY A 625       7.943 -23.692 -34.673  0.00  0.00           N  
ATOM   4778  CA  GLY A 625       7.438 -24.827 -35.415  0.00  0.00           C  
ATOM   4779  C   GLY A 625       6.147 -24.626 -36.117  0.00  0.00           C  
ATOM   4780  O   GLY A 625       5.999 -25.221 -37.174  0.00  0.00           O  
ATOM   4781  N   MET A 626       5.317 -23.748 -35.524  0.00  0.00           N  
ATOM   4782  CA  MET A 626       4.086 -23.320 -36.191  0.00  0.00           C  
ATOM   4783  C   MET A 626       4.576 -22.440 -37.315  0.00  0.00           C  
ATOM   4784  O   MET A 626       4.117 -22.690 -38.489  0.00  0.00           O  
ATOM   4785  CB  MET A 626       3.032 -22.691 -35.263  0.00  0.00           C  
ATOM   4786  CG  MET A 626       1.846 -21.980 -36.016  0.00  0.00           C  
ATOM   4787  SD  MET A 626       0.492 -21.362 -34.994  0.00  0.00           S  
ATOM   4788  CE  MET A 626      -0.180 -22.919 -34.300  0.00  0.00           C  
ATOM   4789  N   VAL A 627       5.359 -21.403 -37.079  0.00  0.00           N  
ATOM   4790  CA  VAL A 627       5.702 -20.490 -38.230  0.00  0.00           C  
ATOM   4791  C   VAL A 627       6.565 -21.153 -39.264  0.00  0.00           C  
ATOM   4792  O   VAL A 627       6.315 -20.893 -40.444  0.00  0.00           O  
ATOM   4793  CB  VAL A 627       6.130 -19.129 -37.682  0.00  0.00           C  
ATOM   4794  CG1 VAL A 627       6.536 -18.227 -38.826  0.00  0.00           C  
ATOM   4795  CG2 VAL A 627       5.104 -18.383 -36.905  0.00  0.00           C  
ATOM   4796  N   GLY A 628       7.385 -22.173 -38.978  0.00  0.00           N  
ATOM   4797  CA  GLY A 628       7.997 -22.932 -40.051  0.00  0.00           C  
ATOM   4798  C   GLY A 628       7.198 -23.852 -40.909  0.00  0.00           C  
ATOM   4799  O   GLY A 628       7.581 -24.090 -42.058  0.00  0.00           O  
ATOM   4800  N   ALA A 629       6.016 -24.220 -40.453  0.00  0.00           N  
ATOM   4801  CA  ALA A 629       5.062 -24.899 -41.341  0.00  0.00           C  
ATOM   4802  C   ALA A 629       4.187 -23.946 -42.111  0.00  0.00           C  
ATOM   4803  O   ALA A 629       4.015 -24.067 -43.333  0.00  0.00           O  
ATOM   4804  CB  ALA A 629       4.195 -25.816 -40.529  0.00  0.00           C  
ATOM   4805  N   LEU A 630       3.721 -22.870 -41.474  0.00  0.00           N  
ATOM   4806  CA  LEU A 630       2.990 -21.841 -42.170  0.00  0.00           C  
ATOM   4807  C   LEU A 630       3.749 -21.206 -43.347  0.00  0.00           C  
ATOM   4808  O   LEU A 630       3.264 -21.200 -44.451  0.00  0.00           O  
ATOM   4809  CB  LEU A 630       2.542 -20.824 -41.173  0.00  0.00           C  
ATOM   4810  CG  LEU A 630       1.369 -21.150 -40.249  0.00  0.00           C  
ATOM   4811  CD2 LEU A 630       0.074 -21.763 -40.972  0.00  0.00           C  
ATOM   4812  CD1 LEU A 630       0.992 -19.935 -39.466  0.00  0.00           C  
ATOM   4813  N   LEU A 631       5.015 -20.808 -43.165  0.00  0.00           N  
ATOM   4814  CA  LEU A 631       5.806 -20.283 -44.296  0.00  0.00           C  
ATOM   4815  C   LEU A 631       6.159 -21.384 -45.344  0.00  0.00           C  
ATOM   4816  O   LEU A 631       6.398 -21.048 -46.519  0.00  0.00           O  
ATOM   4817  CB  LEU A 631       7.103 -19.663 -43.700  0.00  0.00           C  
ATOM   4818  CG  LEU A 631       6.909 -18.467 -42.773  0.00  0.00           C  
ATOM   4819  CD1 LEU A 631       8.316 -17.827 -42.539  0.00  0.00           C  
ATOM   4820  CD2 LEU A 631       6.147 -17.304 -43.337  0.00  0.00           C  
ATOM   4821  N   LEU A 632       6.167 -22.655 -44.928  0.00  0.00           N  
ATOM   4822  CA  LEU A 632       6.324 -23.670 -45.936  0.00  0.00           C  
ATOM   4823  C   LEU A 632       5.067 -23.741 -46.822  0.00  0.00           C  
ATOM   4824  O   LEU A 632       5.236 -23.711 -48.060  0.00  0.00           O  
ATOM   4825  CB  LEU A 632       6.661 -25.019 -45.315  0.00  0.00           C  
ATOM   4826  CG  LEU A 632       7.130 -26.085 -46.317  0.00  0.00           C  
ATOM   4827  CD1 LEU A 632       8.446 -25.642 -46.970  0.00  0.00           C  
ATOM   4828  CD2 LEU A 632       7.453 -27.352 -45.514  0.00  0.00           C  
ATOM   4829  N   LEU A 633       3.858 -23.735 -46.277  0.00  0.00           N  
ATOM   4830  CA  LEU A 633       2.624 -23.753 -47.068  0.00  0.00           C  
ATOM   4831  C   LEU A 633       2.432 -22.444 -47.893  0.00  0.00           C  
ATOM   4832  O   LEU A 633       1.832 -22.518 -48.953  0.00  0.00           O  
ATOM   4833  CB  LEU A 633       1.431 -23.817 -46.043  0.00  0.00           C  
ATOM   4834  CG  LEU A 633       0.037 -23.956 -46.625  0.00  0.00           C  
ATOM   4835  CD2 LEU A 633      -1.093 -23.902 -45.536  0.00  0.00           C  
ATOM   4836  CD1 LEU A 633      -0.088 -25.326 -47.331  0.00  0.00           C  
ATOM   4837  N   LEU A 634       2.873 -21.242 -47.479  0.00  0.00           N  
ATOM   4838  CA  LEU A 634       2.876 -20.041 -48.235  0.00  0.00           C  
ATOM   4839  C   LEU A 634       3.742 -20.145 -49.448  0.00  0.00           C  
ATOM   4840  O   LEU A 634       3.233 -20.015 -50.587  0.00  0.00           O  
ATOM   4841  CB  LEU A 634       3.475 -18.905 -47.373  0.00  0.00           C  
ATOM   4842  CG  LEU A 634       3.066 -17.509 -48.012  0.00  0.00           C  
ATOM   4843  CD2 LEU A 634       3.782 -17.123 -49.356  0.00  0.00           C  
ATOM   4844  CD1 LEU A 634       3.360 -16.425 -46.917  0.00  0.00           C  
ATOM   4845  N   VAL A 635       5.051 -20.572 -49.385  0.00  0.00           N  
ATOM   4846  CA  VAL A 635       5.841 -20.634 -50.611  0.00  0.00           C  
ATOM   4847  C   VAL A 635       5.459 -21.656 -51.629  0.00  0.00           C  
ATOM   4848  O   VAL A 635       5.709 -21.489 -52.830  0.00  0.00           O  
ATOM   4849  CB  VAL A 635       7.398 -20.795 -50.227  0.00  0.00           C  
ATOM   4850  CG1 VAL A 635       7.935 -19.552 -49.604  0.00  0.00           C  
ATOM   4851  CG2 VAL A 635       7.649 -22.077 -49.396  0.00  0.00           C  
ATOM   4852  N   VAL A 636       4.884 -22.779 -51.138  0.00  0.00           N  
ATOM   4853  CA  VAL A 636       4.260 -23.822 -51.975  0.00  0.00           C  
ATOM   4854  C   VAL A 636       3.069 -23.235 -52.790  0.00  0.00           C  
ATOM   4855  O   VAL A 636       3.037 -23.414 -53.988  0.00  0.00           O  
ATOM   4856  CB  VAL A 636       3.923 -25.076 -51.127  0.00  0.00           C  
ATOM   4857  CG1 VAL A 636       2.952 -26.056 -51.848  0.00  0.00           C  
ATOM   4858  CG2 VAL A 636       5.243 -25.922 -50.910  0.00  0.00           C  
ATOM   4859  N   ALA A 637       2.044 -22.742 -52.093  0.00  0.00           N  
ATOM   4860  CA  ALA A 637       0.861 -22.205 -52.737  0.00  0.00           C  
ATOM   4861  C   ALA A 637       1.183 -20.977 -53.602  0.00  0.00           C  
ATOM   4862  O   ALA A 637       0.617 -20.814 -54.694  0.00  0.00           O  
ATOM   4863  CB  ALA A 637      -0.011 -21.754 -51.607  0.00  0.00           C  
ATOM   4864  N   LEU A 638       2.163 -20.103 -53.254  0.00  0.00           N  
ATOM   4865  CA  LEU A 638       2.623 -19.010 -54.104  0.00  0.00           C  
ATOM   4866  C   LEU A 638       3.320 -19.656 -55.276  0.00  0.00           C  
ATOM   4867  O   LEU A 638       3.032 -19.215 -56.397  0.00  0.00           O  
ATOM   4868  CB  LEU A 638       3.584 -18.267 -53.192  0.00  0.00           C  
ATOM   4869  CG  LEU A 638       4.204 -16.959 -53.886  0.00  0.00           C  
ATOM   4870  CD2 LEU A 638       5.286 -16.396 -52.960  0.00  0.00           C  
ATOM   4871  CD1 LEU A 638       3.121 -15.882 -54.081  0.00  0.00           C  
ATOM   4872  N   GLY A 639       4.180 -20.710 -55.127  0.00  0.00           N  
ATOM   4873  CA  GLY A 639       4.921 -21.195 -56.299  0.00  0.00           C  
ATOM   4874  C   GLY A 639       4.117 -22.033 -57.230  0.00  0.00           C  
ATOM   4875  O   GLY A 639       4.433 -21.946 -58.439  0.00  0.00           O  
ATOM   4876  N   ILE A 640       3.023 -22.570 -56.744  0.00  0.00           N  
ATOM   4877  CA  ILE A 640       2.026 -23.256 -57.484  0.00  0.00           C  
ATOM   4878  C   ILE A 640       1.053 -22.294 -58.148  0.00  0.00           C  
ATOM   4879  O   ILE A 640       0.698 -22.465 -59.325  0.00  0.00           O  
ATOM   4880  CB  ILE A 640       1.316 -24.389 -56.722  0.00  0.00           C  
ATOM   4881  CG1 ILE A 640       2.286 -25.523 -56.457  0.00  0.00           C  
ATOM   4882  CG2 ILE A 640       0.238 -25.008 -57.615  0.00  0.00           C  
ATOM   4883  CD1 ILE A 640       1.912 -26.427 -55.310  0.00  0.00           C  
ATOM   4884  N   GLY A 641       0.580 -21.262 -57.472  0.00  0.00           N  
ATOM   4885  CA  GLY A 641      -0.202 -20.163 -58.138  0.00  0.00           C  
ATOM   4886  C   GLY A 641       0.495 -19.340 -59.207  0.00  0.00           C  
ATOM   4887  O   GLY A 641      -0.089 -19.194 -60.291  0.00  0.00           O  
ATOM   4888  N   LEU A 642       1.720 -18.905 -59.026  0.00  0.00           N  
ATOM   4889  CA  LEU A 642       2.693 -18.595 -60.143  0.00  0.00           C  
ATOM   4890  C   LEU A 642       2.791 -19.644 -61.243  0.00  0.00           C  
ATOM   4891  O   LEU A 642       2.667 -19.309 -62.437  0.00  0.00           O  
ATOM   4892  CB  LEU A 642       4.118 -18.230 -59.572  0.00  0.00           C  
ATOM   4893  CG  LEU A 642       5.153 -17.550 -60.471  0.00  0.00           C  
ATOM   4894  CD2 LEU A 642       6.409 -17.263 -59.629  0.00  0.00           C  
ATOM   4895  CD1 LEU A 642       4.484 -16.231 -61.020  0.00  0.00           C  
ATOM   4896  N   PHE A 643       2.965 -20.974 -60.900  0.00  0.00           N  
ATOM   4897  CA  PHE A 643       3.082 -22.019 -61.968  0.00  0.00           C  
ATOM   4898  C   PHE A 643       1.838 -22.091 -62.787  0.00  0.00           C  
ATOM   4899  O   PHE A 643       1.905 -22.012 -64.008  0.00  0.00           O  
ATOM   4900  CB  PHE A 643       3.393 -23.380 -61.292  0.00  0.00           C  
ATOM   4901  CG  PHE A 643       3.709 -24.614 -62.226  0.00  0.00           C  
ATOM   4902  CD1 PHE A 643       2.774 -25.683 -62.214  0.00  0.00           C  
ATOM   4903  CD2 PHE A 643       4.885 -24.728 -63.026  0.00  0.00           C  
ATOM   4904  CE1 PHE A 643       3.052 -26.778 -63.075  0.00  0.00           C  
ATOM   4905  CE2 PHE A 643       5.144 -25.904 -63.784  0.00  0.00           C  
ATOM   4906  CZ  PHE A 643       4.174 -26.873 -63.912  0.00  0.00           C  
ATOM   4907  N   MET A 644       0.635 -21.982 -62.150  0.00  0.00           N  
ATOM   4908  CA  MET A 644      -0.702 -22.113 -62.869  0.00  0.00           C  
ATOM   4909  C   MET A 644      -1.232 -20.828 -63.654  0.00  0.00           C  
ATOM   4910  O   MET A 644      -1.876 -20.989 -64.669  0.00  0.00           O  
ATOM   4911  CB  MET A 644      -1.863 -22.502 -61.966  0.00  0.00           C  
ATOM   4912  CG  MET A 644      -1.587 -23.874 -61.347  0.00  0.00           C  
ATOM   4913  SD  MET A 644      -2.943 -24.785 -60.613  0.00  0.00           S  
ATOM   4914  CE  MET A 644      -3.868 -23.432 -59.880  0.00  0.00           C  
ATOM   4915  N   ARG A 645      -0.794 -19.669 -63.220  0.00  0.00           N  
ATOM   4916  CA  ARG A 645      -1.023 -18.399 -63.945  0.00  0.00           C  
ATOM   4917  C   ARG A 645      -0.104 -18.256 -65.141  0.00  0.00           C  
ATOM   4918  O   ARG A 645      -0.518 -17.676 -66.153  0.00  0.00           O  
ATOM   4919  CB  ARG A 645      -0.693 -17.235 -62.937  0.00  0.00           C  
ATOM   4920  CG  ARG A 645      -1.109 -15.887 -63.485  0.00  0.00           C  
ATOM   4921  CD  ARG A 645      -2.591 -15.805 -63.622  0.00  0.00           C  
ATOM   4922  NE  ARG A 645      -3.033 -14.569 -64.276  0.00  0.00           N  
ATOM   4923  CZ  ARG A 645      -4.210 -14.127 -64.646  0.00  0.00           C  
ATOM   4924  NH1 ARG A 645      -4.447 -13.036 -65.171  0.00  0.00           N  
ATOM   4925  NH2 ARG A 645      -5.273 -14.871 -64.391  0.00  0.00           N  
ATOM   4926  N   ARG A 646       1.115 -18.801 -65.033  0.00  0.00           N  
ATOM   4927  CA  ARG A 646       2.099 -18.911 -66.118  0.00  0.00           C  
ATOM   4928  C   ARG A 646       1.780 -20.042 -67.061  0.00  0.00           C  
ATOM   4929  O   ARG A 646       1.899 -19.852 -68.260  0.00  0.00           O  
ATOM   4930  CB  ARG A 646       3.499 -19.003 -65.520  0.00  0.00           C  
ATOM   4931  CG  ARG A 646       3.843 -17.608 -64.882  0.00  0.00           C  
ATOM   4932  CD  ARG A 646       5.329 -17.652 -64.370  0.00  0.00           C  
ATOM   4933  NE  ARG A 646       6.218 -17.924 -65.434  0.00  0.00           N  
ATOM   4934  CZ  ARG A 646       7.044 -17.070 -65.977  0.00  0.00           C  
ATOM   4935  NH1 ARG A 646       7.209 -15.889 -65.545  0.00  0.00           N  
ATOM   4936  NH2 ARG A 646       7.767 -17.448 -66.956  0.00  0.00           N  
ATOM   4937  N   ARG A 647       1.529 -21.275 -66.625  0.00  0.00           N
[truncated: 4,331,152 more chars]
