# Supplementary material for: The architecture of EGFR’s basal complexes reveals autoinhibition mechanisms in dimers and oligomers
Source: Nat Commun. 2018 Oct 18;9:4325. doi: 10.1038/s41467-018-06632-0 (PMC6193980; doi:10.1038/s41467-018-06632-0)
Supplement: Supplementary file 5 — Supplementary Data 2 [file 41467_2018_6632_MOESM5_ESM.txt]

CRYST1    0.000    0.000    0.000  90.00  90.00  90.00 P 1           1
ATOM      1  N   GLU A   3     -24.066  15.819  14.513  0.00  0.00           N  
ATOM      2  CA  GLU A   3     -24.633  15.483  15.827  0.00  0.00           C  
ATOM      3  C   GLU A   3     -25.041  16.666  16.680  0.00  0.00           C  
ATOM      4  O   GLU A   3     -25.678  16.344  17.708  0.00  0.00           O  
ATOM      5  CB  GLU A   3     -23.644  14.574  16.587  0.00  0.00           C  
ATOM      6  CG  GLU A   3     -22.515  15.177  17.436  0.00  0.00           C  
ATOM      7  CD  GLU A   3     -21.592  14.005  17.698  0.00  0.00           C  
ATOM      8  OE1 GLU A   3     -20.494  13.924  17.161  0.00  0.00           O  
ATOM      9  OE2 GLU A   3     -21.893  13.076  18.475  0.00  0.00           O  
ATOM     10  N   LYS A   4     -24.656  17.899  16.339  0.00  0.00           N  
ATOM     11  CA  LYS A   4     -24.918  19.101  17.126  0.00  0.00           C  
ATOM     12  C   LYS A   4     -25.061  20.276  16.191  0.00  0.00           C  
ATOM     13  O   LYS A   4     -24.735  20.301  14.990  0.00  0.00           O  
ATOM     14  CB  LYS A   4     -23.847  19.351  18.189  0.00  0.00           C  
ATOM     15  CG  LYS A   4     -23.779  18.442  19.415  0.00  0.00           C  
ATOM     16  CD  LYS A   4     -22.546  18.742  20.270  0.00  0.00           C  
ATOM     17  CE  LYS A   4     -22.188  17.745  21.313  0.00  0.00           C  
ATOM     18  NZ  LYS A   4     -21.172  18.132  22.237  0.00  0.00           N  
ATOM     19  N   LYS A   5     -25.710  21.301  16.741  0.00  0.00           N  
ATOM     20  CA  LYS A   5     -26.033  22.536  16.033  0.00  0.00           C  
ATOM     21  C   LYS A   5     -24.765  23.287  15.770  0.00  0.00           C  
ATOM     22  O   LYS A   5     -24.057  23.593  16.733  0.00  0.00           O  
ATOM     23  CB  LYS A   5     -27.172  23.339  16.702  0.00  0.00           C  
ATOM     24  CG  LYS A   5     -28.440  22.487  16.671  0.00  0.00           C  
ATOM     25  CD  LYS A   5     -29.616  23.168  17.347  0.00  0.00           C  
ATOM     26  CE  LYS A   5     -29.479  23.155  18.916  0.00  0.00           C  
ATOM     27  NZ  LYS A   5     -29.522  21.725  19.346  0.00  0.00           N  
ATOM     28  N   VAL A   6     -24.483  23.492  14.469  0.00  0.00           N  
ATOM     29  CA  VAL A   6     -23.240  24.116  14.003  0.00  0.00           C  
ATOM     30  C   VAL A   6     -23.497  25.651  13.576  0.00  0.00           C  
ATOM     31  O   VAL A   6     -24.505  25.994  12.985  0.00  0.00           O  
ATOM     32  CB  VAL A   6     -22.502  23.387  12.865  0.00  0.00           C  
ATOM     33  CG1 VAL A   6     -22.236  21.925  13.267  0.00  0.00           C  
ATOM     34  CG2 VAL A   6     -23.127  23.526  11.464  0.00  0.00           C  
ATOM     35  N   CYS A   7     -22.573  26.581  13.781  0.00  0.00           N  
ATOM     36  CA  CYS A   7     -22.454  27.894  13.248  0.00  0.00           C  
ATOM     37  C   CYS A   7     -21.035  28.208  12.828  0.00  0.00           C  
ATOM     38  O   CYS A   7     -20.128  27.420  13.152  0.00  0.00           O  
ATOM     39  CB  CYS A   7     -23.162  28.840  14.253  0.00  0.00           C  
ATOM     40  SG  CYS A   7     -22.608  28.827  16.046  0.00  0.00           S  
ATOM     41  N   GLN A   8     -20.897  29.115  11.890  0.00  0.00           N  
ATOM     42  CA  GLN A   8     -19.657  29.503  11.218  0.00  0.00           C  
ATOM     43  C   GLN A   8     -18.774  30.320  12.020  0.00  0.00           C  
ATOM     44  O   GLN A   8     -17.571  30.287  11.784  0.00  0.00           O  
ATOM     45  CB  GLN A   8     -20.045  30.218   9.942  0.00  0.00           C  
ATOM     46  CG  GLN A   8     -21.187  29.406   9.065  0.00  0.00           C  
ATOM     47  CD  GLN A   8     -21.173  27.852   9.061  0.00  0.00           C  
ATOM     48  OE1 GLN A   8     -20.110  27.229   9.039  0.00  0.00           O  
ATOM     49  NE2 GLN A   8     -22.281  27.214   9.147  0.00  0.00           N  
ATOM     50  N   GLY A   9     -19.296  31.171  12.946  0.00  0.00           N  
ATOM     51  CA  GLY A   9     -18.416  32.122  13.717  0.00  0.00           C  
ATOM     52  C   GLY A   9     -17.977  33.339  12.891  0.00  0.00           C  
ATOM     53  O   GLY A   9     -18.211  33.428  11.660  0.00  0.00           O  
ATOM     54  N   THR A  10     -17.510  34.375  13.617  0.00  0.00           N  
ATOM     55  CA  THR A  10     -16.912  35.592  13.005  0.00  0.00           C  
ATOM     56  C   THR A  10     -15.659  35.424  12.197  0.00  0.00           C  
ATOM     57  O   THR A  10     -14.868  34.481  12.281  0.00  0.00           O  
ATOM     58  CB  THR A  10     -16.633  36.651  14.175  0.00  0.00           C  
ATOM     59  OG1 THR A  10     -15.888  35.964  15.133  0.00  0.00           O  
ATOM     60  CG2 THR A  10     -17.904  37.103  14.894  0.00  0.00           C  
ATOM     61  N   SER A  11     -15.435  36.465  11.366  0.00  0.00           N  
ATOM     62  CA  SER A  11     -14.446  36.319  10.226  0.00  0.00           C  
ATOM     63  C   SER A  11     -13.190  37.189  10.360  0.00  0.00           C  
ATOM     64  O   SER A  11     -12.161  36.559  10.319  0.00  0.00           O  
ATOM     65  CB  SER A  11     -15.120  36.715   8.894  0.00  0.00           C  
ATOM     66  OG  SER A  11     -15.482  38.127   8.833  0.00  0.00           O  
ATOM     67  N   ASN A  12     -13.297  38.490  10.604  0.00  0.00           N  
ATOM     68  CA  ASN A  12     -12.093  39.276  10.973  0.00  0.00           C  
ATOM     69  C   ASN A  12     -12.032  39.537  12.550  0.00  0.00           C  
ATOM     70  O   ASN A  12     -13.043  39.422  13.252  0.00  0.00           O  
ATOM     71  CB  ASN A  12     -12.042  40.603  10.223  0.00  0.00           C  
ATOM     72  CG  ASN A  12     -11.869  40.573   8.708  0.00  0.00           C  
ATOM     73  OD1 ASN A  12     -10.852  40.988   8.178  0.00  0.00           O  
ATOM     74  ND2 ASN A  12     -12.759  40.027   8.018  0.00  0.00           N  
ATOM     75  N   LYS A  13     -10.815  39.837  13.008  0.00  0.00           N  
ATOM     76  CA  LYS A  13     -10.524  39.990  14.437  0.00  0.00           C  
ATOM     77  C   LYS A  13     -10.775  41.401  14.957  0.00  0.00           C  
ATOM     78  O   LYS A  13     -10.382  42.406  14.431  0.00  0.00           O  
ATOM     79  CB  LYS A  13      -9.113  39.439  14.763  0.00  0.00           C  
ATOM     80  CG  LYS A  13      -7.889  40.126  14.306  0.00  0.00           C  
ATOM     81  CD  LYS A  13      -6.521  39.655  14.908  0.00  0.00           C  
ATOM     82  CE  LYS A  13      -5.407  40.278  14.152  0.00  0.00           C  
ATOM     83  NZ  LYS A  13      -4.155  39.774  14.734  0.00  0.00           N  
ATOM     84  N   LEU A  14     -11.520  41.414  16.105  0.00  0.00           N  
ATOM     85  CA  LEU A  14     -11.973  42.571  16.832  0.00  0.00           C  
ATOM     86  C   LEU A  14     -12.825  43.656  16.012  0.00  0.00           C  
ATOM     87  O   LEU A  14     -12.982  44.774  16.550  0.00  0.00           O  
ATOM     88  CB  LEU A  14     -10.845  43.075  17.800  0.00  0.00           C  
ATOM     89  CG  LEU A  14     -11.235  43.963  18.966  0.00  0.00           C  
ATOM     90  CD1 LEU A  14     -12.391  43.530  19.819  0.00  0.00           C  
ATOM     91  CD2 LEU A  14     -10.006  44.073  19.967  0.00  0.00           C  
ATOM     92  N   THR A  15     -13.457  43.272  14.911  0.00  0.00           N  
ATOM     93  CA  THR A  15     -14.581  43.951  14.225  0.00  0.00           C  
ATOM     94  C   THR A  15     -15.797  43.877  15.170  0.00  0.00           C  
ATOM     95  O   THR A  15     -15.983  42.882  15.910  0.00  0.00           O  
ATOM     96  CB  THR A  15     -15.018  43.232  12.900  0.00  0.00           C  
ATOM     97  OG1 THR A  15     -13.965  42.713  12.209  0.00  0.00           O  
ATOM     98  CG2 THR A  15     -15.590  44.208  11.888  0.00  0.00           C  
ATOM     99  N   GLN A  16     -16.677  44.939  15.174  0.00  0.00           N  
ATOM    100  CA  GLN A  16     -18.022  44.793  15.813  0.00  0.00           C  
ATOM    101  C   GLN A  16     -18.913  43.976  14.843  0.00  0.00           C  
ATOM    102  O   GLN A  16     -18.795  44.100  13.619  0.00  0.00           O  
ATOM    103  CB  GLN A  16     -18.523  46.181  16.197  0.00  0.00           C  
ATOM    104  CG  GLN A  16     -19.854  46.034  16.977  0.00  0.00           C  
ATOM    105  CD  GLN A  16     -20.236  47.292  17.693  0.00  0.00           C  
ATOM    106  OE1 GLN A  16     -19.627  48.337  17.568  0.00  0.00           O  
ATOM    107  NE2 GLN A  16     -21.229  47.339  18.482  0.00  0.00           N  
ATOM    108  N   LEU A  17     -19.954  43.273  15.388  0.00  0.00           N  
ATOM    109  CA  LEU A  17     -20.978  42.494  14.659  0.00  0.00           C  
ATOM    110  C   LEU A  17     -22.168  43.422  14.376  0.00  0.00           C  
ATOM    111  O   LEU A  17     -23.315  43.026  14.546  0.00  0.00           O  
ATOM    112  CB  LEU A  17     -21.240  41.198  15.392  0.00  0.00           C  
ATOM    113  CG  LEU A  17     -21.748  40.053  14.437  0.00  0.00           C  
ATOM    114  CD1 LEU A  17     -20.633  39.424  13.578  0.00  0.00           C  
ATOM    115  CD2 LEU A  17     -22.351  38.938  15.277  0.00  0.00           C  
ATOM    116  N   GLY A  18     -21.948  44.609  13.955  0.00  0.00           N  
ATOM    117  CA  GLY A  18     -22.975  45.570  13.411  0.00  0.00           C  
ATOM    118  C   GLY A  18     -23.016  46.916  14.083  0.00  0.00           C  
ATOM    119  O   GLY A  18     -22.156  47.286  14.942  0.00  0.00           O  
ATOM    120  N   THR A  19     -24.079  47.671  13.709  0.00  0.00           N  
ATOM    121  CA  THR A  19     -24.416  49.028  14.191  0.00  0.00           C  
ATOM    122  C   THR A  19     -25.033  48.907  15.637  0.00  0.00           C  
ATOM    123  O   THR A  19     -25.568  47.829  16.022  0.00  0.00           O  
ATOM    124  CB  THR A  19     -25.431  49.844  13.339  0.00  0.00           C  
ATOM    125  OG1 THR A  19     -26.726  49.366  13.539  0.00  0.00           O  
ATOM    126  CG2 THR A  19     -25.144  49.817  11.839  0.00  0.00           C  
ATOM    127  N   PHE A  20     -24.869  49.880  16.579  0.00  0.00           N  
ATOM    128  CA  PHE A  20     -25.290  49.673  17.975  0.00  0.00           C  
ATOM    129  C   PHE A  20     -26.784  49.344  18.128  0.00  0.00           C  
ATOM    130  O   PHE A  20     -27.204  49.079  19.268  0.00  0.00           O  
ATOM    131  CB  PHE A  20     -24.856  50.839  18.912  0.00  0.00           C  
ATOM    132  CG  PHE A  20     -23.449  50.730  19.520  0.00  0.00           C  
ATOM    133  CD1 PHE A  20     -22.341  51.359  18.899  0.00  0.00           C  
ATOM    134  CE1 PHE A  20     -21.035  50.976  19.312  0.00  0.00           C  
ATOM    135  CZ  PHE A  20     -20.922  50.030  20.406  0.00  0.00           C  
ATOM    136  CD2 PHE A  20     -23.322  49.664  20.465  0.00  0.00           C  
ATOM    137  CE2 PHE A  20     -22.046  49.309  20.937  0.00  0.00           C  
ATOM    138  N   GLU A  21     -27.634  49.318  17.150  0.00  0.00           N  
ATOM    139  CA  GLU A  21     -29.119  49.029  17.232  0.00  0.00           C  
ATOM    140  C   GLU A  21     -29.404  47.571  16.840  0.00  0.00           C  
ATOM    141  O   GLU A  21     -30.421  46.957  17.192  0.00  0.00           O  
ATOM    142  CB  GLU A  21     -29.959  49.908  16.335  0.00  0.00           C  
ATOM    143  CG  GLU A  21     -30.019  51.388  16.886  0.00  0.00           C  
ATOM    144  CD  GLU A  21     -30.563  51.399  18.302  0.00  0.00           C  
ATOM    145  OE1 GLU A  21     -30.214  52.355  19.067  0.00  0.00           O  
ATOM    146  OE2 GLU A  21     -31.482  50.583  18.553  0.00  0.00           O  
ATOM    147  N   ASP A  22     -28.511  47.007  16.024  0.00  0.00           N  
ATOM    148  CA  ASP A  22     -28.722  45.617  15.505  0.00  0.00           C  
ATOM    149  C   ASP A  22     -27.525  44.670  15.804  0.00  0.00           C  
ATOM    150  O   ASP A  22     -27.528  43.524  15.424  0.00  0.00           O  
ATOM    151  CB  ASP A  22     -28.990  45.708  14.033  0.00  0.00           C  
ATOM    152  CG  ASP A  22     -27.926  46.375  13.115  0.00  0.00           C  
ATOM    153  OD1 ASP A  22     -28.225  46.823  11.994  0.00  0.00           O  
ATOM    154  OD2 ASP A  22     -26.759  46.563  13.498  0.00  0.00           O  
ATOM    155  N   HIS A  23     -26.574  45.100  16.645  0.00  0.00           N  
ATOM    156  CA  HIS A  23     -25.427  44.320  17.198  0.00  0.00           C  
ATOM    157  C   HIS A  23     -25.929  43.098  18.022  0.00  0.00           C  
ATOM    158  O   HIS A  23     -25.498  41.958  17.717  0.00  0.00           O  
ATOM    159  CB  HIS A  23     -24.549  45.331  17.915  0.00  0.00           C  
ATOM    160  ND1 HIS A  23     -22.903  45.072  19.824  0.00  0.00           N  
ATOM    161  CG  HIS A  23     -23.384  44.767  18.556  0.00  0.00           C  
ATOM    162  CE1 HIS A  23     -21.812  44.311  19.956  0.00  0.00           C  
ATOM    163  NE2 HIS A  23     -21.547  43.654  18.827  0.00  0.00           N  
ATOM    164  CD2 HIS A  23     -22.484  43.922  17.938  0.00  0.00           C  
ATOM    165  N   PHE A  24     -26.687  43.308  19.049  0.00  0.00           N  
ATOM    166  CA  PHE A  24     -27.292  42.154  19.768  0.00  0.00           C  
ATOM    167  C   PHE A  24     -28.184  41.261  18.924  0.00  0.00           C  
ATOM    168  O   PHE A  24     -28.138  40.020  19.070  0.00  0.00           O  
ATOM    169  CB  PHE A  24     -28.092  42.710  20.847  0.00  0.00           C  
ATOM    170  CG  PHE A  24     -28.454  41.758  21.907  0.00  0.00           C  
ATOM    171  CD1 PHE A  24     -29.776  41.474  22.143  0.00  0.00           C  
ATOM    172  CE1 PHE A  24     -30.177  40.519  23.068  0.00  0.00           C  
ATOM    173  CZ  PHE A  24     -29.211  39.870  23.885  0.00  0.00           C  
ATOM    174  CD2 PHE A  24     -27.480  41.203  22.739  0.00  0.00           C  
ATOM    175  CE2 PHE A  24     -27.856  40.288  23.735  0.00  0.00           C  
ATOM    176  N   LEU A  25     -28.938  41.801  17.980  0.00  0.00           N  
ATOM    177  CA  LEU A  25     -29.778  40.999  17.059  0.00  0.00           C  
ATOM    178  C   LEU A  25     -28.819  40.160  16.185  0.00  0.00           C  
ATOM    179  O   LEU A  25     -28.972  38.951  15.997  0.00  0.00           O  
ATOM    180  CB  LEU A  25     -30.629  41.926  16.218  0.00  0.00           C  
ATOM    181  CG  LEU A  25     -31.577  41.195  15.256  0.00  0.00           C  
ATOM    182  CD1 LEU A  25     -32.305  39.968  15.893  0.00  0.00           C  
ATOM    183  CD2 LEU A  25     -32.510  42.190  14.566  0.00  0.00           C  
ATOM    184  N   SER A  26     -27.708  40.766  15.794  0.00  0.00           N  
ATOM    185  CA  SER A  26     -26.686  40.135  14.940  0.00  0.00           C  
ATOM    186  C   SER A  26     -25.781  39.154  15.688  0.00  0.00           C  
ATOM    187  O   SER A  26     -25.394  38.101  15.124  0.00  0.00           O  
ATOM    188  CB  SER A  26     -25.819  41.167  14.238  0.00  0.00           C  
ATOM    189  OG  SER A  26     -26.707  41.998  13.471  0.00  0.00           O  
ATOM    190  N   LEU A  27     -25.628  39.329  17.018  0.00  0.00           N  
ATOM    191  CA  LEU A  27     -24.944  38.365  17.811  0.00  0.00           C  
ATOM    192  C   LEU A  27     -25.877  37.112  17.972  0.00  0.00           C  
ATOM    193  O   LEU A  27     -25.341  36.007  17.897  0.00  0.00           O  
ATOM    194  CB  LEU A  27     -24.502  38.971  19.190  0.00  0.00           C  
ATOM    195  CG  LEU A  27     -23.430  40.001  19.090  0.00  0.00           C  
ATOM    196  CD1 LEU A  27     -23.320  40.781  20.437  0.00  0.00           C  
ATOM    197  CD2 LEU A  27     -21.999  39.337  19.078  0.00  0.00           C  
ATOM    198  N   GLN A  28     -27.182  37.294  18.090  0.00  0.00           N  
ATOM    199  CA  GLN A  28     -28.150  36.176  18.197  0.00  0.00           C  
ATOM    200  C   GLN A  28     -28.395  35.466  16.864  0.00  0.00           C  
ATOM    201  O   GLN A  28     -28.386  34.225  16.878  0.00  0.00           O  
ATOM    202  CB  GLN A  28     -29.509  36.669  18.814  0.00  0.00           C  
ATOM    203  CG  GLN A  28     -29.379  37.211  20.283  0.00  0.00           C  
ATOM    204  CD  GLN A  28     -30.642  37.914  20.748  0.00  0.00           C  
ATOM    205  OE1 GLN A  28     -31.559  37.425  21.490  0.00  0.00           O  
ATOM    206  NE2 GLN A  28     -30.783  39.114  20.255  0.00  0.00           N  
ATOM    207  N   ARG A  29     -28.435  36.161  15.720  0.00  0.00           N  
ATOM    208  CA  ARG A  29     -28.369  35.577  14.379  0.00  0.00           C  
ATOM    209  C   ARG A  29     -27.173  34.717  14.004  0.00  0.00           C  
ATOM    210  O   ARG A  29     -27.188  34.057  12.990  0.00  0.00           O  
ATOM    211  CB  ARG A  29     -28.605  36.700  13.322  0.00  0.00           C  
ATOM    212  CG  ARG A  29     -30.076  37.177  13.205  0.00  0.00           C  
ATOM    213  CD  ARG A  29     -30.254  38.217  12.120  0.00  0.00           C  
ATOM    214  NE  ARG A  29     -31.667  38.430  11.929  0.00  0.00           N  
ATOM    215  CZ  ARG A  29     -32.162  39.573  11.485  0.00  0.00           C  
ATOM    216  NH1 ARG A  29     -31.403  40.393  10.854  0.00  0.00           N  
ATOM    217  NH2 ARG A  29     -33.427  39.891  11.675  0.00  0.00           N  
ATOM    218  N   MET A  30     -26.083  34.900  14.734  0.00  0.00           N  
ATOM    219  CA  MET A  30     -24.917  34.032  14.682  0.00  0.00           C  
ATOM    220  C   MET A  30     -25.021  32.847  15.698  0.00  0.00           C  
ATOM    221  O   MET A  30     -25.065  31.702  15.232  0.00  0.00           O  
ATOM    222  CB  MET A  30     -23.676  34.913  14.778  0.00  0.00           C  
ATOM    223  CG  MET A  30     -22.295  34.336  14.303  0.00  0.00           C  
ATOM    224  SD  MET A  30     -22.117  34.045  12.561  0.00  0.00           S  
ATOM    225  CE  MET A  30     -22.146  35.646  11.651  0.00  0.00           C  
ATOM    226  N   PHE A  31     -24.978  33.142  16.969  0.00  0.00           N  
ATOM    227  CA  PHE A  31     -24.772  32.168  18.061  0.00  0.00           C  
ATOM    228  C   PHE A  31     -25.992  31.669  18.879  0.00  0.00           C  
ATOM    229  O   PHE A  31     -25.795  30.746  19.729  0.00  0.00           O  
ATOM    230  CB  PHE A  31     -23.748  32.852  18.969  0.00  0.00           C  
ATOM    231  CG  PHE A  31     -22.365  33.166  18.374  0.00  0.00           C  
ATOM    232  CD1 PHE A  31     -21.625  32.179  17.826  0.00  0.00           C  
ATOM    233  CE1 PHE A  31     -20.372  32.509  17.277  0.00  0.00           C  
ATOM    234  CZ  PHE A  31     -19.918  33.864  17.188  0.00  0.00           C  
ATOM    235  CD2 PHE A  31     -22.042  34.558  18.258  0.00  0.00           C  
ATOM    236  CE2 PHE A  31     -20.848  34.862  17.596  0.00  0.00           C  
ATOM    237  N   ASN A  32     -27.156  32.184  18.579  0.00  0.00           N  
ATOM    238  CA  ASN A  32     -28.361  31.582  19.198  0.00  0.00           C  
ATOM    239  C   ASN A  32     -28.488  30.090  18.760  0.00  0.00           C  
ATOM    240  O   ASN A  32     -28.344  29.793  17.586  0.00  0.00           O  
ATOM    241  CB  ASN A  32     -29.622  32.465  19.366  0.00  0.00           C  
ATOM    242  CG  ASN A  32     -30.732  31.832  20.257  0.00  0.00           C  
ATOM    243  OD1 ASN A  32     -30.458  31.050  21.149  0.00  0.00           O  
ATOM    244  ND2 ASN A  32     -31.963  32.206  20.024  0.00  0.00           N  
ATOM    245  N   ASN A  33     -28.871  29.175  19.710  0.00  0.00           N  
ATOM    246  CA  ASN A  33     -29.124  27.759  19.633  0.00  0.00           C  
ATOM    247  C   ASN A  33     -27.900  26.990  19.024  0.00  0.00           C  
ATOM    248  O   ASN A  33     -28.045  25.844  18.641  0.00  0.00           O  
ATOM    249  CB  ASN A  33     -30.368  27.572  18.757  0.00  0.00           C  
ATOM    250  CG  ASN A  33     -31.649  28.207  19.244  0.00  0.00           C  
ATOM    251  OD1 ASN A  33     -32.268  29.073  18.611  0.00  0.00           O  
ATOM    252  ND2 ASN A  33     -32.183  27.845  20.404  0.00  0.00           N  
ATOM    253  N   CYS A  34     -26.709  27.573  18.893  0.00  0.00           N  
ATOM    254  CA  CYS A  34     -25.544  26.833  18.365  0.00  0.00           C  
ATOM    255  C   CYS A  34     -24.832  26.099  19.451  0.00  0.00           C  
ATOM    256  O   CYS A  34     -24.897  26.484  20.606  0.00  0.00           O  
ATOM    257  SG  CYS A  34     -23.168  27.093  16.932  0.00  0.00           S  
ATOM    258  CB  CYS A  34     -24.604  27.794  17.679  0.00  0.00           C  
ATOM    259  N   GLU A  35     -24.202  24.973  19.103  0.00  0.00           N  
ATOM    260  CA  GLU A  35     -23.474  24.100  20.013  0.00  0.00           C  
ATOM    261  C   GLU A  35     -21.986  23.937  19.691  0.00  0.00           C  
ATOM    262  O   GLU A  35     -21.158  23.879  20.622  0.00  0.00           O  
ATOM    263  CB  GLU A  35     -24.112  22.753  20.142  0.00  0.00           C  
ATOM    264  CG  GLU A  35     -25.504  22.846  20.689  0.00  0.00           C  
ATOM    265  CD  GLU A  35     -26.099  21.455  20.862  0.00  0.00           C  
ATOM    266  OE1 GLU A  35     -25.865  20.760  21.910  0.00  0.00           O  
ATOM    267  OE2 GLU A  35     -26.828  21.027  19.969  0.00  0.00           O  
ATOM    268  N   VAL A  36     -21.650  24.059  18.379  0.00  0.00           N  
ATOM    269  CA  VAL A  36     -20.327  23.804  17.770  0.00  0.00           C  
ATOM    270  C   VAL A  36     -20.065  24.984  16.804  0.00  0.00           C  
ATOM    271  O   VAL A  36     -20.826  25.187  15.885  0.00  0.00           O  
ATOM    272  CB  VAL A  36     -20.204  22.540  16.918  0.00  0.00           C  
ATOM    273  CG1 VAL A  36     -18.886  22.374  16.203  0.00  0.00           C  
ATOM    274  CG2 VAL A  36     -20.533  21.231  17.632  0.00  0.00           C  
ATOM    275  N   VAL A  37     -18.914  25.620  16.926  0.00  0.00           N  
ATOM    276  CA  VAL A  37     -18.535  26.824  16.198  0.00  0.00           C  
ATOM    277  C   VAL A  37     -17.302  26.507  15.328  0.00  0.00           C  
ATOM    278  O   VAL A  37     -16.283  25.952  15.719  0.00  0.00           O  
ATOM    279  CB  VAL A  37     -18.240  28.072  17.112  0.00  0.00           C  
ATOM    280  CG1 VAL A  37     -17.797  29.245  16.289  0.00  0.00           C  
ATOM    281  CG2 VAL A  37     -19.455  28.421  17.984  0.00  0.00           C  
ATOM    282  N   LEU A  38     -17.535  26.742  14.049  0.00  0.00           N  
ATOM    283  CA  LEU A  38     -16.678  26.274  12.917  0.00  0.00           C  
ATOM    284  C   LEU A  38     -15.726  27.436  12.419  0.00  0.00           C  
ATOM    285  O   LEU A  38     -15.385  27.562  11.255  0.00  0.00           O  
ATOM    286  CB  LEU A  38     -17.594  25.793  11.715  0.00  0.00           C  
ATOM    287  CG  LEU A  38     -18.567  24.584  12.011  0.00  0.00           C  
ATOM    288  CD1 LEU A  38     -19.462  24.355  10.831  0.00  0.00           C  
ATOM    289  CD2 LEU A  38     -17.700  23.337  12.314  0.00  0.00           C  
ATOM    290  N   GLY A  39     -15.217  28.170  13.411  0.00  0.00           N  
ATOM    291  CA  GLY A  39     -14.478  29.410  13.262  0.00  0.00           C  
ATOM    292  C   GLY A  39     -14.351  30.041  14.612  0.00  0.00           C  
ATOM    293  O   GLY A  39     -14.573  29.318  15.654  0.00  0.00           O  
ATOM    294  N   ASN A  40     -14.009  31.345  14.728  0.00  0.00           N  
ATOM    295  CA  ASN A  40     -13.853  32.065  15.957  0.00  0.00           C  
ATOM    296  C   ASN A  40     -15.230  32.395  16.626  0.00  0.00           C  
ATOM    297  O   ASN A  40     -16.317  32.577  16.089  0.00  0.00           O  
ATOM    298  CB  ASN A  40     -13.056  33.406  15.823  0.00  0.00           C  
ATOM    299  CG  ASN A  40     -11.617  33.260  15.315  0.00  0.00           C  
ATOM    300  OD1 ASN A  40     -10.872  32.304  15.373  0.00  0.00           O  
ATOM    301  ND2 ASN A  40     -11.293  34.154  14.431  0.00  0.00           N  
ATOM    302  N   LEU A  41     -15.219  32.512  18.002  0.00  0.00           N  
ATOM    303  CA  LEU A  41     -16.282  32.996  18.834  0.00  0.00           C  
ATOM    304  C   LEU A  41     -15.846  34.220  19.637  0.00  0.00           C  
ATOM    305  O   LEU A  41     -15.249  34.183  20.722  0.00  0.00           O  
ATOM    306  CB  LEU A  41     -16.905  31.800  19.619  0.00  0.00           C  
ATOM    307  CG  LEU A  41     -17.818  32.244  20.840  0.00  0.00           C  
ATOM    308  CD1 LEU A  41     -19.183  32.601  20.344  0.00  0.00           C  
ATOM    309  CD2 LEU A  41     -18.059  31.057  21.771  0.00  0.00           C  
ATOM    310  N   GLU A  42     -16.031  35.374  18.988  0.00  0.00           N  
ATOM    311  CA  GLU A  42     -15.714  36.691  19.518  0.00  0.00           C  
ATOM    312  C   GLU A  42     -17.026  37.297  20.140  0.00  0.00           C  
ATOM    313  O   GLU A  42     -17.984  37.318  19.415  0.00  0.00           O  
ATOM    314  CB  GLU A  42     -15.201  37.572  18.388  0.00  0.00           C  
ATOM    315  CG  GLU A  42     -13.802  37.055  17.857  0.00  0.00           C  
ATOM    316  CD  GLU A  42     -12.994  38.078  16.988  0.00  0.00           C  
ATOM    317  OE1 GLU A  42     -13.353  39.242  16.727  0.00  0.00           O  
ATOM    318  OE2 GLU A  42     -11.913  37.704  16.587  0.00  0.00           O  
ATOM    319  N   ILE A  43     -17.015  37.717  21.405  0.00  0.00           N  
ATOM    320  CA  ILE A  43     -18.069  38.480  22.088  0.00  0.00           C  
ATOM    321  C   ILE A  43     -17.331  39.787  22.470  0.00  0.00           C  
ATOM    322  O   ILE A  43     -16.522  39.819  23.416  0.00  0.00           O  
ATOM    323  CB  ILE A  43     -18.621  37.729  23.252  0.00  0.00           C  
ATOM    324  CG2 ILE A  43     -19.866  38.423  23.843  0.00  0.00           C  
ATOM    325  CG1 ILE A  43     -18.900  36.235  23.005  0.00  0.00           C  
ATOM    326  CD1 ILE A  43     -19.902  35.861  21.922  0.00  0.00           C  
ATOM    327  N   THR A  44     -17.695  40.887  21.795  0.00  0.00           N  
ATOM    328  CA  THR A  44     -17.017  42.182  22.005  0.00  0.00           C  
ATOM    329  C   THR A  44     -17.875  43.429  21.896  0.00  0.00           C  
ATOM    330  O   THR A  44     -18.962  43.446  21.368  0.00  0.00           O  
ATOM    331  CB  THR A  44     -15.983  42.451  20.879  0.00  0.00           C  
ATOM    332  OG1 THR A  44     -16.563  42.167  19.585  0.00  0.00           O  
ATOM    333  CG2 THR A  44     -14.809  41.529  21.053  0.00  0.00           C  
ATOM    334  N   TYR A  45     -17.396  44.550  22.556  0.00  0.00           N  
ATOM    335  CA  TYR A  45     -18.192  45.699  22.747  0.00  0.00           C  
ATOM    336  C   TYR A  45     -19.607  45.662  23.476  0.00  0.00           C  
ATOM    337  O   TYR A  45     -20.206  46.718  23.641  0.00  0.00           O  
ATOM    338  CB  TYR A  45     -18.290  46.590  21.471  0.00  0.00           C  
ATOM    339  CG  TYR A  45     -16.970  46.919  20.790  0.00  0.00           C  
ATOM    340  CD1 TYR A  45     -16.518  46.223  19.666  0.00  0.00           C  
ATOM    341  CE1 TYR A  45     -15.306  46.381  19.008  0.00  0.00           C  
ATOM    342  CZ  TYR A  45     -14.492  47.495  19.396  0.00  0.00           C  
ATOM    343  OH  TYR A  45     -13.230  47.647  18.804  0.00  0.00           O  
ATOM    344  CD2 TYR A  45     -16.189  48.002  21.169  0.00  0.00           C  
ATOM    345  CE2 TYR A  45     -14.959  48.284  20.497  0.00  0.00           C  
ATOM    346  N   VAL A  46     -20.249  44.521  23.829  0.00  0.00           N  
ATOM    347  CA  VAL A  46     -21.680  44.413  24.227  0.00  0.00           C  
ATOM    348  C   VAL A  46     -22.099  45.382  25.280  0.00  0.00           C  
ATOM    349  O   VAL A  46     -21.378  45.508  26.279  0.00  0.00           O  
ATOM    350  CB  VAL A  46     -22.136  42.974  24.543  0.00  0.00           C  
ATOM    351  CG1 VAL A  46     -23.690  42.809  24.731  0.00  0.00           C  
ATOM    352  CG2 VAL A  46     -21.719  42.036  23.403  0.00  0.00           C  
ATOM    353  N   GLN A  47     -23.171  46.129  25.050  0.00  0.00           N  
ATOM    354  CA  GLN A  47     -23.648  47.114  26.040  0.00  0.00           C  
ATOM    355  C   GLN A  47     -24.253  46.463  27.296  0.00  0.00           C  
ATOM    356  O   GLN A  47     -24.969  45.421  27.321  0.00  0.00           O  
ATOM    357  CB  GLN A  47     -24.678  48.090  25.370  0.00  0.00           C  
ATOM    358  CG  GLN A  47     -23.964  48.982  24.321  0.00  0.00           C  
ATOM    359  CD  GLN A  47     -24.875  49.934  23.548  0.00  0.00           C  
ATOM    360  OE1 GLN A  47     -25.944  49.484  23.249  0.00  0.00           O  
ATOM    361  NE2 GLN A  47     -24.566  51.221  23.386  0.00  0.00           N  
ATOM    362  N   ARG A  48     -24.148  47.194  28.406  0.00  0.00           N  
ATOM    363  CA  ARG A  48     -24.318  46.700  29.789  0.00  0.00           C  
ATOM    364  C   ARG A  48     -25.705  46.087  30.107  0.00  0.00           C  
ATOM    365  O   ARG A  48     -25.731  44.990  30.748  0.00  0.00           O  
ATOM    366  CB  ARG A  48     -23.928  47.747  30.879  0.00  0.00           C  
ATOM    367  CG  ARG A  48     -24.165  47.108  32.321  0.00  0.00           C  
ATOM    368  CD  ARG A  48     -23.411  47.872  33.383  0.00  0.00           C  
ATOM    369  NE  ARG A  48     -23.234  47.053  34.545  0.00  0.00           N  
ATOM    370  CZ  ARG A  48     -22.135  46.423  34.901  0.00  0.00           C  
ATOM    371  NH1 ARG A  48     -21.252  46.039  33.986  0.00  0.00           N  
ATOM    372  NH2 ARG A  48     -22.031  46.037  36.127  0.00  0.00           N  
ATOM    373  N   ASN A  49     -26.769  46.687  29.608  0.00  0.00           N  
ATOM    374  CA  ASN A  49     -28.086  46.092  29.801  0.00  0.00           C  
ATOM    375  C   ASN A  49     -28.466  44.692  29.189  0.00  0.00           C  
ATOM    376  O   ASN A  49     -29.593  44.287  29.438  0.00  0.00           O  
ATOM    377  CB  ASN A  49     -29.115  47.103  29.363  0.00  0.00           C  
ATOM    378  CG  ASN A  49     -29.050  47.282  27.791  0.00  0.00           C  
ATOM    379  OD1 ASN A  49     -29.735  46.634  27.029  0.00  0.00           O  
ATOM    380  ND2 ASN A  49     -28.099  48.064  27.287  0.00  0.00           N  
ATOM    381  N   TYR A  50     -27.627  44.051  28.358  0.00  0.00           N  
ATOM    382  CA  TYR A  50     -28.029  42.814  27.606  0.00  0.00           C  
ATOM    383  C   TYR A  50     -27.826  41.476  28.327  0.00  0.00           C  
ATOM    384  O   TYR A  50     -27.005  41.446  29.193  0.00  0.00           O  
ATOM    385  CB  TYR A  50     -27.415  42.711  26.194  0.00  0.00           C  
ATOM    386  CG  TYR A  50     -27.827  43.816  25.213  0.00  0.00           C  
ATOM    387  CD1 TYR A  50     -27.042  44.877  24.679  0.00  0.00           C  
ATOM    388  CE1 TYR A  50     -27.575  45.824  23.737  0.00  0.00           C  
ATOM    389  CZ  TYR A  50     -28.923  45.664  23.342  0.00  0.00           C  
ATOM    390  OH  TYR A  50     -29.351  46.581  22.468  0.00  0.00           O  
ATOM    391  CD2 TYR A  50     -29.150  43.744  24.789  0.00  0.00           C  
ATOM    392  CE2 TYR A  50     -29.694  44.569  23.755  0.00  0.00           C  
ATOM    393  N   ASP A  51     -28.504  40.438  27.939  0.00  0.00           N  
ATOM    394  CA  ASP A  51     -28.411  39.120  28.548  0.00  0.00           C  
ATOM    395  C   ASP A  51     -27.998  38.109  27.517  0.00  0.00           C  
ATOM    396  O   ASP A  51     -28.726  37.670  26.686  0.00  0.00           O  
ATOM    397  CB  ASP A  51     -29.702  38.840  29.373  0.00  0.00           C  
ATOM    398  CG  ASP A  51     -29.791  37.448  30.015  0.00  0.00           C  
ATOM    399  OD1 ASP A  51     -30.883  36.922  30.253  0.00  0.00           O  
ATOM    400  OD2 ASP A  51     -28.737  36.828  30.205  0.00  0.00           O  
ATOM    401  N   LEU A  52     -26.713  37.824  27.482  0.00  0.00           N  
ATOM    402  CA  LEU A  52     -26.087  36.935  26.544  0.00  0.00           C  
ATOM    403  C   LEU A  52     -26.336  35.375  26.828  0.00  0.00           C  
ATOM    404  O   LEU A  52     -25.529  34.510  26.396  0.00  0.00           O  
ATOM    405  CB  LEU A  52     -24.575  37.298  26.622  0.00  0.00           C  
ATOM    406  CG  LEU A  52     -24.306  38.727  26.147  0.00  0.00           C  
ATOM    407  CD1 LEU A  52     -22.939  39.111  26.674  0.00  0.00           C  
ATOM    408  CD2 LEU A  52     -24.333  38.794  24.583  0.00  0.00           C  
ATOM    409  N   SER A  53     -27.479  35.102  27.443  0.00  0.00           N  
ATOM    410  CA  SER A  53     -27.893  33.746  27.825  0.00  0.00           C  
ATOM    411  C   SER A  53     -28.058  32.815  26.593  0.00  0.00           C  
ATOM    412  O   SER A  53     -28.047  31.615  26.789  0.00  0.00           O  
ATOM    413  CB  SER A  53     -29.249  33.878  28.500  0.00  0.00           C  
ATOM    414  OG  SER A  53     -28.996  34.265  29.833  0.00  0.00           O  
ATOM    415  N   PHE A  54     -28.093  33.299  25.348  0.00  0.00           N  
ATOM    416  CA  PHE A  54     -28.087  32.452  24.133  0.00  0.00           C  
ATOM    417  C   PHE A  54     -26.794  31.714  23.936  0.00  0.00           C  
ATOM    418  O   PHE A  54     -26.803  30.699  23.268  0.00  0.00           O  
ATOM    419  CB  PHE A  54     -28.508  33.273  22.885  0.00  0.00           C  
ATOM    420  CG  PHE A  54     -27.579  34.431  22.527  0.00  0.00           C  
ATOM    421  CD1 PHE A  54     -27.811  35.766  23.007  0.00  0.00           C  
ATOM    422  CE1 PHE A  54     -26.917  36.792  22.720  0.00  0.00           C  
ATOM    423  CZ  PHE A  54     -25.714  36.547  22.015  0.00  0.00           C  
ATOM    424  CD2 PHE A  54     -26.300  34.210  21.908  0.00  0.00           C  
ATOM    425  CE2 PHE A  54     -25.417  35.232  21.638  0.00  0.00           C  
ATOM    426  N   LEU A  55     -25.701  32.223  24.472  0.00  0.00           N  
ATOM    427  CA  LEU A  55     -24.352  31.562  24.540  0.00  0.00           C  
ATOM    428  C   LEU A  55     -24.283  30.264  25.453  0.00  0.00           C  
ATOM    429  O   LEU A  55     -23.418  29.466  25.269  0.00  0.00           O  
ATOM    430  CB  LEU A  55     -23.278  32.511  25.111  0.00  0.00           C  
ATOM    431  CG  LEU A  55     -22.990  33.731  24.154  0.00  0.00           C  
ATOM    432  CD1 LEU A  55     -21.946  34.702  24.784  0.00  0.00           C  
ATOM    433  CD2 LEU A  55     -22.421  33.338  22.838  0.00  0.00           C  
ATOM    434  N   LYS A  56     -25.318  30.018  26.240  0.00  0.00           N  
ATOM    435  CA  LYS A  56     -25.377  28.830  27.109  0.00  0.00           C  
ATOM    436  C   LYS A  56     -25.340  27.464  26.392  0.00  0.00           C  
ATOM    437  O   LYS A  56     -25.161  26.416  27.045  0.00  0.00           O  
ATOM    438  CB  LYS A  56     -26.642  28.904  27.992  0.00  0.00           C  
ATOM    439  CG  LYS A  56     -26.494  29.938  29.146  0.00  0.00           C  
ATOM    440  CD  LYS A  56     -27.765  30.156  29.990  0.00  0.00           C  
ATOM    441  CE  LYS A  56     -27.556  29.275  31.230  0.00  0.00           C  
ATOM    442  NZ  LYS A  56     -28.808  29.032  32.087  0.00  0.00           N  
ATOM    443  N   THR A  57     -25.630  27.406  25.091  0.00  0.00           N  
ATOM    444  CA  THR A  57     -25.638  26.058  24.335  0.00  0.00           C  
ATOM    445  C   THR A  57     -24.259  25.740  23.786  0.00  0.00           C  
ATOM    446  O   THR A  57     -23.981  24.564  23.562  0.00  0.00           O  
ATOM    447  CB  THR A  57     -26.702  26.263  23.221  0.00  0.00           C  
ATOM    448  OG1 THR A  57     -26.929  27.484  22.650  0.00  0.00           O  
ATOM    449  CG2 THR A  57     -28.077  25.980  23.712  0.00  0.00           C  
ATOM    450  N   ILE A  58     -23.355  26.666  23.657  0.00  0.00           N  
ATOM    451  CA  ILE A  58     -22.046  26.519  22.983  0.00  0.00           C  
ATOM    452  C   ILE A  58     -21.110  25.720  23.826  0.00  0.00           C  
ATOM    453  O   ILE A  58     -20.739  26.105  24.918  0.00  0.00           O  
ATOM    454  CB  ILE A  58     -21.470  27.893  22.568  0.00  0.00           C  
ATOM    455  CG2 ILE A  58     -20.310  27.563  21.644  0.00  0.00           C  
ATOM    456  CG1 ILE A  58     -22.474  28.804  21.778  0.00  0.00           C  
ATOM    457  CD1 ILE A  58     -21.888  30.110  21.317  0.00  0.00           C  
ATOM    458  N   GLN A  59     -20.546  24.654  23.289  0.00  0.00           N  
ATOM    459  CA  GLN A  59     -19.817  23.575  23.959  0.00  0.00           C  
ATOM    460  C   GLN A  59     -18.475  23.331  23.262  0.00  0.00           C  
ATOM    461  O   GLN A  59     -17.589  22.786  23.877  0.00  0.00           O  
ATOM    462  CB  GLN A  59     -20.697  22.356  23.958  0.00  0.00           C  
ATOM    463  CG  GLN A  59     -20.290  21.120  24.785  0.00  0.00           C  
ATOM    464  CD  GLN A  59     -21.253  19.995  24.752  0.00  0.00           C  
ATOM    465  OE1 GLN A  59     -22.232  19.976  24.048  0.00  0.00           O  
ATOM    466  NE2 GLN A  59     -21.108  18.925  25.545  0.00  0.00           N  
ATOM    467  N   GLU A  60     -18.376  23.793  22.031  0.00  0.00           N  
ATOM    468  CA  GLU A  60     -17.229  23.500  21.122  0.00  0.00           C  
ATOM    469  C   GLU A  60     -16.915  24.603  20.111  0.00  0.00           C  
ATOM    470  O   GLU A  60     -17.834  25.124  19.527  0.00  0.00           O  
ATOM    471  CB  GLU A  60     -17.518  22.197  20.253  0.00  0.00           C  
ATOM    472  CG  GLU A  60     -18.196  21.031  21.120  0.00  0.00           C  
ATOM    473  CD  GLU A  60     -18.179  19.686  20.334  0.00  0.00           C  
ATOM    474  OE1 GLU A  60     -18.944  18.802  20.710  0.00  0.00           O  
ATOM    475  OE2 GLU A  60     -17.420  19.474  19.353  0.00  0.00           O  
ATOM    476  N   VAL A  61     -15.617  24.981  20.029  0.00  0.00           N  
ATOM    477  CA  VAL A  61     -15.146  26.055  19.126  0.00  0.00           C  
ATOM    478  C   VAL A  61     -13.942  25.549  18.293  0.00  0.00           C  
ATOM    479  O   VAL A  61     -12.966  24.960  18.889  0.00  0.00           O  
ATOM    480  CB  VAL A  61     -14.740  27.384  19.874  0.00  0.00           C  
ATOM    481  CG1 VAL A  61     -14.218  28.563  18.973  0.00  0.00           C  
ATOM    482  CG2 VAL A  61     -15.958  27.784  20.667  0.00  0.00           C  
ATOM    483  N   ALA A  62     -13.870  25.895  17.003  0.00  0.00           N  
ATOM    484  CA  ALA A  62     -12.789  25.566  16.098  0.00  0.00           C  
ATOM    485  C   ALA A  62     -11.559  26.450  16.239  0.00  0.00           C  
ATOM    486  O   ALA A  62     -10.462  26.050  16.610  0.00  0.00           O  
ATOM    487  CB  ALA A  62     -13.350  25.524  14.608  0.00  0.00           C  
ATOM    488  N   GLY A  63     -11.730  27.755  16.025  0.00  0.00           N  
ATOM    489  CA  GLY A  63     -10.766  28.861  16.185  0.00  0.00           C  
ATOM    490  C   GLY A  63     -10.382  29.195  17.582  0.00  0.00           C  
ATOM    491  O   GLY A  63     -10.086  28.343  18.334  0.00  0.00           O  
ATOM    492  N   TYR A  64     -10.255  30.516  17.956  0.00  0.00           N  
ATOM    493  CA  TYR A  64     -10.128  31.065  19.320  0.00  0.00           C  
ATOM    494  C   TYR A  64     -11.474  31.576  19.895  0.00  0.00           C  
ATOM    495  O   TYR A  64     -12.474  31.772  19.191  0.00  0.00           O  
ATOM    496  CB  TYR A  64      -9.047  32.181  19.227  0.00  0.00           C  
ATOM    497  CG  TYR A  64      -9.241  33.366  18.291  0.00  0.00           C  
ATOM    498  CD1 TYR A  64     -10.051  34.398  18.722  0.00  0.00           C  
ATOM    499  CE1 TYR A  64     -10.123  35.564  17.997  0.00  0.00           C  
ATOM    500  CZ  TYR A  64      -9.320  35.661  16.828  0.00  0.00           C  
ATOM    501  OH  TYR A  64      -9.399  36.796  16.123  0.00  0.00           O  
ATOM    502  CD2 TYR A  64      -8.421  33.411  17.118  0.00  0.00           C  
ATOM    503  CE2 TYR A  64      -8.463  34.621  16.388  0.00  0.00           C  
ATOM    504  N   VAL A  65     -11.442  31.911  21.173  0.00  0.00           N  
ATOM    505  CA  VAL A  65     -12.384  32.636  21.873  0.00  0.00           C  
ATOM    506  C   VAL A  65     -11.777  34.002  22.267  0.00  0.00           C  
ATOM    507  O   VAL A  65     -10.670  34.041  22.851  0.00  0.00           O  
ATOM    508  CB  VAL A  65     -13.019  31.827  22.944  0.00  0.00           C  
ATOM    509  CG1 VAL A  65     -13.809  32.735  23.884  0.00  0.00           C  
ATOM    510  CG2 VAL A  65     -13.882  30.711  22.386  0.00  0.00           C  
ATOM    511  N   LEU A  66     -12.542  35.121  22.058  0.00  0.00           N  
ATOM    512  CA  LEU A  66     -12.050  36.521  22.439  0.00  0.00           C  
ATOM    513  C   LEU A  66     -13.176  37.304  23.136  0.00  0.00           C  
ATOM    514  O   LEU A  66     -14.257  37.584  22.551  0.00  0.00           O  
ATOM    515  CB  LEU A  66     -11.493  37.269  21.262  0.00  0.00           C  
ATOM    516  CG  LEU A  66     -11.215  38.746  21.474  0.00  0.00           C  
ATOM    517  CD1 LEU A  66      -9.871  38.981  22.138  0.00  0.00           C  
ATOM    518  CD2 LEU A  66     -11.277  39.578  20.157  0.00  0.00           C  
ATOM    519  N   ILE A  67     -12.947  37.702  24.356  0.00  0.00           N  
ATOM    520  CA  ILE A  67     -13.898  38.464  25.170  0.00  0.00           C  
ATOM    521  C   ILE A  67     -13.187  39.783  25.395  0.00  0.00           C  
ATOM    522  O   ILE A  67     -12.304  39.837  26.214  0.00  0.00           O  
ATOM    523  CB  ILE A  67     -14.333  37.775  26.448  0.00  0.00           C  
ATOM    524  CG2 ILE A  67     -15.417  38.568  27.279  0.00  0.00           C  
ATOM    525  CG1 ILE A  67     -14.845  36.360  26.156  0.00  0.00           C  
ATOM    526  CD1 ILE A  67     -14.989  35.383  27.328  0.00  0.00           C  
ATOM    527  N   ALA A  68     -13.582  40.837  24.751  0.00  0.00           N  
ATOM    528  CA  ALA A  68     -12.976  42.133  24.867  0.00  0.00           C  
ATOM    529  C   ALA A  68     -13.840  43.385  24.758  0.00  0.00           C  
ATOM    530  O   ALA A  68     -14.745  43.524  23.913  0.00  0.00           O  
ATOM    531  CB  ALA A  68     -11.854  42.227  23.759  0.00  0.00           C  
ATOM    532  N   LEU A  69     -13.394  44.367  25.523  0.00  0.00           N  
ATOM    533  CA  LEU A  69     -13.912  45.780  25.431  0.00  0.00           C  
ATOM    534  C   LEU A  69     -15.443  46.016  25.712  0.00  0.00           C  
ATOM    535  O   LEU A  69     -16.028  47.067  25.401  0.00  0.00           O  
ATOM    536  CB  LEU A  69     -13.637  46.401  24.037  0.00  0.00           C  
ATOM    537  CG  LEU A  69     -12.290  46.041  23.399  0.00  0.00           C  
ATOM    538  CD1 LEU A  69     -12.148  46.786  22.090  0.00  0.00           C  
ATOM    539  CD2 LEU A  69     -11.071  46.506  24.146  0.00  0.00           C  
ATOM    540  N   ASN A  70     -16.091  45.032  26.389  0.00  0.00           N  
ATOM    541  CA  ASN A  70     -17.474  45.102  26.800  0.00  0.00           C  
ATOM    542  C   ASN A  70     -17.842  45.798  28.100  0.00  0.00           C  
ATOM    543  O   ASN A  70     -17.029  45.881  29.058  0.00  0.00           O  
ATOM    544  CB  ASN A  70     -18.037  43.671  26.884  0.00  0.00           C  
ATOM    545  CG  ASN A  70     -17.764  42.643  25.724  0.00  0.00           C  
ATOM    546  OD1 ASN A  70     -18.548  42.416  24.799  0.00  0.00           O  
ATOM    547  ND2 ASN A  70     -16.652  41.915  25.768  0.00  0.00           N  
ATOM    548  N   THR A  71     -19.087  46.185  28.281  0.00  0.00           N  
ATOM    549  CA  THR A  71     -19.649  46.736  29.470  0.00  0.00           C  
ATOM    550  C   THR A  71     -20.665  45.847  30.245  0.00  0.00           C  
ATOM    551  O   THR A  71     -21.119  46.274  31.310  0.00  0.00           O  
ATOM    552  CB  THR A  71     -20.288  48.122  29.312  0.00  0.00           C  
ATOM    553  OG1 THR A  71     -21.146  48.251  28.193  0.00  0.00           O  
ATOM    554  CG2 THR A  71     -19.227  49.126  29.316  0.00  0.00           C  
ATOM    555  N   VAL A  72     -20.967  44.675  29.702  0.00  0.00           N  
ATOM    556  CA  VAL A  72     -21.664  43.673  30.508  0.00  0.00           C  
ATOM    557  C   VAL A  72     -21.067  43.214  31.818  0.00  0.00           C  
ATOM    558  O   VAL A  72     -19.849  43.275  31.978  0.00  0.00           O  
ATOM    559  CB  VAL A  72     -22.074  42.446  29.664  0.00  0.00           C  
ATOM    560  CG1 VAL A  72     -23.069  42.927  28.555  0.00  0.00           C  
ATOM    561  CG2 VAL A  72     -20.916  41.759  29.038  0.00  0.00           C  
ATOM    562  N   GLU A  73     -21.931  42.796  32.747  0.00  0.00           N  
ATOM    563  CA  GLU A  73     -21.534  42.030  33.935  0.00  0.00           C  
ATOM    564  C   GLU A  73     -21.179  40.518  33.742  0.00  0.00           C  
ATOM    565  O   GLU A  73     -20.495  40.052  34.630  0.00  0.00           O  
ATOM    566  CB  GLU A  73     -22.695  42.307  34.916  0.00  0.00           C  
ATOM    567  CG  GLU A  73     -22.293  41.883  36.300  0.00  0.00           C  
ATOM    568  CD  GLU A  73     -23.281  42.289  37.433  0.00  0.00           C  
ATOM    569  OE1 GLU A  73     -24.479  42.445  37.089  0.00  0.00           O  
ATOM    570  OE2 GLU A  73     -22.847  42.323  38.579  0.00  0.00           O  
ATOM    571  N   ARG A  74     -21.731  39.854  32.752  0.00  0.00           N  
ATOM    572  CA  ARG A  74     -21.481  38.395  32.624  0.00  0.00           C  
ATOM    573  C   ARG A  74     -21.453  37.877  31.172  0.00  0.00           C  
ATOM    574  O   ARG A  74     -22.115  38.348  30.279  0.00  0.00           O  
ATOM    575  CB  ARG A  74     -22.540  37.656  33.411  0.00  0.00           C  
ATOM    576  CG  ARG A  74     -23.871  37.682  32.707  0.00  0.00           C  
ATOM    577  CD  ARG A  74     -25.078  37.399  33.643  0.00  0.00           C  
ATOM    578  NE  ARG A  74     -24.922  36.158  34.412  0.00  0.00           N  
ATOM    579  CZ  ARG A  74     -25.398  34.986  34.033  0.00  0.00           C  
ATOM    580  NH1 ARG A  74     -26.232  34.780  33.102  0.00  0.00           N  
ATOM    581  NH2 ARG A  74     -24.841  33.906  34.491  0.00  0.00           N  
ATOM    582  N   ILE A  75     -20.724  36.767  30.951  0.00  0.00           N  
ATOM    583  CA  ILE A  75     -20.702  36.041  29.656  0.00  0.00           C  
ATOM    584  C   ILE A  75     -20.911  34.519  30.058  0.00  0.00           C  
ATOM    585  O   ILE A  75     -20.001  33.909  30.550  0.00  0.00           O  
ATOM    586  CB  ILE A  75     -19.358  36.116  28.999  0.00  0.00           C  
ATOM    587  CG2 ILE A  75     -19.298  35.236  27.771  0.00  0.00           C  
ATOM    588  CG1 ILE A  75     -18.851  37.552  28.712  0.00  0.00           C  
ATOM    589  CD1 ILE A  75     -19.712  38.417  27.748  0.00  0.00           C  
ATOM    590  N   PRO A  76     -22.075  33.968  29.756  0.00  0.00           N  
ATOM    591  CA  PRO A  76     -22.440  32.596  30.100  0.00  0.00           C  
ATOM    592  C   PRO A  76     -21.975  31.522  29.066  0.00  0.00           C  
ATOM    593  O   PRO A  76     -22.660  30.722  28.457  0.00  0.00           O  
ATOM    594  CD  PRO A  76     -23.259  34.666  29.253  0.00  0.00           C  
ATOM    595  CB  PRO A  76     -23.901  32.602  30.362  0.00  0.00           C  
ATOM    596  CG  PRO A  76     -24.414  33.614  29.297  0.00  0.00           C  
ATOM    597  N   LEU A  77     -20.654  31.395  28.983  0.00  0.00           N  
ATOM    598  CA  LEU A  77     -19.929  30.225  28.447  0.00  0.00           C  
ATOM    599  C   LEU A  77     -19.733  29.137  29.515  0.00  0.00           C  
ATOM    600  O   LEU A  77     -18.680  28.521  29.707  0.00  0.00           O  
ATOM    601  CB  LEU A  77     -18.630  30.753  27.830  0.00  0.00           C  
ATOM    602  CG  LEU A  77     -18.735  31.454  26.429  0.00  0.00           C  
ATOM    603  CD1 LEU A  77     -17.335  31.966  26.077  0.00  0.00           C  
ATOM    604  CD2 LEU A  77     -19.412  30.732  25.236  0.00  0.00           C  
ATOM    605  N   GLU A  78     -20.788  28.912  30.283  0.00  0.00           N  
ATOM    606  CA  GLU A  78     -20.891  28.052  31.461  0.00  0.00           C  
ATOM    607  C   GLU A  78     -20.981  26.559  31.148  0.00  0.00           C  
ATOM    608  O   GLU A  78     -20.720  25.721  32.017  0.00  0.00           O  
ATOM    609  CB  GLU A  78     -22.114  28.420  32.344  0.00  0.00           C  
ATOM    610  CG  GLU A  78     -23.512  28.017  31.786  0.00  0.00           C  
ATOM    611  CD  GLU A  78     -24.536  28.825  32.534  0.00  0.00           C  
ATOM    612  OE1 GLU A  78     -25.138  28.306  33.523  0.00  0.00           O  
ATOM    613  OE2 GLU A  78     -24.808  30.014  32.262  0.00  0.00           O  
ATOM    614  N   ASN A  79     -21.338  26.198  29.935  0.00  0.00           N  
ATOM    615  CA  ASN A  79     -21.414  24.843  29.320  0.00  0.00           C  
ATOM    616  C   ASN A  79     -20.306  24.609  28.270  0.00  0.00           C  
ATOM    617  O   ASN A  79     -20.025  23.455  27.898  0.00  0.00           O  
ATOM    618  CB  ASN A  79     -22.848  24.635  28.831  0.00  0.00           C  
ATOM    619  CG  ASN A  79     -23.932  24.669  29.931  0.00  0.00           C  
ATOM    620  OD1 ASN A  79     -23.829  23.856  30.860  0.00  0.00           O  
ATOM    621  ND2 ASN A  79     -24.854  25.610  29.905  0.00  0.00           N  
ATOM    622  N   LEU A  80     -19.487  25.626  27.972  0.00  0.00           N  
ATOM    623  CA  LEU A  80     -18.352  25.448  27.090  0.00  0.00           C  
ATOM    624  C   LEU A  80     -17.296  24.460  27.589  0.00  0.00           C  
ATOM    625  O   LEU A  80     -16.934  24.599  28.737  0.00  0.00           O  
ATOM    626  CB  LEU A  80     -17.841  26.878  26.842  0.00  0.00           C  
ATOM    627  CG  LEU A  80     -16.522  26.993  26.052  0.00  0.00           C  
ATOM    628  CD1 LEU A  80     -16.643  26.540  24.649  0.00  0.00           C  
ATOM    629  CD2 LEU A  80     -15.996  28.397  26.021  0.00  0.00           C  
ATOM    630  N   GLN A  81     -16.871  23.543  26.757  0.00  0.00           N  
ATOM    631  CA  GLN A  81     -15.919  22.502  27.208  0.00  0.00           C  
ATOM    632  C   GLN A  81     -14.599  22.560  26.361  0.00  0.00           C  
ATOM    633  O   GLN A  81     -13.562  22.392  27.002  0.00  0.00           O  
ATOM    634  CB  GLN A  81     -16.734  21.138  26.996  0.00  0.00           C  
ATOM    635  CG  GLN A  81     -17.350  20.601  28.257  0.00  0.00           C  
ATOM    636  CD  GLN A  81     -17.983  19.230  28.010  0.00  0.00           C  
ATOM    637  OE1 GLN A  81     -18.685  18.984  26.980  0.00  0.00           O  
ATOM    638  NE2 GLN A  81     -17.774  18.280  28.874  0.00  0.00           N  
ATOM    639  N   ILE A  82     -14.677  22.704  25.016  0.00  0.00           N  
ATOM    640  CA  ILE A  82     -13.440  22.736  24.155  0.00  0.00           C  
ATOM    641  C   ILE A  82     -13.321  23.921  23.222  0.00  0.00           C  
ATOM    642  O   ILE A  82     -14.306  24.350  22.591  0.00  0.00           O  
ATOM    643  CB  ILE A  82     -13.391  21.418  23.374  0.00  0.00           C  
ATOM    644  CG2 ILE A  82     -14.721  21.305  22.518  0.00  0.00           C  
ATOM    645  CG1 ILE A  82     -12.170  21.208  22.500  0.00  0.00           C  
ATOM    646  CD1 ILE A  82     -11.913  19.878  21.811  0.00  0.00           C  
ATOM    647  N   ILE A  83     -12.042  24.451  23.132  0.00  0.00           N  
ATOM    648  CA  ILE A  83     -11.577  25.426  22.107  0.00  0.00           C  
ATOM    649  C   ILE A  83     -10.403  24.674  21.435  0.00  0.00           C  
ATOM    650  O   ILE A  83      -9.480  24.216  22.060  0.00  0.00           O  
ATOM    651  CB  ILE A  83     -11.223  26.854  22.508  0.00  0.00           C  
ATOM    652  CG2 ILE A  83     -10.765  27.677  21.276  0.00  0.00           C  
ATOM    653  CG1 ILE A  83     -12.405  27.625  23.198  0.00  0.00           C  
ATOM    654  CD1 ILE A  83     -11.924  28.741  24.172  0.00  0.00           C  
ATOM    655  N   ARG A  84     -10.478  24.597  20.085  0.00  0.00           N  
ATOM    656  CA  ARG A  84      -9.621  23.771  19.237  0.00  0.00           C  
ATOM    657  C   ARG A  84      -8.358  24.413  18.681  0.00  0.00           C  
ATOM    658  O   ARG A  84      -7.323  23.723  18.483  0.00  0.00           O  
ATOM    659  CB  ARG A  84     -10.369  22.970  18.202  0.00  0.00           C  
ATOM    660  CG  ARG A  84     -11.366  22.000  18.744  0.00  0.00           C  
ATOM    661  CD  ARG A  84     -12.227  21.368  17.680  0.00  0.00           C  
ATOM    662  NE  ARG A  84     -12.893  20.119  18.203  0.00  0.00           N  
ATOM    663  CZ  ARG A  84     -14.188  19.917  18.445  0.00  0.00           C  
ATOM    664  NH1 ARG A  84     -15.209  20.731  18.170  0.00  0.00           N  
ATOM    665  NH2 ARG A  84     -14.539  18.831  19.006  0.00  0.00           N  
ATOM    666  N   GLY A  85      -8.292  25.785  18.579  0.00  0.00           N  
ATOM    667  CA  GLY A  85      -7.123  26.537  18.326  0.00  0.00           C  
ATOM    668  C   GLY A  85      -6.591  26.278  16.896  0.00  0.00           C  
ATOM    669  O   GLY A  85      -5.406  26.151  16.630  0.00  0.00           O  
ATOM    670  N   ASN A  86      -7.527  26.325  15.942  0.00  0.00           N  
ATOM    671  CA  ASN A  86      -7.346  26.343  14.479  0.00  0.00           C  
ATOM    672  C   ASN A  86      -6.854  27.650  13.972  0.00  0.00           C  
ATOM    673  O   ASN A  86      -6.197  27.752  12.879  0.00  0.00           O  
ATOM    674  CB  ASN A  86      -8.685  25.880  13.866  0.00  0.00           C  
ATOM    675  CG  ASN A  86      -8.492  25.334  12.473  0.00  0.00           C  
ATOM    676  OD1 ASN A  86      -8.108  24.230  12.215  0.00  0.00           O  
ATOM    677  ND2 ASN A  86      -8.871  26.181  11.532  0.00  0.00           N  
ATOM    678  N   MET A  87      -7.095  28.753  14.634  0.00  0.00           N  
ATOM    679  CA  MET A  87      -6.580  30.125  14.569  0.00  0.00           C  
ATOM    680  C   MET A  87      -6.118  30.516  15.981  0.00  0.00           C  
ATOM    681  O   MET A  87      -6.813  30.158  16.916  0.00  0.00           O  
ATOM    682  CB  MET A  87      -7.709  30.933  13.858  0.00  0.00           C  
ATOM    683  CG  MET A  87      -7.305  32.342  13.411  0.00  0.00           C  
ATOM    684  SD  MET A  87      -8.484  33.140  12.328  0.00  0.00           S  
ATOM    685  CE  MET A  87      -8.273  32.166  10.754  0.00  0.00           C  
ATOM    686  N   TYR A  88      -5.093  31.374  15.961  0.00  0.00           N  
ATOM    687  CA  TYR A  88      -4.684  32.195  17.151  0.00  0.00           C  
ATOM    688  C   TYR A  88      -5.007  33.679  17.045  0.00  0.00           C  
ATOM    689  O   TYR A  88      -5.238  34.158  15.911  0.00  0.00           O  
ATOM    690  CB  TYR A  88      -3.256  31.908  17.554  0.00  0.00           C  
ATOM    691  CG  TYR A  88      -2.860  30.517  17.672  0.00  0.00           C  
ATOM    692  CD1 TYR A  88      -1.614  30.089  17.188  0.00  0.00           C  
ATOM    693  CE1 TYR A  88      -1.288  28.749  17.179  0.00  0.00           C  
ATOM    694  CZ  TYR A  88      -2.137  27.779  17.786  0.00  0.00           C  
ATOM    695  OH  TYR A  88      -1.726  26.530  17.896  0.00  0.00           O  
ATOM    696  CD2 TYR A  88      -3.715  29.528  18.200  0.00  0.00           C  
ATOM    697  CE2 TYR A  88      -3.360  28.178  18.330  0.00  0.00           C  
ATOM    698  N   TYR A  89      -5.055  34.418  18.121  0.00  0.00           N  
ATOM    699  CA  TYR A  89      -5.532  35.796  18.099  0.00  0.00           C  
ATOM    700  C   TYR A  89      -4.346  36.725  17.747  0.00  0.00           C  
ATOM    701  O   TYR A  89      -4.227  37.222  16.648  0.00  0.00           O  
ATOM    702  CB  TYR A  89      -6.170  36.237  19.389  0.00  0.00           C  
ATOM    703  CG  TYR A  89      -6.496  37.715  19.546  0.00  0.00           C  
ATOM    704  CD1 TYR A  89      -7.250  38.408  18.552  0.00  0.00           C  
ATOM    705  CE1 TYR A  89      -7.360  39.832  18.687  0.00  0.00           C  
ATOM    706  CZ  TYR A  89      -6.732  40.524  19.714  0.00  0.00           C  
ATOM    707  OH  TYR A  89      -6.868  41.918  19.833  0.00  0.00           O  
ATOM    708  CD2 TYR A  89      -5.806  38.451  20.604  0.00  0.00           C  
ATOM    709  CE2 TYR A  89      -5.935  39.848  20.656  0.00  0.00           C  
ATOM    710  N   GLU A  90      -3.388  36.586  18.588  0.00  0.00           N  
ATOM    711  CA  GLU A  90      -2.045  37.176  18.614  0.00  0.00           C  
ATOM    712  C   GLU A  90      -1.099  36.050  19.042  0.00  0.00           C  
ATOM    713  O   GLU A  90      -1.352  35.135  19.840  0.00  0.00           O  
ATOM    714  CB  GLU A  90      -2.021  38.310  19.724  0.00  0.00           C  
ATOM    715  CG  GLU A  90      -2.834  39.555  19.370  0.00  0.00           C  
ATOM    716  CD  GLU A  90      -2.329  40.416  18.169  0.00  0.00           C  
ATOM    717  OE1 GLU A  90      -1.244  41.037  18.444  0.00  0.00           O  
ATOM    718  OE2 GLU A  90      -2.859  40.315  17.039  0.00  0.00           O  
ATOM    719  N   ASN A  91       0.119  36.165  18.506  0.00  0.00           N  
ATOM    720  CA  ASN A  91       1.225  35.222  18.732  0.00  0.00           C  
ATOM    721  C   ASN A  91       0.849  33.728  18.610  0.00  0.00           C  
ATOM    722  O   ASN A  91       0.720  33.199  17.522  0.00  0.00           O  
ATOM    723  CB  ASN A  91       2.176  35.469  19.893  0.00  0.00           C  
ATOM    724  CG  ASN A  91       3.467  34.728  19.731  0.00  0.00           C  
ATOM    725  OD1 ASN A  91       3.985  34.270  20.668  0.00  0.00           O  
ATOM    726  ND2 ASN A  91       3.928  34.447  18.550  0.00  0.00           N  
ATOM    727  N   SER A  92       0.491  33.078  19.732  0.00  0.00           N  
ATOM    728  CA  SER A  92      -0.164  31.738  19.818  0.00  0.00           C  
ATOM    729  C   SER A  92      -1.368  31.570  20.786  0.00  0.00           C  
ATOM    730  O   SER A  92      -1.612  30.467  21.306  0.00  0.00           O  
ATOM    731  CB  SER A  92       0.960  30.674  20.085  0.00  0.00           C  
ATOM    732  OG  SER A  92       1.550  30.744  21.439  0.00  0.00           O  
ATOM    733  N   TYR A  93      -2.163  32.631  21.053  0.00  0.00           N  
ATOM    734  CA  TYR A  93      -3.214  32.598  22.017  0.00  0.00           C  
ATOM    735  C   TYR A  93      -4.535  32.076  21.365  0.00  0.00           C  
ATOM    736  O   TYR A  93      -4.868  32.696  20.364  0.00  0.00           O  
ATOM    737  CB  TYR A  93      -3.504  33.973  22.695  0.00  0.00           C  
ATOM    738  CG  TYR A  93      -2.359  34.683  23.382  0.00  0.00           C  
ATOM    739  CD1 TYR A  93      -1.726  35.805  22.884  0.00  0.00           C  
ATOM    740  CE1 TYR A  93      -0.568  36.395  23.514  0.00  0.00           C  
ATOM    741  CZ  TYR A  93      -0.218  35.831  24.778  0.00  0.00           C  
ATOM    742  OH  TYR A  93       0.734  36.417  25.534  0.00  0.00           O  
ATOM    743  CD2 TYR A  93      -1.973  34.194  24.633  0.00  0.00           C  
ATOM    744  CE2 TYR A  93      -0.863  34.713  25.339  0.00  0.00           C  
ATOM    745  N   ALA A  94      -5.283  31.178  22.025  0.00  0.00           N  
ATOM    746  CA  ALA A  94      -6.674  30.724  21.679  0.00  0.00           C  
ATOM    747  C   ALA A  94      -7.843  30.984  22.746  0.00  0.00           C  
ATOM    748  O   ALA A  94      -9.015  30.744  22.406  0.00  0.00           O  
ATOM    749  CB  ALA A  94      -6.652  29.329  21.158  0.00  0.00           C  
ATOM    750  N   LEU A  95      -7.565  31.731  23.818  0.00  0.00           N  
ATOM    751  CA  LEU A  95      -8.595  32.363  24.675  0.00  0.00           C  
ATOM    752  C   LEU A  95      -7.963  33.705  25.116  0.00  0.00           C  
ATOM    753  O   LEU A  95      -6.869  33.624  25.679  0.00  0.00           O  
ATOM    754  CB  LEU A  95      -8.906  31.399  25.903  0.00  0.00           C  
ATOM    755  CG  LEU A  95      -9.767  32.227  26.891  0.00  0.00           C  
ATOM    756  CD1 LEU A  95     -11.108  32.712  26.363  0.00  0.00           C  
ATOM    757  CD2 LEU A  95     -10.028  31.389  28.128  0.00  0.00           C  
ATOM    758  N   ALA A  96      -8.453  34.851  24.685  0.00  0.00           N  
ATOM    759  CA  ALA A  96      -8.070  36.170  25.094  0.00  0.00           C  
ATOM    760  C   ALA A  96      -9.196  36.975  25.799  0.00  0.00           C  
ATOM    761  O   ALA A  96     -10.276  37.167  25.233  0.00  0.00           O  
ATOM    762  CB  ALA A  96      -7.537  37.050  23.968  0.00  0.00           C  
ATOM    763  N   VAL A  97      -8.979  37.521  26.982  0.00  0.00           N  
ATOM    764  CA  VAL A  97      -9.962  38.347  27.792  0.00  0.00           C  
ATOM    765  C   VAL A  97      -9.300  39.677  28.082  0.00  0.00           C  
ATOM    766  O   VAL A  97      -8.458  39.743  28.942  0.00  0.00           O  
ATOM    767  CB  VAL A  97     -10.611  37.674  28.994  0.00  0.00           C  
ATOM    768  CG1 VAL A  97     -11.763  38.520  29.574  0.00  0.00           C  
ATOM    769  CG2 VAL A  97     -11.085  36.231  28.752  0.00  0.00           C  
ATOM    770  N   LEU A  98      -9.756  40.741  27.477  0.00  0.00           N  
ATOM    771  CA  LEU A  98      -8.928  41.912  27.284  0.00  0.00           C  
ATOM    772  C   LEU A  98      -9.824  43.138  27.680  0.00  0.00           C  
ATOM    773  O   LEU A  98     -10.709  43.448  26.888  0.00  0.00           O  
ATOM    774  CB  LEU A  98      -8.485  41.964  25.870  0.00  0.00           C  
ATOM    775  CG  LEU A  98      -7.440  40.889  25.521  0.00  0.00           C  
ATOM    776  CD1 LEU A  98      -6.771  41.226  24.179  0.00  0.00           C  
ATOM    777  CD2 LEU A  98      -6.343  40.740  26.583  0.00  0.00           C  
ATOM    778  N   SER A  99      -9.427  43.975  28.653  0.00  0.00           N  
ATOM    779  CA  SER A  99      -9.936  45.370  28.717  0.00  0.00           C  
ATOM    780  C   SER A  99     -11.513  45.582  28.664  0.00  0.00           C  
ATOM    781  O   SER A  99     -12.037  46.448  27.978  0.00  0.00           O  
ATOM    782  CB  SER A  99      -9.312  46.229  27.663  0.00  0.00           C  
ATOM    783  OG  SER A  99      -7.868  46.147  27.769  0.00  0.00           O  
ATOM    784  N   ASN A 100     -12.248  44.815  29.461  0.00  0.00           N  
ATOM    785  CA  ASN A 100     -13.687  44.776  29.457  0.00  0.00           C  
ATOM    786  C   ASN A 100     -14.189  45.667  30.552  0.00  0.00           C  
ATOM    787  O   ASN A 100     -14.739  45.242  31.613  0.00  0.00           O  
ATOM    788  CB  ASN A 100     -14.141  43.315  29.706  0.00  0.00           C  
ATOM    789  CG  ASN A 100     -13.984  42.278  28.694  0.00  0.00           C  
ATOM    790  OD1 ASN A 100     -14.805  42.086  27.853  0.00  0.00           O  
ATOM    791  ND2 ASN A 100     -12.912  41.599  28.694  0.00  0.00           N  
ATOM    792  N   TYR A 101     -13.966  47.005  30.321  0.00  0.00           N  
ATOM    793  CA  TYR A 101     -14.561  48.161  30.988  0.00  0.00           C  
ATOM    794  C   TYR A 101     -14.411  49.433  30.247  0.00  0.00           C  
ATOM    795  O   TYR A 101     -13.418  49.679  29.551  0.00  0.00           O  
ATOM    796  CB  TYR A 101     -13.931  48.258  32.489  0.00  0.00           C  
ATOM    797  CG  TYR A 101     -12.503  48.715  32.544  0.00  0.00           C  
ATOM    798  CD1 TYR A 101     -12.233  49.953  33.121  0.00  0.00           C  
ATOM    799  CE1 TYR A 101     -10.952  50.440  33.311  0.00  0.00           C  
ATOM    800  CZ  TYR A 101      -9.850  49.719  32.828  0.00  0.00           C  
ATOM    801  OH  TYR A 101      -8.555  50.103  33.080  0.00  0.00           O  
ATOM    802  CD2 TYR A 101     -11.428  47.972  32.116  0.00  0.00           C  
ATOM    803  CE2 TYR A 101     -10.131  48.518  32.182  0.00  0.00           C  
ATOM    804  N   ASP A 102     -15.320  50.372  30.590  0.00  0.00           N  
ATOM    805  CA  ASP A 102     -15.590  51.675  29.939  0.00  0.00           C  
ATOM    806  C   ASP A 102     -14.631  52.795  30.480  0.00  0.00           C  
ATOM    807  O   ASP A 102     -14.555  53.873  29.875  0.00  0.00           O  
ATOM    808  CB  ASP A 102     -17.038  52.178  30.030  0.00  0.00           C  
ATOM    809  CG  ASP A 102     -17.579  52.254  31.432  0.00  0.00           C  
ATOM    810  OD1 ASP A 102     -18.797  52.426  31.550  0.00  0.00           O  
ATOM    811  OD2 ASP A 102     -16.744  52.354  32.345  0.00  0.00           O  
ATOM    812  N   ALA A 103     -13.841  52.490  31.541  0.00  0.00           N  
ATOM    813  CA  ALA A 103     -12.843  53.405  32.095  0.00  0.00           C  
ATOM    814  C   ALA A 103     -13.380  54.727  32.667  0.00  0.00           C  
ATOM    815  O   ALA A 103     -12.653  55.674  33.066  0.00  0.00           O  
ATOM    816  CB  ALA A 103     -11.626  53.634  31.183  0.00  0.00           C  
ATOM    817  N   ASN A 104     -14.700  54.706  32.961  0.00  0.00           N  
ATOM    818  CA  ASN A 104     -15.448  55.756  33.669  0.00  0.00           C  
ATOM    819  C   ASN A 104     -16.435  55.211  34.743  0.00  0.00           C  
ATOM    820  O   ASN A 104     -16.412  55.832  35.832  0.00  0.00           O  
ATOM    821  CB  ASN A 104     -16.146  56.604  32.615  0.00  0.00           C  
ATOM    822  CG  ASN A 104     -16.849  57.838  33.266  0.00  0.00           C  
ATOM    823  OD1 ASN A 104     -16.410  58.551  34.203  0.00  0.00           O  
ATOM    824  ND2 ASN A 104     -17.990  58.129  32.800  0.00  0.00           N  
ATOM    825  N   LYS A 105     -17.125  54.104  34.518  0.00  0.00           N  
ATOM    826  CA  LYS A 105     -18.281  53.584  35.415  0.00  0.00           C  
ATOM    827  C   LYS A 105     -18.387  52.081  35.566  0.00  0.00           C  
ATOM    828  O   LYS A 105     -18.468  51.534  36.718  0.00  0.00           O  
ATOM    829  CB  LYS A 105     -19.565  54.230  35.045  0.00  0.00           C  
ATOM    830  CG  LYS A 105     -19.861  55.680  34.980  0.00  0.00           C  
ATOM    831  CD  LYS A 105     -19.725  56.437  36.297  0.00  0.00           C  
ATOM    832  CE  LYS A 105     -19.873  57.986  36.074  0.00  0.00           C  
ATOM    833  NZ  LYS A 105     -19.252  58.733  37.150  0.00  0.00           N  
ATOM    834  N   THR A 106     -18.353  51.309  34.414  0.00  0.00           N  
ATOM    835  CA  THR A 106     -18.854  49.909  34.406  0.00  0.00           C  
ATOM    836  C   THR A 106     -17.978  48.974  33.631  0.00  0.00           C  
ATOM    837  O   THR A 106     -17.112  49.338  32.915  0.00  0.00           O  
ATOM    838  CB  THR A 106     -20.241  49.788  33.949  0.00  0.00           C  
ATOM    839  OG1 THR A 106     -20.373  50.320  32.675  0.00  0.00           O  
ATOM    840  CG2 THR A 106     -21.173  50.567  34.883  0.00  0.00           C  
ATOM    841  N   GLY A 107     -18.060  47.650  33.914  0.00  0.00           N  
ATOM    842  CA  GLY A 107     -17.196  46.647  33.424  0.00  0.00           C  
ATOM    843  C   GLY A 107     -17.528  45.153  33.744  0.00  0.00           C  
ATOM    844  O   GLY A 107     -18.398  44.822  34.552  0.00  0.00           O  
ATOM    845  N   LEU A 108     -16.830  44.171  33.129  0.00  0.00           N  
ATOM    846  CA  LEU A 108     -17.030  42.707  33.298  0.00  0.00           C  
ATOM    847  C   LEU A 108     -16.643  42.087  34.640  0.00  0.00           C  
ATOM    848  O   LEU A 108     -15.437  42.138  35.057  0.00  0.00           O  
ATOM    849  CB  LEU A 108     -16.410  41.910  32.046  0.00  0.00           C  
ATOM    850  CG  LEU A 108     -16.623  40.452  31.994  0.00  0.00           C  
ATOM    851  CD1 LEU A 108     -18.099  40.010  31.984  0.00  0.00           C  
ATOM    852  CD2 LEU A 108     -15.858  39.793  30.857  0.00  0.00           C  
ATOM    853  N   LYS A 109     -17.553  41.343  35.270  0.00  0.00           N  
ATOM    854  CA  LYS A 109     -17.365  40.643  36.614  0.00  0.00           C  
ATOM    855  C   LYS A 109     -17.186  39.078  36.619  0.00  0.00           C  
ATOM    856  O   LYS A 109     -16.219  38.503  37.112  0.00  0.00           O  
ATOM    857  CB  LYS A 109     -18.653  41.094  37.473  0.00  0.00           C  
ATOM    858  CG  LYS A 109     -18.524  40.720  38.974  0.00  0.00           C  
ATOM    859  CD  LYS A 109     -19.794  40.918  39.782  0.00  0.00           C  
ATOM    860  CE  LYS A 109     -20.864  39.804  39.628  0.00  0.00           C  
ATOM    861  NZ  LYS A 109     -22.150  40.131  40.224  0.00  0.00           N  
ATOM    862  N   GLU A 110     -18.237  38.442  36.018  0.00  0.00           N  
ATOM    863  CA  GLU A 110     -18.576  37.003  36.101  0.00  0.00           C  
ATOM    864  C   GLU A 110     -18.380  36.274  34.799  0.00  0.00           C  
ATOM    865  O   GLU A 110     -18.835  36.783  33.756  0.00  0.00           O  
ATOM    866  CB  GLU A 110     -20.070  36.901  36.475  0.00  0.00           C  
ATOM    867  CG  GLU A 110     -20.547  35.486  36.920  0.00  0.00           C  
ATOM    868  CD  GLU A 110     -22.069  35.401  37.008  0.00  0.00           C  
ATOM    869  OE1 GLU A 110     -22.690  34.952  35.995  0.00  0.00           O  
ATOM    870  OE2 GLU A 110     -22.689  35.792  37.987  0.00  0.00           O  
ATOM    871  N   LEU A 111     -17.672  35.167  34.914  0.00  0.00           N  
ATOM    872  CA  LEU A 111     -17.379  34.214  33.806  0.00  0.00           C  
ATOM    873  C   LEU A 111     -17.616  32.887  34.475  0.00  0.00           C  
ATOM    874  O   LEU A 111     -16.622  32.317  34.893  0.00  0.00           O  
ATOM    875  CB  LEU A 111     -16.014  34.439  33.268  0.00  0.00           C  
ATOM    876  CG  LEU A 111     -15.766  35.719  32.454  0.00  0.00           C  
ATOM    877  CD1 LEU A 111     -14.373  35.761  31.878  0.00  0.00           C  
ATOM    878  CD2 LEU A 111     -16.735  35.911  31.234  0.00  0.00           C  
ATOM    879  N   PRO A 112     -18.852  32.352  34.492  0.00  0.00           N  
ATOM    880  CA  PRO A 112     -19.271  31.094  35.206  0.00  0.00           C  
ATOM    881  C   PRO A 112     -18.826  29.905  34.378  0.00  0.00           C  
ATOM    882  O   PRO A 112     -19.570  28.935  34.227  0.00  0.00           O  
ATOM    883  CD  PRO A 112     -20.030  32.971  33.854  0.00  0.00           C  
ATOM    884  CB  PRO A 112     -20.804  31.253  35.322  0.00  0.00           C  
ATOM    885  CG  PRO A 112     -21.189  32.000  34.076  0.00  0.00           C  
ATOM    886  N   MET A 113     -17.627  29.871  33.813  0.00  0.00           N  
ATOM    887  CA  MET A 113     -17.142  29.013  32.714  0.00  0.00           C  
ATOM    888  C   MET A 113     -16.555  27.679  33.230  0.00  0.00           C  
ATOM    889  O   MET A 113     -15.461  27.202  33.005  0.00  0.00           O  
ATOM    890  CB  MET A 113     -16.106  29.821  31.990  0.00  0.00           C  
ATOM    891  CG  MET A 113     -16.664  30.751  30.928  0.00  0.00           C  
ATOM    892  SD  MET A 113     -15.643  32.181  30.443  0.00  0.00           S  
ATOM    893  CE  MET A 113     -13.975  31.434  30.559  0.00  0.00           C  
ATOM    894  N   ARG A 114     -17.327  27.028  34.223  0.00  0.00           N  
ATOM    895  CA  ARG A 114     -16.819  25.879  35.119  0.00  0.00           C  
ATOM    896  C   ARG A 114     -16.762  24.513  34.353  0.00  0.00           C  
ATOM    897  O   ARG A 114     -16.482  23.490  34.993  0.00  0.00           O  
ATOM    898  CB  ARG A 114     -17.546  25.916  36.476  0.00  0.00           C  
ATOM    899  CG  ARG A 114     -19.048  25.460  36.361  0.00  0.00           C  
ATOM    900  CD  ARG A 114     -19.540  25.382  37.798  0.00  0.00           C  
ATOM    901  NE  ARG A 114     -20.849  24.732  37.770  0.00  0.00           N  
ATOM    902  CZ  ARG A 114     -21.765  24.736  38.712  0.00  0.00           C  
ATOM    903  NH1 ARG A 114     -21.614  25.462  39.796  0.00  0.00           N  
ATOM    904  NH2 ARG A 114     -22.913  24.104  38.453  0.00  0.00           N  
ATOM    905  N   ASN A 115     -16.865  24.444  33.001  0.00  0.00           N  
ATOM    906  CA  ASN A 115     -16.792  23.192  32.237  0.00  0.00           C  
ATOM    907  C   ASN A 115     -15.585  23.217  31.268  0.00  0.00           C  
ATOM    908  O   ASN A 115     -15.253  22.148  30.691  0.00  0.00           O  
ATOM    909  CB  ASN A 115     -18.092  22.991  31.436  0.00  0.00           C  
ATOM    910  CG  ASN A 115     -19.149  22.454  32.367  0.00  0.00           C  
ATOM    911  OD1 ASN A 115     -19.218  21.242  32.634  0.00  0.00           O  
ATOM    912  ND2 ASN A 115     -19.857  23.305  32.971  0.00  0.00           N  
ATOM    913  N   LEU A 116     -14.902  24.381  31.158  0.00  0.00           N  
ATOM    914  CA  LEU A 116     -13.916  24.668  30.160  0.00  0.00           C  
ATOM    915  C   LEU A 116     -12.609  24.026  30.591  0.00  0.00           C  
ATOM    916  O   LEU A 116     -12.092  24.354  31.615  0.00  0.00           O  
ATOM    917  CB  LEU A 116     -13.756  26.160  29.865  0.00  0.00           C  
ATOM    918  CG  LEU A 116     -12.487  26.642  29.099  0.00  0.00           C  
ATOM    919  CD1 LEU A 116     -12.279  26.161  27.691  0.00  0.00           C  
ATOM    920  CD2 LEU A 116     -12.518  28.136  28.971  0.00  0.00           C  
ATOM    921  N   GLN A 117     -12.149  22.979  29.819  0.00  0.00           N  
ATOM    922  CA  GLN A 117     -10.999  22.139  30.217  0.00  0.00           C  
ATOM    923  C   GLN A 117     -10.033  21.709  29.084  0.00  0.00           C  
ATOM    924  O   GLN A 117      -8.983  21.179  29.394  0.00  0.00           O  
ATOM    925  CB  GLN A 117     -11.635  20.935  30.942  0.00  0.00           C  
ATOM    926  CG  GLN A 117     -12.556  19.967  30.117  0.00  0.00           C  
ATOM    927  CD  GLN A 117     -13.440  19.086  31.036  0.00  0.00           C  
ATOM    928  OE1 GLN A 117     -13.243  17.942  31.389  0.00  0.00           O  
ATOM    929  NE2 GLN A 117     -14.524  19.591  31.533  0.00  0.00           N  
ATOM    930  N   GLU A 118     -10.373  21.902  27.792  0.00  0.00           N  
ATOM    931  CA  GLU A 118      -9.504  21.654  26.622  0.00  0.00           C  
ATOM    932  C   GLU A 118      -9.337  22.955  25.766  0.00  0.00           C  
ATOM    933  O   GLU A 118     -10.243  23.240  24.973  0.00  0.00           O  
ATOM    934  CB  GLU A 118     -10.088  20.480  25.798  0.00  0.00           C  
ATOM    935  CG  GLU A 118      -9.172  20.111  24.673  0.00  0.00           C  
ATOM    936  CD  GLU A 118      -7.884  19.486  25.167  0.00  0.00           C  
ATOM    937  OE1 GLU A 118      -7.714  18.264  25.399  0.00  0.00           O  
ATOM    938  OE2 GLU A 118      -6.911  20.223  25.426  0.00  0.00           O  
ATOM    939  N   ILE A 119      -8.209  23.715  25.913  0.00  0.00           N  
ATOM    940  CA  ILE A 119      -7.811  24.605  24.854  0.00  0.00           C  
ATOM    941  C   ILE A 119      -6.743  23.944  24.014  0.00  0.00           C  
ATOM    942  O   ILE A 119      -5.518  24.153  24.213  0.00  0.00           O  
ATOM    943  CB  ILE A 119      -7.481  25.939  25.419  0.00  0.00           C  
ATOM    944  CG2 ILE A 119      -6.925  26.903  24.303  0.00  0.00           C  
ATOM    945  CG1 ILE A 119      -8.645  26.658  26.185  0.00  0.00           C  
ATOM    946  CD1 ILE A 119      -8.123  27.936  26.970  0.00  0.00           C  
ATOM    947  N   LEU A 120      -7.174  23.015  23.132  0.00  0.00           N  
ATOM    948  CA  LEU A 120      -6.306  21.968  22.602  0.00  0.00           C  
ATOM    949  C   LEU A 120      -5.013  22.358  21.855  0.00  0.00           C  
ATOM    950  O   LEU A 120      -3.975  21.705  21.970  0.00  0.00           O  
ATOM    951  CB  LEU A 120      -7.182  21.142  21.622  0.00  0.00           C  
ATOM    952  CG  LEU A 120      -6.566  20.027  20.753  0.00  0.00           C  
ATOM    953  CD1 LEU A 120      -6.150  18.759  21.555  0.00  0.00           C  
ATOM    954  CD2 LEU A 120      -7.543  19.561  19.677  0.00  0.00           C  
ATOM    955  N   HIS A 121      -5.026  23.510  21.206  0.00  0.00           N  
ATOM    956  CA  HIS A 121      -3.845  24.263  20.781  0.00  0.00           C  
ATOM    957  C   HIS A 121      -3.968  25.729  21.154  0.00  0.00           C  
ATOM    958  O   HIS A 121      -5.070  26.355  21.163  0.00  0.00           O  
ATOM    959  CB  HIS A 121      -3.440  24.092  19.301  0.00  0.00           C  
ATOM    960  ND1 HIS A 121      -2.070  21.937  18.858  0.00  0.00           N  
ATOM    961  CG  HIS A 121      -3.222  22.676  18.856  0.00  0.00           C  
ATOM    962  CE1 HIS A 121      -2.351  20.761  18.241  0.00  0.00           C  
ATOM    963  NE2 HIS A 121      -3.656  20.690  17.976  0.00  0.00           N  
ATOM    964  CD2 HIS A 121      -4.191  21.909  18.291  0.00  0.00           C  
ATOM    965  N   GLY A 122      -2.798  26.322  21.501  0.00  0.00           N  
ATOM    966  CA  GLY A 122      -2.660  27.730  21.918  0.00  0.00           C  
ATOM    967  C   GLY A 122      -2.696  28.034  23.528  0.00  0.00           C  
ATOM    968  O   GLY A 122      -3.120  27.245  24.353  0.00  0.00           O  
ATOM    969  N   ALA A 123      -2.231  29.259  23.869  0.00  0.00           N  
ATOM    970  CA  ALA A 123      -2.124  29.835  25.200  0.00  0.00           C  
ATOM    971  C   ALA A 123      -3.353  30.677  25.554  0.00  0.00           C  
ATOM    972  O   ALA A 123      -4.139  30.932  24.659  0.00  0.00           O  
ATOM    973  CB  ALA A 123      -0.810  30.629  25.274  0.00  0.00           C  
ATOM    974  N   VAL A 124      -3.455  31.031  26.866  0.00  0.00           N  
ATOM    975  CA  VAL A 124      -4.401  31.921  27.366  0.00  0.00           C  
ATOM    976  C   VAL A 124      -3.826  33.323  27.568  0.00  0.00           C  
ATOM    977  O   VAL A 124      -2.622  33.440  27.929  0.00  0.00           O  
ATOM    978  CB  VAL A 124      -4.956  31.417  28.692  0.00  0.00           C  
ATOM    979  CG1 VAL A 124      -6.085  32.308  29.259  0.00  0.00           C  
ATOM    980  CG2 VAL A 124      -5.502  30.004  28.637  0.00  0.00           C  
ATOM    981  N   ARG A 125      -4.644  34.377  27.483  0.00  0.00           N  
ATOM    982  CA  ARG A 125      -4.291  35.766  27.787  0.00  0.00           C  
ATOM    983  C   ARG A 125      -5.393  36.500  28.583  0.00  0.00           C  
ATOM    984  O   ARG A 125      -6.338  36.945  27.973  0.00  0.00           O  
ATOM    985  CB  ARG A 125      -3.869  36.538  26.525  0.00  0.00           C  
ATOM    986  CG  ARG A 125      -2.615  37.323  26.727  0.00  0.00           C  
ATOM    987  CD  ARG A 125      -2.712  38.471  27.758  0.00  0.00           C  
ATOM    988  NE  ARG A 125      -1.410  39.170  27.898  0.00  0.00           N  
ATOM    989  CZ  ARG A 125      -1.106  39.978  28.877  0.00  0.00           C  
ATOM    990  NH1 ARG A 125      -1.825  40.175  29.971  0.00  0.00           N  
ATOM    991  NH2 ARG A 125      -0.003  40.638  28.888  0.00  0.00           N  
ATOM    992  N   PHE A 126      -5.179  36.823  29.868  0.00  0.00           N  
ATOM    993  CA  PHE A 126      -6.027  37.825  30.657  0.00  0.00           C  
ATOM    994  C   PHE A 126      -5.342  39.225  30.984  0.00  0.00           C  
ATOM    995  O   PHE A 126      -4.200  39.239  31.481  0.00  0.00           O  
ATOM    996  CB  PHE A 126      -6.518  37.177  31.958  0.00  0.00           C  
ATOM    997  CG  PHE A 126      -7.696  36.279  31.867  0.00  0.00           C  
ATOM    998  CD1 PHE A 126      -7.594  34.975  31.508  0.00  0.00           C  
ATOM    999  CE1 PHE A 126      -8.751  34.164  31.394  0.00  0.00           C  
ATOM   1000  CZ  PHE A 126      -9.999  34.651  31.690  0.00  0.00           C  
ATOM   1001  CD2 PHE A 126      -8.972  36.817  32.224  0.00  0.00           C  
ATOM   1002  CE2 PHE A 126     -10.074  35.999  32.121  0.00  0.00           C  
ATOM   1003  N   SER A 127      -6.085  40.283  30.646  0.00  0.00           N  
ATOM   1004  CA  SER A 127      -5.491  41.629  30.885  0.00  0.00           C  
ATOM   1005  C   SER A 127      -6.528  42.752  31.220  0.00  0.00           C  
ATOM   1006  O   SER A 127      -7.505  42.815  30.526  0.00  0.00           O  
ATOM   1007  CB  SER A 127      -4.842  42.188  29.629  0.00  0.00           C  
ATOM   1008  OG  SER A 127      -3.997  43.176  29.920  0.00  0.00           O  
ATOM   1009  N   ASN A 128      -6.177  43.643  32.154  0.00  0.00           N  
ATOM   1010  CA  ASN A 128      -6.840  44.922  32.407  0.00  0.00           C  
ATOM   1011  C   ASN A 128      -8.396  44.765  32.481  0.00  0.00           C  
ATOM   1012  O   ASN A 128      -9.091  45.460  31.768  0.00  0.00           O  
ATOM   1013  CB  ASN A 128      -6.345  45.871  31.282  0.00  0.00           C  
ATOM   1014  CG  ASN A 128      -6.779  47.367  31.326  0.00  0.00           C  
ATOM   1015  OD1 ASN A 128      -6.832  47.997  32.346  0.00  0.00           O  
ATOM   1016  ND2 ASN A 128      -7.083  47.904  30.169  0.00  0.00           N  
ATOM   1017  N   ASN A 129      -8.875  43.860  33.356  0.00  0.00           N  
ATOM   1018  CA  ASN A 129     -10.312  43.758  33.677  0.00  0.00           C  
ATOM   1019  C   ASN A 129     -10.618  44.079  35.182  0.00  0.00           C  
ATOM   1020  O   ASN A 129     -10.695  43.085  35.911  0.00  0.00           O  
ATOM   1021  CB  ASN A 129     -10.680  42.342  33.151  0.00  0.00           C  
ATOM   1022  CG  ASN A 129     -10.390  42.033  31.714  0.00  0.00           C  
ATOM   1023  OD1 ASN A 129     -11.089  42.298  30.768  0.00  0.00           O  
ATOM   1024  ND2 ASN A 129      -9.563  41.001  31.636  0.00  0.00           N  
ATOM   1025  N   PRO A 130     -10.785  45.312  35.732  0.00  0.00           N  
ATOM   1026  CA  PRO A 130     -10.669  45.541  37.173  0.00  0.00           C  
ATOM   1027  C   PRO A 130     -11.908  45.206  38.052  0.00  0.00           C  
ATOM   1028  O   PRO A 130     -11.916  45.515  39.226  0.00  0.00           O  
ATOM   1029  CD  PRO A 130     -10.681  46.579  34.968  0.00  0.00           C  
ATOM   1030  CB  PRO A 130     -10.313  47.021  37.357  0.00  0.00           C  
ATOM   1031  CG  PRO A 130     -10.936  47.609  36.073  0.00  0.00           C  
ATOM   1032  N   ALA A 131     -12.991  44.628  37.413  0.00  0.00           N  
ATOM   1033  CA  ALA A 131     -14.238  44.240  38.047  0.00  0.00           C  
ATOM   1034  C   ALA A 131     -14.399  42.739  37.988  0.00  0.00           C  
ATOM   1035  O   ALA A 131     -15.284  42.220  38.575  0.00  0.00           O  
ATOM   1036  CB  ALA A 131     -15.348  45.000  37.276  0.00  0.00           C  
ATOM   1037  N   LEU A 132     -13.442  41.963  37.436  0.00  0.00           N  
ATOM   1038  CA  LEU A 132     -13.421  40.559  37.253  0.00  0.00           C  
ATOM   1039  C   LEU A 132     -13.197  39.783  38.534  0.00  0.00           C  
ATOM   1040  O   LEU A 132     -12.219  39.938  39.288  0.00  0.00           O  
ATOM   1041  CB  LEU A 132     -12.327  40.296  36.293  0.00  0.00           C  
ATOM   1042  CG  LEU A 132     -12.099  38.828  36.014  0.00  0.00           C  
ATOM   1043  CD1 LEU A 132     -13.288  38.227  35.242  0.00  0.00           C  
ATOM   1044  CD2 LEU A 132     -10.884  38.550  35.143  0.00  0.00           C  
ATOM   1045  N   CYS A 133     -14.008  38.820  38.865  0.00  0.00           N  
ATOM   1046  CA  CYS A 133     -13.922  38.031  40.080  0.00  0.00           C  
ATOM   1047  C   CYS A 133     -13.664  36.499  39.959  0.00  0.00           C  
ATOM   1048  O   CYS A 133     -14.041  35.816  38.993  0.00  0.00           O  
ATOM   1049  CB  CYS A 133     -15.207  38.145  40.862  0.00  0.00           C  
ATOM   1050  SG  CYS A 133     -15.675  39.787  41.500  0.00  0.00           S  
ATOM   1051  N   ASN A 134     -12.874  35.917  40.913  0.00  0.00           N  
ATOM   1052  CA  ASN A 134     -12.633  34.495  41.223  0.00  0.00           C  
ATOM   1053  C   ASN A 134     -11.725  33.621  40.237  0.00  0.00           C  
ATOM   1054  O   ASN A 134     -10.815  32.853  40.684  0.00  0.00           O  
ATOM   1055  CB  ASN A 134     -13.912  33.673  41.597  0.00  0.00           C  
ATOM   1056  CG  ASN A 134     -14.803  34.232  42.775  0.00  0.00           C  
ATOM   1057  OD1 ASN A 134     -15.426  35.286  42.850  0.00  0.00           O  
ATOM   1058  ND2 ASN A 134     -14.820  33.489  43.885  0.00  0.00           N  
ATOM   1059  N   VAL A 135     -11.844  33.776  38.868  0.00  0.00           N  
ATOM   1060  CA  VAL A 135     -11.029  33.023  37.833  0.00  0.00           C  
ATOM   1061  C   VAL A 135      -9.536  33.403  37.843  0.00  0.00           C  
ATOM   1062  O   VAL A 135      -8.727  32.610  37.245  0.00  0.00           O  
ATOM   1063  CB  VAL A 135     -11.616  33.103  36.406  0.00  0.00           C  
ATOM   1064  CG1 VAL A 135     -13.115  32.647  36.450  0.00  0.00           C  
ATOM   1065  CG2 VAL A 135     -11.620  34.423  35.682  0.00  0.00           C  
ATOM   1066  N   GLU A 136      -9.169  34.465  38.580  0.00  0.00           N  
ATOM   1067  CA  GLU A 136      -7.732  34.625  38.853  0.00  0.00           C  
ATOM   1068  C   GLU A 136      -7.011  33.485  39.583  0.00  0.00           C  
ATOM   1069  O   GLU A 136      -5.810  33.217  39.438  0.00  0.00           O  
ATOM   1070  CB  GLU A 136      -7.475  35.984  39.538  0.00  0.00           C  
ATOM   1071  CG  GLU A 136      -8.049  36.149  40.965  0.00  0.00           C  
ATOM   1072  CD  GLU A 136      -7.770  37.544  41.523  0.00  0.00           C  
ATOM   1073  OE1 GLU A 136      -6.610  37.587  41.956  0.00  0.00           O  
ATOM   1074  OE2 GLU A 136      -8.580  38.487  41.456  0.00  0.00           O  
ATOM   1075  N   SER A 137      -7.886  32.646  40.130  0.00  0.00           N  
ATOM   1076  CA  SER A 137      -7.375  31.400  40.885  0.00  0.00           C  
ATOM   1077  C   SER A 137      -7.233  30.158  40.075  0.00  0.00           C  
ATOM   1078  O   SER A 137      -6.651  29.188  40.572  0.00  0.00           O  
ATOM   1079  CB  SER A 137      -8.158  31.176  42.165  0.00  0.00           C  
ATOM   1080  OG  SER A 137      -9.540  30.821  41.873  0.00  0.00           O  
ATOM   1081  N   ILE A 138      -7.666  30.136  38.809  0.00  0.00           N  
ATOM   1082  CA  ILE A 138      -7.795  28.893  37.956  0.00  0.00           C  
ATOM   1083  C   ILE A 138      -6.378  28.593  37.520  0.00  0.00           C  
ATOM   1084  O   ILE A 138      -5.634  29.467  37.173  0.00  0.00           O  
ATOM   1085  CB  ILE A 138      -8.808  29.175  36.868  0.00  0.00           C  
ATOM   1086  CG2 ILE A 138      -8.832  28.047  35.858  0.00  0.00           C  
ATOM   1087  CG1 ILE A 138     -10.250  29.312  37.448  0.00  0.00           C  
ATOM   1088  CD1 ILE A 138     -10.787  28.069  38.115  0.00  0.00           C  
ATOM   1089  N   GLN A 139      -6.062  27.302  37.521  0.00  0.00           N  
ATOM   1090  CA  GLN A 139      -4.761  26.786  36.972  0.00  0.00           C  
ATOM   1091  C   GLN A 139      -5.008  26.545  35.485  0.00  0.00           C  
ATOM   1092  O   GLN A 139      -5.433  25.446  35.026  0.00  0.00           O  
ATOM   1093  CB  GLN A 139      -4.266  25.584  37.775  0.00  0.00           C  
ATOM   1094  CG  GLN A 139      -4.065  25.994  39.266  0.00  0.00           C  
ATOM   1095  CD  GLN A 139      -3.449  24.895  40.153  0.00  0.00           C  
ATOM   1096  OE1 GLN A 139      -2.255  24.776  40.154  0.00  0.00           O  
ATOM   1097  NE2 GLN A 139      -4.252  24.086  40.818  0.00  0.00           N  
ATOM   1098  N   TRP A 140      -4.613  27.562  34.690  0.00  0.00           N  
ATOM   1099  CA  TRP A 140      -4.692  27.452  33.229  0.00  0.00           C  
ATOM   1100  C   TRP A 140      -3.655  26.485  32.723  0.00  0.00           C  
ATOM   1101  O   TRP A 140      -3.822  26.010  31.600  0.00  0.00           O  
ATOM   1102  CB  TRP A 140      -4.729  28.864  32.586  0.00  0.00           C  
ATOM   1103  CG  TRP A 140      -5.861  29.708  33.013  0.00  0.00           C  
ATOM   1104  CD1 TRP A 140      -5.920  30.501  34.065  0.00  0.00           C  
ATOM   1105  NE1 TRP A 140      -7.177  31.029  34.118  0.00  0.00           N  
ATOM   1106  CE2 TRP A 140      -8.002  30.605  33.107  0.00  0.00           C  
ATOM   1107  CD2 TRP A 140      -7.207  29.654  32.426  0.00  0.00           C  
ATOM   1108  CE3 TRP A 140      -7.834  28.902  31.441  0.00  0.00           C  
ATOM   1109  CZ3 TRP A 140      -9.245  28.942  31.277  0.00  0.00           C  
ATOM   1110  CZ2 TRP A 140      -9.389  30.818  32.863  0.00  0.00           C  
ATOM   1111  CH2 TRP A 140      -9.967  29.946  31.944  0.00  0.00           C  
ATOM   1112  N   ARG A 141      -2.677  26.080  33.502  0.00  0.00           N  
ATOM   1113  CA  ARG A 141      -1.639  25.068  33.201  0.00  0.00           C  
ATOM   1114  C   ARG A 141      -2.273  23.639  33.109  0.00  0.00           C  
ATOM   1115  O   ARG A 141      -1.655  22.761  32.495  0.00  0.00           O  
ATOM   1116  CB  ARG A 141      -0.507  25.184  34.349  0.00  0.00           C  
ATOM   1117  CG  ARG A 141      -0.004  26.623  34.263  0.00  0.00           C  
ATOM   1118  CD  ARG A 141       1.075  26.823  35.318  0.00  0.00           C  
ATOM   1119  NE  ARG A 141       2.242  25.957  35.034  0.00  0.00           N  
ATOM   1120  CZ  ARG A 141       3.286  26.179  34.293  0.00  0.00           C  
ATOM   1121  NH1 ARG A 141       3.463  27.308  33.692  0.00  0.00           N  
ATOM   1122  NH2 ARG A 141       4.130  25.209  34.034  0.00  0.00           N  
ATOM   1123  N   ASP A 142      -3.535  23.438  33.544  0.00  0.00           N  
ATOM   1124  CA  ASP A 142      -4.254  22.210  33.235  0.00  0.00           C  
ATOM   1125  C   ASP A 142      -5.126  22.298  32.002  0.00  0.00           C  
ATOM   1126  O   ASP A 142      -5.664  21.307  31.543  0.00  0.00           O  
ATOM   1127  CB  ASP A 142      -5.043  21.853  34.534  0.00  0.00           C  
ATOM   1128  CG  ASP A 142      -5.606  20.437  34.535  0.00  0.00           C  
ATOM   1129  OD1 ASP A 142      -5.116  19.578  35.336  0.00  0.00           O  
ATOM   1130  OD2 ASP A 142      -6.714  20.244  34.010  0.00  0.00           O  
ATOM   1131  N   ILE A 143      -5.408  23.508  31.428  0.00  0.00           N  
ATOM   1132  CA  ILE A 143      -6.429  23.717  30.328  0.00  0.00           C  
ATOM   1133  C   ILE A 143      -5.734  23.860  28.928  0.00  0.00           C  
ATOM   1134  O   ILE A 143      -6.261  23.361  27.926  0.00  0.00           O  
ATOM   1135  CB  ILE A 143      -7.338  24.895  30.726  0.00  0.00           C  
ATOM   1136  CG2 ILE A 143      -8.455  24.948  29.639  0.00  0.00           C  
ATOM   1137  CG1 ILE A 143      -8.075  24.660  32.125  0.00  0.00           C  
ATOM   1138  CD1 ILE A 143      -8.538  25.911  32.897  0.00  0.00           C  
ATOM   1139  N   VAL A 144      -4.532  24.363  28.874  0.00  0.00           N  
ATOM   1140  CA  VAL A 144      -3.606  24.313  27.723  0.00  0.00           C  
ATOM   1141  C   VAL A 144      -2.948  22.952  27.636  0.00  0.00           C  
ATOM   1142  O   VAL A 144      -2.817  22.207  28.635  0.00  0.00           O  
ATOM   1143  CB  VAL A 144      -2.639  25.425  27.643  0.00  0.00           C  
ATOM   1144  CG1 VAL A 144      -3.386  26.801  27.682  0.00  0.00           C  
ATOM   1145  CG2 VAL A 144      -1.666  25.420  28.860  0.00  0.00           C  
ATOM   1146  N   SER A 145      -2.621  22.564  26.412  0.00  0.00           N  
ATOM   1147  CA  SER A 145      -1.704  21.499  26.134  0.00  0.00           C  
ATOM   1148  C   SER A 145      -0.324  21.810  26.657  0.00  0.00           C  
ATOM   1149  O   SER A 145       0.099  22.955  26.551  0.00  0.00           O  
ATOM   1150  CB  SER A 145      -1.680  21.138  24.585  0.00  0.00           C  
ATOM   1151  OG  SER A 145      -2.921  20.637  24.101  0.00  0.00           O  
ATOM   1152  N   SER A 146       0.567  20.840  26.958  0.00  0.00           N  
ATOM   1153  CA  SER A 146       1.907  21.108  27.460  0.00  0.00           C  
ATOM   1154  C   SER A 146       2.918  21.771  26.460  0.00  0.00           C  
ATOM   1155  O   SER A 146       4.040  22.111  26.834  0.00  0.00           O  
ATOM   1156  CB  SER A 146       2.472  19.792  27.945  0.00  0.00           C  
ATOM   1157  OG  SER A 146       1.567  19.005  28.793  0.00  0.00           O  
ATOM   1158  N   ASP A 147       2.474  22.115  25.250  0.00  0.00           N  
ATOM   1159  CA  ASP A 147       3.273  23.011  24.446  0.00  0.00           C  
ATOM   1160  C   ASP A 147       3.291  24.514  24.751  0.00  0.00           C  
ATOM   1161  O   ASP A 147       4.262  25.186  24.470  0.00  0.00           O  
ATOM   1162  CB  ASP A 147       3.081  22.881  22.969  0.00  0.00           C  
ATOM   1163  CG  ASP A 147       3.447  21.548  22.298  0.00  0.00           C  
ATOM   1164  OD1 ASP A 147       4.513  20.961  22.643  0.00  0.00           O  
ATOM   1165  OD2 ASP A 147       2.894  21.133  21.248  0.00  0.00           O  
ATOM   1166  N   PHE A 148       2.120  24.960  25.259  0.00  0.00           N  
ATOM   1167  CA  PHE A 148       1.814  26.395  25.551  0.00  0.00           C  
ATOM   1168  C   PHE A 148       1.761  26.716  27.074  0.00  0.00           C  
ATOM   1169  O   PHE A 148       1.444  27.866  27.518  0.00  0.00           O  
ATOM   1170  CB  PHE A 148       0.575  26.873  24.766  0.00  0.00           C  
ATOM   1171  CG  PHE A 148       0.503  26.453  23.365  0.00  0.00           C  
ATOM   1172  CD1 PHE A 148       0.878  27.349  22.369  0.00  0.00           C  
ATOM   1173  CE1 PHE A 148       0.828  26.999  21.007  0.00  0.00           C  
ATOM   1174  CZ  PHE A 148       0.436  25.699  20.633  0.00  0.00           C  
ATOM   1175  CD2 PHE A 148       0.023  25.146  22.963  0.00  0.00           C  
ATOM   1176  CE2 PHE A 148       0.042  24.753  21.613  0.00  0.00           C  
ATOM   1177  N   LEU A 149       2.218  25.750  27.913  0.00  0.00           N  
ATOM   1178  CA  LEU A 149       2.121  25.603  29.351  0.00  0.00           C  
ATOM   1179  C   LEU A 149       2.493  26.938  30.087  0.00  0.00           C  
ATOM   1180  O   LEU A 149       1.849  27.404  31.008  0.00  0.00           O  
ATOM   1181  CB  LEU A 149       2.990  24.418  29.772  0.00  0.00           C  
ATOM   1182  CG  LEU A 149       2.777  23.871  31.251  0.00  0.00           C  
ATOM   1183  CD1 LEU A 149       1.550  23.127  31.543  0.00  0.00           C  
ATOM   1184  CD2 LEU A 149       3.915  22.824  31.574  0.00  0.00           C  
ATOM   1185  N   SER A 150       3.580  27.596  29.639  0.00  0.00           N  
ATOM   1186  CA  SER A 150       4.171  28.809  30.278  0.00  0.00           C  
ATOM   1187  C   SER A 150       4.241  30.063  29.364  0.00  0.00           C  
ATOM   1188  O   SER A 150       4.769  31.102  29.649  0.00  0.00           O  
ATOM   1189  CB  SER A 150       5.530  28.460  30.989  0.00  0.00           C  
ATOM   1190  OG  SER A 150       5.405  27.205  31.530  0.00  0.00           O  
ATOM   1191  N   ASN A 151       3.691  29.843  28.106  0.00  0.00           N  
ATOM   1192  CA  ASN A 151       3.505  30.849  27.005  0.00  0.00           C  
ATOM   1193  C   ASN A 151       2.393  31.866  27.263  0.00  0.00           C  
ATOM   1194  O   ASN A 151       2.362  32.955  26.706  0.00  0.00           O  
ATOM   1195  CB  ASN A 151       3.262  30.107  25.702  0.00  0.00           C  
ATOM   1196  CG  ASN A 151       3.276  31.078  24.499  0.00  0.00           C  
ATOM   1197  OD1 ASN A 151       2.206  31.408  24.009  0.00  0.00           O  
ATOM   1198  ND2 ASN A 151       4.403  31.535  24.005  0.00  0.00           N  
ATOM   1199  N   MET A 152       1.474  31.467  28.118  0.00  0.00           N  
ATOM   1200  CA  MET A 152       0.397  32.236  28.718  0.00  0.00           C  
ATOM   1201  C   MET A 152       0.905  33.468  29.390  0.00  0.00           C  
ATOM   1202  O   MET A 152       1.849  33.410  30.132  0.00  0.00           O  
ATOM   1203  CB  MET A 152      -0.582  31.442  29.565  0.00  0.00           C  
ATOM   1204  CG  MET A 152       0.034  30.638  30.676  0.00  0.00           C  
ATOM   1205  SD  MET A 152      -1.283  29.994  31.739  0.00  0.00           S  
ATOM   1206  CE  MET A 152      -1.759  28.649  30.605  0.00  0.00           C  
ATOM   1207  N   SER A 153       0.222  34.547  29.290  0.00  0.00           N  
ATOM   1208  CA  SER A 153       0.584  35.805  29.822  0.00  0.00           C  
ATOM   1209  C   SER A 153      -0.647  36.427  30.539  0.00  0.00           C  
ATOM   1210  O   SER A 153      -1.725  36.331  29.981  0.00  0.00           O  
ATOM   1211  CB  SER A 153       1.238  36.699  28.847  0.00  0.00           C  
ATOM   1212  OG  SER A 153       1.770  37.723  29.627  0.00  0.00           O  
ATOM   1213  N   MET A 154      -0.601  36.851  31.761  0.00  0.00           N  
ATOM   1214  CA  MET A 154      -1.684  37.380  32.544  0.00  0.00           C  
ATOM   1215  C   MET A 154      -1.310  38.669  33.304  0.00  0.00           C  
ATOM   1216  O   MET A 154      -0.237  38.824  33.824  0.00  0.00           O  
ATOM   1217  CB  MET A 154      -2.103  36.287  33.547  0.00  0.00           C  
ATOM   1218  CG  MET A 154      -2.336  34.831  33.155  0.00  0.00           C  
ATOM   1219  SD  MET A 154      -3.927  34.543  32.319  0.00  0.00           S  
ATOM   1220  CE  MET A 154      -4.347  32.897  32.896  0.00  0.00           C  
ATOM   1221  N   ASP A 155      -2.230  39.605  33.388  0.00  0.00           N  
ATOM   1222  CA  ASP A 155      -2.347  40.548  34.456  0.00  0.00           C  
ATOM   1223  C   ASP A 155      -3.824  40.631  35.011  0.00  0.00           C  
ATOM   1224  O   ASP A 155      -4.800  40.466  34.257  0.00  0.00           O  
ATOM   1225  CB  ASP A 155      -1.890  41.981  34.024  0.00  0.00           C  
ATOM   1226  CG  ASP A 155      -2.634  42.537  32.812  0.00  0.00           C  
ATOM   1227  OD1 ASP A 155      -2.258  42.270  31.636  0.00  0.00           O  
ATOM   1228  OD2 ASP A 155      -3.517  43.403  32.984  0.00  0.00           O  
ATOM   1229  N   PHE A 156      -4.003  40.771  36.359  0.00  0.00           N  
ATOM   1230  CA  PHE A 156      -5.301  40.618  37.073  0.00  0.00           C  
ATOM   1231  C   PHE A 156      -5.426  41.773  38.027  0.00  0.00           C  
ATOM   1232  O   PHE A 156      -4.478  42.112  38.785  0.00  0.00           O  
ATOM   1233  CB  PHE A 156      -5.386  39.305  37.894  0.00  0.00           C  
ATOM   1234  CG  PHE A 156      -5.547  38.062  36.998  0.00  0.00           C  
ATOM   1235  CD1 PHE A 156      -4.475  37.171  37.023  0.00  0.00           C  
ATOM   1236  CE1 PHE A 156      -4.500  36.020  36.241  0.00  0.00           C  
ATOM   1237  CZ  PHE A 156      -5.669  35.712  35.544  0.00  0.00           C  
ATOM   1238  CD2 PHE A 156      -6.693  37.748  36.362  0.00  0.00           C  
ATOM   1239  CE2 PHE A 156      -6.780  36.540  35.681  0.00  0.00           C  
ATOM   1240  N   GLN A 157      -6.633  42.310  38.155  0.00  0.00           N  
ATOM   1241  CA  GLN A 157      -7.034  43.494  39.037  0.00  0.00           C  
ATOM   1242  C   GLN A 157      -8.366  43.273  39.738  0.00  0.00           C  
ATOM   1243  O   GLN A 157      -9.318  42.632  39.226  0.00  0.00           O  
ATOM   1244  CB  GLN A 157      -7.083  44.701  38.139  0.00  0.00           C  
ATOM   1245  CG  GLN A 157      -5.735  45.005  37.400  0.00  0.00           C  
ATOM   1246  CD  GLN A 157      -5.694  44.345  36.028  0.00  0.00           C  
ATOM   1247  OE1 GLN A 157      -6.601  44.102  35.243  0.00  0.00           O  
ATOM   1248  NE2 GLN A 157      -4.530  43.969  35.617  0.00  0.00           N  
ATOM   1249  N   ASN A 158      -8.609  43.947  40.895  0.00  0.00           N  
ATOM   1250  CA  ASN A 158      -9.880  43.908  41.621  0.00  0.00           C  
ATOM   1251  C   ASN A 158     -10.482  45.294  41.951  0.00  0.00           C  
ATOM   1252  O   ASN A 158     -11.441  45.498  42.711  0.00  0.00           O  
ATOM   1253  CB  ASN A 158      -9.544  43.231  42.981  0.00  0.00           C  
ATOM   1254  CG  ASN A 158      -8.920  41.902  42.916  0.00  0.00           C  
ATOM   1255  OD1 ASN A 158      -7.828  41.578  43.320  0.00  0.00           O  
ATOM   1256  ND2 ASN A 158      -9.537  40.936  42.239  0.00  0.00           N  
ATOM   1257  N   HIS A 159      -9.935  46.411  41.444  0.00  0.00           N  
ATOM   1258  CA  HIS A 159     -10.260  47.794  41.900  0.00  0.00           C  
ATOM   1259  C   HIS A 159     -11.427  48.564  41.266  0.00  0.00           C  
ATOM   1260  O   HIS A 159     -11.659  49.765  41.549  0.00  0.00           O  
ATOM   1261  CB  HIS A 159      -8.950  48.601  41.791  0.00  0.00           C  
ATOM   1262  ND1 HIS A 159      -7.592  48.048  39.741  0.00  0.00           N  
ATOM   1263  CG  HIS A 159      -8.535  48.847  40.434  0.00  0.00           C  
ATOM   1264  CE1 HIS A 159      -7.426  48.649  38.546  0.00  0.00           C  
ATOM   1265  NE2 HIS A 159      -8.066  49.836  38.481  0.00  0.00           N  
ATOM   1266  CD2 HIS A 159      -8.842  49.925  39.649  0.00  0.00           C  
ATOM   1267  N   LEU A 160     -12.266  47.854  40.484  0.00  0.00           N  
ATOM   1268  CA  LEU A 160     -13.547  48.328  39.979  0.00  0.00           C  
ATOM   1269  C   LEU A 160     -14.691  47.487  40.515  0.00  0.00           C  
ATOM   1270  O   LEU A 160     -15.836  47.828  40.377  0.00  0.00           O  
ATOM   1271  CB  LEU A 160     -13.501  48.357  38.491  0.00  0.00           C  
ATOM   1272  CG  LEU A 160     -14.735  48.809  37.656  0.00  0.00           C  
ATOM   1273  CD1 LEU A 160     -15.058  50.289  37.939  0.00  0.00           C  
ATOM   1274  CD2 LEU A 160     -14.531  48.744  36.171  0.00  0.00           C  
ATOM   1275  N   GLY A 161     -14.443  46.305  41.097  0.00  0.00           N  
ATOM   1276  CA  GLY A 161     -15.430  45.413  41.709  0.00  0.00           C  
ATOM   1277  C   GLY A 161     -14.693  44.134  42.293  0.00  0.00           C  
ATOM   1278  O   GLY A 161     -13.724  43.660  41.707  0.00  0.00           O  
ATOM   1279  N   SER A 162     -15.201  43.640  43.376  0.00  0.00           N  
ATOM   1280  CA  SER A 162     -14.638  42.554  44.210  0.00  0.00           C  
ATOM   1281  C   SER A 162     -15.695  41.775  44.973  0.00  0.00           C  
ATOM   1282  O   SER A 162     -16.768  42.244  45.353  0.00  0.00           O  
ATOM   1283  CB  SER A 162     -13.545  43.078  45.196  0.00  0.00           C  
ATOM   1284  OG  SER A 162     -13.017  41.870  45.774  0.00  0.00           O  
ATOM   1285  N   CYS A 163     -15.399  40.480  45.190  0.00  0.00           N  
ATOM   1286  CA  CYS A 163     -16.396  39.424  45.535  0.00  0.00           C  
ATOM   1287  C   CYS A 163     -15.946  38.576  46.701  0.00  0.00           C  
ATOM   1288  O   CYS A 163     -15.048  38.839  47.479  0.00  0.00           O  
ATOM   1289  SG  CYS A 163     -17.229  39.334  42.756  0.00  0.00           S  
ATOM   1290  CB  CYS A 163     -16.483  38.541  44.207  0.00  0.00           C  
ATOM   1291  N   GLN A 164     -16.811  37.597  46.933  0.00  0.00           N  
ATOM   1292  CA  GLN A 164     -16.616  36.416  47.841  0.00  0.00           C  
ATOM   1293  C   GLN A 164     -15.399  35.507  47.483  0.00  0.00           C  
ATOM   1294  O   GLN A 164     -15.098  35.300  46.268  0.00  0.00           O  
ATOM   1295  CB  GLN A 164     -17.823  35.546  47.721  0.00  0.00           C  
ATOM   1296  CG  GLN A 164     -18.902  35.718  48.754  0.00  0.00           C  
ATOM   1297  CD  GLN A 164     -19.252  37.216  49.051  0.00  0.00           C  
ATOM   1298  OE1 GLN A 164     -19.009  37.748  50.151  0.00  0.00           O  
ATOM   1299  NE2 GLN A 164     -19.516  38.014  48.088  0.00  0.00           N  
ATOM   1300  N   LYS A 165     -14.845  34.703  48.429  0.00  0.00           N  
ATOM   1301  CA  LYS A 165     -13.813  33.658  48.267  0.00  0.00           C  
ATOM   1302  C   LYS A 165     -14.210  32.297  47.743  0.00  0.00           C  
ATOM   1303  O   LYS A 165     -15.395  31.923  47.671  0.00  0.00           O  
ATOM   1304  CB  LYS A 165     -12.985  33.499  49.514  0.00  0.00           C  
ATOM   1305  CG  LYS A 165     -13.787  32.971  50.763  0.00  0.00           C  
ATOM   1306  CD  LYS A 165     -12.877  32.623  51.982  0.00  0.00           C  
ATOM   1307  CE  LYS A 165     -13.587  31.568  52.792  0.00  0.00           C  
ATOM   1308  NZ  LYS A 165     -13.153  30.266  52.176  0.00  0.00           N  
ATOM   1309  N   CYS A 166     -13.167  31.534  47.404  0.00  0.00           N  
ATOM   1310  CA  CYS A 166     -13.309  30.056  47.162  0.00  0.00           C  
ATOM   1311  C   CYS A 166     -13.386  29.188  48.407  0.00  0.00           C  
ATOM   1312  O   CYS A 166     -12.900  29.601  49.511  0.00  0.00           O  
ATOM   1313  CB  CYS A 166     -12.082  29.544  46.365  0.00  0.00           C  
ATOM   1314  SG  CYS A 166     -11.746  30.517  44.958  0.00  0.00           S  
ATOM   1315  N   ASP A 167     -13.850  27.863  48.207  0.00  0.00           N  
ATOM   1316  CA  ASP A 167     -14.033  26.873  49.270  0.00  0.00           C  
ATOM   1317  C   ASP A 167     -12.730  26.149  49.720  0.00  0.00           C  
ATOM   1318  O   ASP A 167     -11.848  25.902  48.888  0.00  0.00           O  
ATOM   1319  CB  ASP A 167     -14.984  25.858  48.664  0.00  0.00           C  
ATOM   1320  CG  ASP A 167     -15.532  24.858  49.647  0.00  0.00           C  
ATOM   1321  OD1 ASP A 167     -14.750  23.985  50.114  0.00  0.00           O  
ATOM   1322  OD2 ASP A 167     -16.743  24.995  50.022  0.00  0.00           O  
ATOM   1323  N   PRO A 168     -12.692  25.737  50.993  0.00  0.00           N  
ATOM   1324  CA  PRO A 168     -11.449  25.142  51.490  0.00  0.00           C  
ATOM   1325  C   PRO A 168     -11.031  23.873  50.690  0.00  0.00           C  
ATOM   1326  O   PRO A 168      -9.900  23.439  50.806  0.00  0.00           O  
ATOM   1327  CD  PRO A 168     -13.568  26.179  52.110  0.00  0.00           C  
ATOM   1328  CB  PRO A 168     -11.597  24.978  53.016  0.00  0.00           C  
ATOM   1329  CG  PRO A 168     -12.632  26.147  53.319  0.00  0.00           C  
ATOM   1330  N   SER A 169     -11.961  23.257  49.954  0.00  0.00           N  
ATOM   1331  CA  SER A 169     -11.769  22.016  49.239  0.00  0.00           C  
ATOM   1332  C   SER A 169     -11.420  22.205  47.700  0.00  0.00           C  
ATOM   1333  O   SER A 169     -10.936  21.296  47.065  0.00  0.00           O  
ATOM   1334  CB  SER A 169     -12.959  21.041  49.380  0.00  0.00           C  
ATOM   1335  OG  SER A 169     -13.352  20.881  50.711  0.00  0.00           O  
ATOM   1336  N   CYS A 170     -11.377  23.478  47.285  0.00  0.00           N  
ATOM   1337  CA  CYS A 170     -10.763  23.886  46.013  0.00  0.00           C  
ATOM   1338  C   CYS A 170      -9.240  23.561  46.063  0.00  0.00           C  
ATOM   1339  O   CYS A 170      -8.570  24.206  46.869  0.00  0.00           O  
ATOM   1340  CB  CYS A 170     -10.984  25.401  45.650  0.00  0.00           C  
ATOM   1341  SG  CYS A 170     -12.632  26.091  45.425  0.00  0.00           S  
ATOM   1342  N   PRO A 171      -8.757  22.771  45.055  0.00  0.00           N  
ATOM   1343  CA  PRO A 171      -7.305  22.417  44.939  0.00  0.00           C  
ATOM   1344  C   PRO A 171      -6.405  23.679  44.832  0.00  0.00           C  
ATOM   1345  O   PRO A 171      -6.636  24.584  43.982  0.00  0.00           O  
ATOM   1346  CD  PRO A 171      -9.421  22.144  43.899  0.00  0.00           C  
ATOM   1347  CB  PRO A 171      -7.183  21.509  43.683  0.00  0.00           C  
ATOM   1348  CG  PRO A 171      -8.585  21.007  43.420  0.00  0.00           C  
ATOM   1349  N   ASN A 172      -5.449  23.879  45.783  0.00  0.00           N  
ATOM   1350  CA  ASN A 172      -4.734  25.210  45.840  0.00  0.00           C  
ATOM   1351  C   ASN A 172      -5.549  26.492  45.722  0.00  0.00           C  
ATOM   1352  O   ASN A 172      -5.080  27.480  45.150  0.00  0.00           O  
ATOM   1353  CB  ASN A 172      -3.568  25.095  44.803  0.00  0.00           C  
ATOM   1354  CG  ASN A 172      -2.712  23.865  44.912  0.00  0.00           C  
ATOM   1355  OD1 ASN A 172      -2.760  22.986  44.055  0.00  0.00           O  
ATOM   1356  ND2 ASN A 172      -1.972  23.703  46.035  0.00  0.00           N  
ATOM   1357  N   GLY A 173      -6.798  26.428  46.125  0.00  0.00           N  
ATOM   1358  CA  GLY A 173      -7.796  27.485  46.176  0.00  0.00           C  
ATOM   1359  C   GLY A 173      -8.432  27.915  44.812  0.00  0.00           C  
ATOM   1360  O   GLY A 173      -9.154  28.950  44.709  0.00  0.00           O  
ATOM   1361  N   SER A 174      -8.344  27.008  43.825  0.00  0.00           N  
ATOM   1362  CA  SER A 174      -8.698  27.307  42.451  0.00  0.00           C  
ATOM   1363  C   SER A 174     -10.208  27.218  42.189  0.00  0.00           C  
ATOM   1364  O   SER A 174     -10.825  26.116  42.357  0.00  0.00           O  
ATOM   1365  CB  SER A 174      -7.989  26.337  41.462  0.00  0.00           C  
ATOM   1366  OG  SER A 174      -6.659  26.026  41.887  0.00  0.00           O  
ATOM   1367  N   CYS A 175     -10.871  28.363  41.930  0.00  0.00           N  
ATOM   1368  CA  CYS A 175     -12.341  28.369  41.677  0.00  0.00           C  
ATOM   1369  C   CYS A 175     -12.814  29.313  40.563  0.00  0.00           C  
ATOM   1370  O   CYS A 175     -12.232  30.309  40.226  0.00  0.00           O  
ATOM   1371  SG  CYS A 175     -13.317  30.252  43.697  0.00  0.00           S  
ATOM   1372  CB  CYS A 175     -13.213  28.507  42.961  0.00  0.00           C  
ATOM   1373  N   TRP A 176     -14.117  29.094  40.159  0.00  0.00           N  
ATOM   1374  CA  TRP A 176     -14.720  29.923  39.111  0.00  0.00           C  
ATOM   1375  C   TRP A 176     -15.664  31.060  39.673  0.00  0.00           C  
ATOM   1376  O   TRP A 176     -16.097  31.903  38.888  0.00  0.00           O  
ATOM   1377  CB  TRP A 176     -15.484  28.991  38.078  0.00  0.00           C  
ATOM   1378  CG  TRP A 176     -14.723  27.888  37.424  0.00  0.00           C  
ATOM   1379  CD1 TRP A 176     -14.694  26.584  37.834  0.00  0.00           C  
ATOM   1380  NE1 TRP A 176     -13.845  25.838  36.952  0.00  0.00           N  
ATOM   1381  CE2 TRP A 176     -13.360  26.653  35.954  0.00  0.00           C  
ATOM   1382  CD2 TRP A 176     -13.923  27.936  36.168  0.00  0.00           C  
ATOM   1383  CE3 TRP A 176     -13.530  28.915  35.162  0.00  0.00           C  
ATOM   1384  CZ3 TRP A 176     -12.731  28.563  34.069  0.00  0.00           C  
ATOM   1385  CZ2 TRP A 176     -12.539  26.339  34.883  0.00  0.00           C  
ATOM   1386  CH2 TRP A 176     -12.203  27.296  33.963  0.00  0.00           C  
ATOM   1387  N   GLY A 177     -15.964  30.942  40.991  0.00  0.00           N  
ATOM   1388  CA  GLY A 177     -17.008  31.534  41.741  0.00  0.00           C  
ATOM   1389  C   GLY A 177     -17.062  30.969  43.180  0.00  0.00           C  
ATOM   1390  O   GLY A 177     -16.317  29.990  43.509  0.00  0.00           O  
ATOM   1391  N   ALA A 178     -18.013  31.388  44.066  0.00  0.00           N  
ATOM   1392  CA  ALA A 178     -18.203  30.858  45.454  0.00  0.00           C  
ATOM   1393  C   ALA A 178     -18.921  29.524  45.453  0.00  0.00           C  
ATOM   1394  O   ALA A 178     -19.948  29.322  44.729  0.00  0.00           O  
ATOM   1395  CB  ALA A 178     -18.940  31.815  46.359  0.00  0.00           C  
ATOM   1396  N   GLY A 179     -18.484  28.509  46.284  0.00  0.00           N  
ATOM   1397  CA  GLY A 179     -19.143  27.144  46.330  0.00  0.00           C  
ATOM   1398  C   GLY A 179     -18.204  26.052  45.836  0.00  0.00           C  
ATOM   1399  O   GLY A 179     -17.334  26.286  44.923  0.00  0.00           O  
ATOM   1400  N   GLU A 180     -18.145  24.887  46.482  0.00  0.00           N  
ATOM   1401  CA  GLU A 180     -17.334  23.758  46.089  0.00  0.00           C  
ATOM   1402  C   GLU A 180     -17.732  23.234  44.670  0.00  0.00           C  
ATOM   1403  O   GLU A 180     -16.898  22.804  43.912  0.00  0.00           O  
ATOM   1404  CB  GLU A 180     -17.405  22.655  47.182  0.00  0.00           C  
ATOM   1405  CG  GLU A 180     -16.317  21.595  47.050  0.00  0.00           C  
ATOM   1406  CD  GLU A 180     -16.451  20.498  48.227  0.00  0.00           C  
ATOM   1407  OE1 GLU A 180     -16.542  19.297  47.927  0.00  0.00           O  
ATOM   1408  OE2 GLU A 180     -16.491  20.884  49.414  0.00  0.00           O  
ATOM   1409  N   GLU A 181     -18.994  23.353  44.329  0.00  0.00           N  
ATOM   1410  CA  GLU A 181     -19.538  23.183  42.999  0.00  0.00           C  
ATOM   1411  C   GLU A 181     -18.944  24.159  42.025  0.00  0.00           C  
ATOM   1412  O   GLU A 181     -18.758  23.927  40.820  0.00  0.00           O  
ATOM   1413  CB  GLU A 181     -21.064  23.182  42.867  0.00  0.00           C  
ATOM   1414  CG  GLU A 181     -21.778  24.507  43.371  0.00  0.00           C  
ATOM   1415  CD  GLU A 181     -23.271  24.472  42.949  0.00  0.00           C  
ATOM   1416  OE1 GLU A 181     -24.146  24.378  43.866  0.00  0.00           O  
ATOM   1417  OE2 GLU A 181     -23.540  24.693  41.785  0.00  0.00           O  
ATOM   1418  N   ASN A 182     -18.333  25.276  42.536  0.00  0.00           N  
ATOM   1419  CA  ASN A 182     -17.631  26.221  41.761  0.00  0.00           C  
ATOM   1420  C   ASN A 182     -16.087  26.099  41.905  0.00  0.00           C  
ATOM   1421  O   ASN A 182     -15.390  26.808  41.152  0.00  0.00           O  
ATOM   1422  CB  ASN A 182     -18.213  27.586  42.267  0.00  0.00           C  
ATOM   1423  CG  ASN A 182     -19.587  27.753  41.594  0.00  0.00           C  
ATOM   1424  OD1 ASN A 182     -19.727  27.568  40.395  0.00  0.00           O  
ATOM   1425  ND2 ASN A 182     -20.511  28.152  42.395  0.00  0.00           N  
ATOM   1426  N   CYS A 183     -15.446  25.225  42.699  0.00  0.00           N  
ATOM   1427  CA  CYS A 183     -14.057  24.854  42.491  0.00  0.00           C  
ATOM   1428  C   CYS A 183     -13.762  24.391  41.043  0.00  0.00           C  
ATOM   1429  O   CYS A 183     -14.723  23.985  40.327  0.00  0.00           O  
ATOM   1430  SG  CYS A 183     -13.799  24.329  45.249  0.00  0.00           S  
ATOM   1431  CB  CYS A 183     -13.736  23.809  43.572  0.00  0.00           C  
ATOM   1432  N   GLN A 184     -12.498  24.538  40.650  0.00  0.00           N  
ATOM   1433  CA  GLN A 184     -11.914  23.838  39.474  0.00  0.00           C  
ATOM   1434  C   GLN A 184     -11.902  22.330  39.687  0.00  0.00           C  
ATOM   1435  O   GLN A 184     -11.664  21.869  40.836  0.00  0.00           O  
ATOM   1436  CB  GLN A 184     -10.559  24.462  39.244  0.00  0.00           C  
ATOM   1437  CG  GLN A 184      -9.967  24.078  37.832  0.00  0.00           C  
ATOM   1438  CD  GLN A 184      -8.615  24.561  37.604  0.00  0.00           C  
ATOM   1439  OE1 GLN A 184      -7.950  25.126  38.444  0.00  0.00           O  
ATOM   1440  NE2 GLN A 184      -8.149  24.460  36.385  0.00  0.00           N  
ATOM   1441  N   LYS A 185     -12.057  21.527  38.679  0.00  0.00           N  
ATOM   1442  CA  LYS A 185     -11.611  20.129  38.553  0.00  0.00           C  
ATOM   1443  C   LYS A 185     -10.460  20.024  37.577  0.00  0.00           C  
ATOM   1444  O   LYS A 185     -10.409  20.687  36.523  0.00  0.00           O  
ATOM   1445  CB  LYS A 185     -12.771  19.212  38.251  0.00  0.00           C  
ATOM   1446  CG  LYS A 185     -12.447  17.739  37.804  0.00  0.00           C  
ATOM   1447  CD  LYS A 185     -13.443  16.581  37.844  0.00  0.00           C  
ATOM   1448  CE  LYS A 185     -14.809  16.697  37.097  0.00  0.00           C  
ATOM   1449  NZ  LYS A 185     -15.706  15.640  37.690  0.00  0.00           N  
ATOM   1450  N   LEU A 186      -9.412  19.340  38.017  0.00  0.00           N  
ATOM   1451  CA  LEU A 186      -8.121  19.234  37.356  0.00  0.00           C  
ATOM   1452  C   LEU A 186      -8.039  17.920  36.591  0.00  0.00           C  
ATOM   1453  O   LEU A 186      -8.602  16.882  37.049  0.00  0.00           O  
ATOM   1454  CB  LEU A 186      -6.926  19.481  38.358  0.00  0.00           C  
ATOM   1455  CG  LEU A 186      -6.796  20.876  38.925  0.00  0.00           C  
ATOM   1456  CD1 LEU A 186      -5.947  21.021  40.175  0.00  0.00           C  
ATOM   1457  CD2 LEU A 186      -6.247  21.928  37.907  0.00  0.00           C  
ATOM   1458  N   THR A 187      -7.420  17.942  35.385  0.00  0.00           N  
ATOM   1459  CA  THR A 187      -7.632  16.882  34.378  0.00  0.00           C  
ATOM   1460  C   THR A 187      -6.352  16.504  33.655  0.00  0.00           C  
ATOM   1461  O   THR A 187      -6.344  15.498  32.967  0.00  0.00           O  
ATOM   1462  CB  THR A 187      -8.631  17.390  33.309  0.00  0.00           C  
ATOM   1463  OG1 THR A 187      -8.093  18.423  32.562  0.00  0.00           O  
ATOM   1464  CG2 THR A 187     -10.043  17.804  33.886  0.00  0.00           C  
ATOM   1465  N   LYS A 188      -5.206  17.194  33.710  0.00  0.00           N  
ATOM   1466  CA  LYS A 188      -3.874  16.929  33.198  0.00  0.00           C  
ATOM   1467  C   LYS A 188      -2.875  16.974  34.370  0.00  0.00           C  
ATOM   1468  O   LYS A 188      -2.002  16.094  34.332  0.00  0.00           O  
ATOM   1469  CB  LYS A 188      -3.662  18.095  32.158  0.00  0.00           C  
ATOM   1470  CG  LYS A 188      -2.336  18.084  31.413  0.00  0.00           C  
ATOM   1471  CD  LYS A 188      -1.971  16.748  30.839  0.00  0.00           C  
ATOM   1472  CE  LYS A 188      -0.683  16.799  30.048  0.00  0.00           C  
ATOM   1473  NZ  LYS A 188      -0.126  15.485  29.733  0.00  0.00           N  
ATOM   1474  N   ILE A 189      -2.884  17.877  35.296  0.00  0.00           N  
ATOM   1475  CA  ILE A 189      -1.752  18.015  36.311  0.00  0.00           C  
ATOM   1476  C   ILE A 189      -1.908  17.203  37.593  0.00  0.00           C  
ATOM   1477  O   ILE A 189      -0.988  17.166  38.358  0.00  0.00           O  
ATOM   1478  CB  ILE A 189      -1.519  19.528  36.600  0.00  0.00           C  
ATOM   1479  CG2 ILE A 189      -1.363  20.403  35.285  0.00  0.00           C  
ATOM   1480  CG1 ILE A 189      -2.407  20.167  37.755  0.00  0.00           C  
ATOM   1481  CD1 ILE A 189      -2.275  21.712  37.981  0.00  0.00           C  
ATOM   1482  N   ILE A 190      -3.018  16.466  37.856  0.00  0.00           N  
ATOM   1483  CA  ILE A 190      -3.167  15.371  38.816  0.00  0.00           C  
ATOM   1484  C   ILE A 190      -3.062  13.926  38.181  0.00  0.00           C  
ATOM   1485  O   ILE A 190      -3.008  12.928  38.886  0.00  0.00           O  
ATOM   1486  CB  ILE A 190      -4.355  15.618  39.756  0.00  0.00           C  
ATOM   1487  CG2 ILE A 190      -4.148  16.934  40.538  0.00  0.00           C  
ATOM   1488  CG1 ILE A 190      -5.598  15.630  38.855  0.00  0.00           C  
ATOM   1489  CD1 ILE A 190      -6.809  15.443  39.779  0.00  0.00           C  
ATOM   1490  N   CYS A 191      -2.816  13.836  36.842  0.00  0.00           N  
ATOM   1491  CA  CYS A 191      -2.733  12.592  36.137  0.00  0.00           C  
ATOM   1492  C   CYS A 191      -1.313  11.881  36.345  0.00  0.00           C  
ATOM   1493  O   CYS A 191      -0.330  12.621  36.594  0.00  0.00           O  
ATOM   1494  CB  CYS A 191      -3.076  12.766  34.610  0.00  0.00           C  
ATOM   1495  SG  CYS A 191      -4.503  13.726  34.319  0.00  0.00           S  
ATOM   1496  N   ALA A 192      -1.297  10.561  36.449  0.00  0.00           N  
ATOM   1497  CA  ALA A 192      -0.224   9.716  36.829  0.00  0.00           C  
ATOM   1498  C   ALA A 192       0.640   9.514  35.584  0.00  0.00           C  
ATOM   1499  O   ALA A 192       0.072   9.379  34.454  0.00  0.00           O  
ATOM   1500  CB  ALA A 192      -0.833   8.514  37.524  0.00  0.00           C  
ATOM   1501  N   GLN A 193       1.923   9.680  35.713  0.00  0.00           N  
ATOM   1502  CA  GLN A 193       2.908   9.917  34.612  0.00  0.00           C  
ATOM   1503  C   GLN A 193       2.909   8.943  33.407  0.00  0.00           C  
ATOM   1504  O   GLN A 193       3.286   9.292  32.286  0.00  0.00           O  
ATOM   1505  CB  GLN A 193       4.359  10.027  35.182  0.00  0.00           C  
ATOM   1506  CG  GLN A 193       4.997   8.628  35.299  0.00  0.00           C  
ATOM   1507  CD  GLN A 193       6.286   8.648  36.181  0.00  0.00           C  
ATOM   1508  OE1 GLN A 193       6.697   9.640  36.674  0.00  0.00           O  
ATOM   1509  NE2 GLN A 193       6.937   7.516  36.426  0.00  0.00           N  
ATOM   1510  N   GLN A 194       2.433   7.710  33.565  0.00  0.00           N  
ATOM   1511  CA  GLN A 194       2.443   6.686  32.532  0.00  0.00           C  
ATOM   1512  C   GLN A 194       1.577   7.005  31.313  0.00  0.00           C  
ATOM   1513  O   GLN A 194       1.862   6.548  30.199  0.00  0.00           O  
ATOM   1514  CB  GLN A 194       2.049   5.345  33.176  0.00  0.00           C  
ATOM   1515  CG  GLN A 194       0.593   5.182  33.545  0.00  0.00           C  
ATOM   1516  CD  GLN A 194       0.438   3.745  34.144  0.00  0.00           C  
ATOM   1517  OE1 GLN A 194      -0.159   2.778  33.561  0.00  0.00           O  
ATOM   1518  NE2 GLN A 194       0.884   3.434  35.295  0.00  0.00           N  
ATOM   1519  N   CYS A 195       0.435   7.758  31.460  0.00  0.00           N  
ATOM   1520  CA  CYS A 195      -0.614   7.953  30.462  0.00  0.00           C  
ATOM   1521  C   CYS A 195      -0.215   9.085  29.437  0.00  0.00           C  
ATOM   1522  O   CYS A 195       0.566   9.951  29.816  0.00  0.00           O  
ATOM   1523  CB  CYS A 195      -1.917   8.302  31.120  0.00  0.00           C  
ATOM   1524  SG  CYS A 195      -2.484   7.019  32.127  0.00  0.00           S  
ATOM   1525  N   SER A 196      -0.913   9.247  28.295  0.00  0.00           N  
ATOM   1526  CA  SER A 196      -0.771  10.321  27.229  0.00  0.00           C  
ATOM   1527  C   SER A 196      -2.138  10.902  26.857  0.00  0.00           C  
ATOM   1528  O   SER A 196      -2.335  11.349  25.737  0.00  0.00           O  
ATOM   1529  CB  SER A 196       0.096   9.733  26.038  0.00  0.00           C  
ATOM   1530  OG  SER A 196      -0.623   8.702  25.390  0.00  0.00           O  
ATOM   1531  N   GLY A 197      -2.945  10.997  27.921  0.00  0.00           N  
ATOM   1532  CA  GLY A 197      -4.258  11.724  27.910  0.00  0.00           C  
ATOM   1533  C   GLY A 197      -4.691  12.303  29.176  0.00  0.00           C  
ATOM   1534  O   GLY A 197      -3.959  12.227  30.217  0.00  0.00           O  
ATOM   1535  N   ARG A 198      -5.774  13.116  29.214  0.00  0.00           N  
ATOM   1536  CA  ARG A 198      -6.329  13.715  30.381  0.00  0.00           C  
ATOM   1537  C   ARG A 198      -6.799  12.545  31.307  0.00  0.00           C  
ATOM   1538  O   ARG A 198      -6.831  11.368  30.997  0.00  0.00           O  
ATOM   1539  CB  ARG A 198      -7.496  14.702  30.075  0.00  0.00           C  
ATOM   1540  CG  ARG A 198      -6.954  15.826  29.166  0.00  0.00           C  
ATOM   1541  CD  ARG A 198      -8.080  16.876  28.930  0.00  0.00           C  
ATOM   1542  NE  ARG A 198      -7.500  18.085  28.207  0.00  0.00           N  
ATOM   1543  CZ  ARG A 198      -6.818  19.089  28.760  0.00  0.00           C  
ATOM   1544  NH1 ARG A 198      -6.625  19.273  30.041  0.00  0.00           N  
ATOM   1545  NH2 ARG A 198      -6.239  20.018  28.040  0.00  0.00           N  
ATOM   1546  N   CYS A 199      -7.163  12.901  32.517  0.00  0.00           N  
ATOM   1547  CA  CYS A 199      -7.689  11.982  33.522  0.00  0.00           C  
ATOM   1548  C   CYS A 199      -8.930  12.538  34.230  0.00  0.00           C  
ATOM   1549  O   CYS A 199      -9.161  13.756  34.385  0.00  0.00           O  
ATOM   1550  SG  CYS A 199      -6.024  12.973  35.549  0.00  0.00           S  
ATOM   1551  CB  CYS A 199      -6.614  11.517  34.530  0.00  0.00           C  
ATOM   1552  N   ARG A 200      -9.733  11.649  34.807  0.00  0.00           N  
ATOM   1553  CA  ARG A 200     -10.920  11.991  35.567  0.00  0.00           C  
ATOM   1554  C   ARG A 200     -10.549  11.754  37.073  0.00  0.00           C  
ATOM   1555  O   ARG A 200     -11.414  11.465  37.942  0.00  0.00           O  
ATOM   1556  CB  ARG A 200     -12.168  11.227  35.055  0.00  0.00           C  
ATOM   1557  CG  ARG A 200     -12.125   9.754  35.344  0.00  0.00           C  
ATOM   1558  CD  ARG A 200     -12.921   9.050  34.295  0.00  0.00           C  
ATOM   1559  NE  ARG A 200     -12.639   7.704  34.455  0.00  0.00           N  
ATOM   1560  CZ  ARG A 200     -11.959   6.898  33.639  0.00  0.00           C  
ATOM   1561  NH1 ARG A 200     -11.396   7.353  32.536  0.00  0.00           N  
ATOM   1562  NH2 ARG A 200     -11.784   5.682  34.001  0.00  0.00           N  
ATOM   1563  N   GLY A 201      -9.271  11.773  37.411  0.00  0.00           N  
ATOM   1564  CA  GLY A 201      -8.758  11.298  38.703  0.00  0.00           C  
ATOM   1565  C   GLY A 201      -7.279  11.130  38.876  0.00  0.00           C  
ATOM   1566  O   GLY A 201      -6.600  10.955  37.852  0.00  0.00           O  
ATOM   1567  N   LYS A 202      -6.778  11.026  40.095  0.00  0.00           N  
ATOM   1568  CA  LYS A 202      -5.292  11.051  40.335  0.00  0.00           C  
ATOM   1569  C   LYS A 202      -4.395   9.770  40.070  0.00  0.00           C  
ATOM   1570  O   LYS A 202      -3.212   9.767  40.404  0.00  0.00           O  
ATOM   1571  CB  LYS A 202      -4.996  11.818  41.633  0.00  0.00           C  
ATOM   1572  CG  LYS A 202      -4.877  10.985  42.939  0.00  0.00           C  
ATOM   1573  CD  LYS A 202      -4.565  11.897  44.137  0.00  0.00           C  
ATOM   1574  CE  LYS A 202      -4.493  11.157  45.495  0.00  0.00           C  
ATOM   1575  NZ  LYS A 202      -3.707  12.030  46.409  0.00  0.00           N  
ATOM   1576  N   SER A 203      -4.913   8.688  39.548  0.00  0.00           N  
ATOM   1577  CA  SER A 203      -4.307   7.325  39.431  0.00  0.00           C  
ATOM   1578  C   SER A 203      -4.295   6.867  38.004  0.00  0.00           C  
ATOM   1579  O   SER A 203      -5.065   7.457  37.222  0.00  0.00           O  
ATOM   1580  CB  SER A 203      -5.140   6.387  40.286  0.00  0.00           C  
ATOM   1581  OG  SER A 203      -6.325   6.087  39.559  0.00  0.00           O  
ATOM   1582  N   PRO A 204      -3.482   5.823  37.640  0.00  0.00           N  
ATOM   1583  CA  PRO A 204      -3.430   5.331  36.268  0.00  0.00           C  
ATOM   1584  C   PRO A 204      -4.817   4.855  35.754  0.00  0.00           C  
ATOM   1585  O   PRO A 204      -4.956   4.993  34.539  0.00  0.00           O  
ATOM   1586  CD  PRO A 204      -2.419   5.229  38.428  0.00  0.00           C  
ATOM   1587  CB  PRO A 204      -2.512   4.144  36.308  0.00  0.00           C  
ATOM   1588  CG  PRO A 204      -1.500   4.571  37.371  0.00  0.00           C  
ATOM   1589  N   SER A 205      -5.782   4.414  36.640  0.00  0.00           N  
ATOM   1590  CA  SER A 205      -7.062   3.903  36.158  0.00  0.00           C  
ATOM   1591  C   SER A 205      -7.999   4.982  35.602  0.00  0.00           C  
ATOM   1592  O   SER A 205      -8.778   4.718  34.711  0.00  0.00           O  
ATOM   1593  CB  SER A 205      -7.724   3.100  37.346  0.00  0.00           C  
ATOM   1594  OG  SER A 205      -7.260   1.817  37.352  0.00  0.00           O  
ATOM   1595  N   ASP A 206      -7.803   6.211  36.076  0.00  0.00           N  
ATOM   1596  CA  ASP A 206      -8.605   7.388  35.683  0.00  0.00           C  
ATOM   1597  C   ASP A 206      -8.234   8.046  34.300  0.00  0.00           C  
ATOM   1598  O   ASP A 206      -8.913   8.943  33.821  0.00  0.00           O  
ATOM   1599  CB  ASP A 206      -8.373   8.455  36.828  0.00  0.00           C  
ATOM   1600  CG  ASP A 206      -8.566   7.853  38.219  0.00  0.00           C  
ATOM   1601  OD1 ASP A 206      -7.754   8.170  39.107  0.00  0.00           O  
ATOM   1602  OD2 ASP A 206      -9.470   7.022  38.404  0.00  0.00           O  
ATOM   1603  N   CYS A 207      -7.161   7.633  33.682  0.00  0.00           N  
ATOM   1604  CA  CYS A 207      -6.654   8.034  32.383  0.00  0.00           C  
ATOM   1605  C   CYS A 207      -7.691   7.779  31.265  0.00  0.00           C  
ATOM   1606  O   CYS A 207      -8.420   6.796  31.195  0.00  0.00           O  
ATOM   1607  SG  CYS A 207      -4.048   7.914  32.976  0.00  0.00           S  
ATOM   1608  CB  CYS A 207      -5.410   7.319  32.064  0.00  0.00           C  
ATOM   1609  N   CYS A 208      -7.590   8.687  30.288  0.00  0.00           N  
ATOM   1610  CA  CYS A 208      -8.403   8.823  29.136  0.00  0.00           C  
ATOM   1611  C   CYS A 208      -7.689   8.586  27.790  0.00  0.00           C  
ATOM   1612  O   CYS A 208      -6.450   8.557  27.661  0.00  0.00           O  
ATOM   1613  CB  CYS A 208      -9.123  10.270  29.172  0.00  0.00           C  
ATOM   1614  SG  CYS A 208     -10.036  10.651  30.696  0.00  0.00           S  
ATOM   1615  N   HIS A 209      -8.476   8.368  26.729  0.00  0.00           N  
ATOM   1616  CA  HIS A 209      -7.829   8.105  25.450  0.00  0.00           C  
ATOM   1617  C   HIS A 209      -7.183   9.319  24.818  0.00  0.00           C  
ATOM   1618  O   HIS A 209      -7.502  10.450  25.190  0.00  0.00           O  
ATOM   1619  CB  HIS A 209      -8.848   7.429  24.549  0.00  0.00           C  
ATOM   1620  ND1 HIS A 209      -8.336   8.016  22.069  0.00  0.00           N  
ATOM   1621  CG  HIS A 209      -8.355   7.113  23.154  0.00  0.00           C  
ATOM   1622  CE1 HIS A 209      -7.963   7.277  21.052  0.00  0.00           C  
ATOM   1623  NE2 HIS A 209      -7.500   6.114  21.483  0.00  0.00           N  
ATOM   1624  CD2 HIS A 209      -7.836   5.960  22.792  0.00  0.00           C  
ATOM   1625  N   ASN A 210      -6.276   9.169  23.865  0.00  0.00           N  
ATOM   1626  CA  ASN A 210      -5.400  10.156  23.241  0.00  0.00           C  
ATOM   1627  C   ASN A 210      -6.221  11.248  22.616  0.00  0.00           C  
ATOM   1628  O   ASN A 210      -5.906  12.445  22.658  0.00  0.00           O  
ATOM   1629  CB  ASN A 210      -4.372   9.399  22.413  0.00  0.00           C  
ATOM   1630  CG  ASN A 210      -3.335  10.373  21.861  0.00  0.00           C  
ATOM   1631  OD1 ASN A 210      -3.231  10.535  20.701  0.00  0.00           O  
ATOM   1632  ND2 ASN A 210      -2.461  10.816  22.728  0.00  0.00           N  
ATOM   1633  N   GLN A 211      -7.382  10.923  22.006  0.00  0.00           N  
ATOM   1634  CA  GLN A 211      -8.260  11.815  21.321  0.00  0.00           C  
ATOM   1635  C   GLN A 211      -9.480  12.203  22.147  0.00  0.00           C  
ATOM   1636  O   GLN A 211     -10.419  12.839  21.651  0.00  0.00           O  
ATOM   1637  CB  GLN A 211      -8.758  11.154  20.054  0.00  0.00           C  
ATOM   1638  CG  GLN A 211      -7.738  11.162  18.928  0.00  0.00           C  
ATOM   1639  CD  GLN A 211      -7.477  12.594  18.397  0.00  0.00           C  
ATOM   1640  OE1 GLN A 211      -8.363  13.449  18.403  0.00  0.00           O  
ATOM   1641  NE2 GLN A 211      -6.260  12.850  18.026  0.00  0.00           N  
ATOM   1642  N   CYS A 212      -9.500  11.939  23.486  0.00  0.00           N  
ATOM   1643  CA  CYS A 212     -10.539  12.415  24.401  0.00  0.00           C  
ATOM   1644  C   CYS A 212     -10.151  13.839  24.912  0.00  0.00           C  
ATOM   1645  O   CYS A 212      -8.968  14.013  25.221  0.00  0.00           O  
ATOM   1646  CB  CYS A 212     -10.637  11.431  25.591  0.00  0.00           C  
ATOM   1647  SG  CYS A 212     -11.783  11.950  26.935  0.00  0.00           S  
ATOM   1648  N   ALA A 213     -11.180  14.668  25.121  0.00  0.00           N  
ATOM   1649  CA  ALA A 213     -11.103  15.927  25.787  0.00  0.00           C  
ATOM   1650  C   ALA A 213     -11.837  15.988  27.130  0.00  0.00           C  
ATOM   1651  O   ALA A 213     -11.189  16.235  28.165  0.00  0.00           O  
ATOM   1652  CB  ALA A 213     -11.637  17.000  24.788  0.00  0.00           C  
ATOM   1653  N   ALA A 214     -13.171  15.773  27.163  0.00  0.00           N  
ATOM   1654  CA  ALA A 214     -14.073  15.815  28.336  0.00  0.00           C  
ATOM   1655  C   ALA A 214     -15.194  14.744  28.288  0.00  0.00           C  
ATOM   1656  O   ALA A 214     -15.502  14.084  27.269  0.00  0.00           O  
ATOM   1657  CB  ALA A 214     -14.732  17.244  28.317  0.00  0.00           C  
ATOM   1658  N   GLY A 215     -15.844  14.581  29.435  0.00  0.00           N  
ATOM   1659  CA  GLY A 215     -16.941  13.558  29.601  0.00  0.00           C  
ATOM   1660  C   GLY A 215     -16.383  12.101  29.614  0.00  0.00           C  
ATOM   1661  O   GLY A 215     -16.969  11.152  29.074  0.00  0.00           O  
ATOM   1662  N   CYS A 216     -15.190  11.962  30.187  0.00  0.00           N  
ATOM   1663  CA  CYS A 216     -14.430  10.685  30.162  0.00  0.00           C  
ATOM   1664  C   CYS A 216     -14.946   9.703  31.212  0.00  0.00           C  
ATOM   1665  O   CYS A 216     -15.336  10.080  32.342  0.00  0.00           O  
ATOM   1666  SG  CYS A 216     -11.800   9.650  30.475  0.00  0.00           S  
ATOM   1667  CB  CYS A 216     -12.980  11.051  30.631  0.00  0.00           C  
ATOM   1668  N   THR A 217     -14.966   8.419  30.903  0.00  0.00           N  
ATOM   1669  CA  THR A 217     -15.629   7.351  31.637  0.00  0.00           C  
ATOM   1670  C   THR A 217     -14.806   6.038  31.740  0.00  0.00           C  
ATOM   1671  O   THR A 217     -14.977   5.246  32.650  0.00  0.00           O  
ATOM   1672  CB  THR A 217     -17.072   7.159  31.074  0.00  0.00           C  
ATOM   1673  OG1 THR A 217     -17.070   6.680  29.720  0.00  0.00           O  
ATOM   1674  CG2 THR A 217     -17.950   8.419  31.284  0.00  0.00           C  
ATOM   1675  N   GLY A 218     -13.907   5.815  30.743  0.00  0.00           N  
ATOM   1676  CA  GLY A 218     -13.088   4.597  30.574  0.00  0.00           C  
ATOM   1677  C   GLY A 218     -11.921   4.796  29.609  0.00  0.00           C  
ATOM   1678  O   GLY A 218     -11.540   5.939  29.325  0.00  0.00           O  
ATOM   1679  N   PRO A 219     -11.136   3.736  29.297  0.00  0.00           N  
ATOM   1680  CA  PRO A 219      -9.844   3.818  28.521  0.00  0.00           C  
ATOM   1681  C   PRO A 219      -9.793   4.025  27.004  0.00  0.00           C  
ATOM   1682  O   PRO A 219      -8.721   4.208  26.458  0.00  0.00           O  
ATOM   1683  CD  PRO A 219     -11.149   2.497  29.985  0.00  0.00           C  
ATOM   1684  CB  PRO A 219      -9.044   2.552  28.861  0.00  0.00           C  
ATOM   1685  CG  PRO A 219      -9.682   2.073  30.185  0.00  0.00           C  
ATOM   1686  N   ARG A 220     -10.983   3.977  26.359  0.00  0.00           N  
ATOM   1687  CA  ARG A 220     -11.127   3.870  24.888  0.00  0.00           C  
ATOM   1688  C   ARG A 220     -11.798   5.068  24.374  0.00  0.00           C  
ATOM   1689  O   ARG A 220     -12.475   5.837  25.037  0.00  0.00           O  
ATOM   1690  CB  ARG A 220     -11.630   2.498  24.413  0.00  0.00           C  
ATOM   1691  CG  ARG A 220     -10.653   1.391  24.838  0.00  0.00           C  
ATOM   1692  CD  ARG A 220      -9.296   1.387  24.010  0.00  0.00           C  
ATOM   1693  NE  ARG A 220      -9.455   1.169  22.531  0.00  0.00           N  
ATOM   1694  CZ  ARG A 220      -9.729   0.062  21.854  0.00  0.00           C  
ATOM   1695  NH1 ARG A 220      -9.793  -1.078  22.433  0.00  0.00           N  
ATOM   1696  NH2 ARG A 220      -9.904   0.163  20.593  0.00  0.00           N  
ATOM   1697  N   GLU A 221     -11.609   5.231  23.066  0.00  0.00           N  
ATOM   1698  CA  GLU A 221     -12.329   6.201  22.243  0.00  0.00           C  
ATOM   1699  C   GLU A 221     -13.865   6.176  22.207  0.00  0.00           C  
ATOM   1700  O   GLU A 221     -14.476   7.194  21.990  0.00  0.00           O  
ATOM   1701  CB  GLU A 221     -11.692   6.082  20.852  0.00  0.00           C  
ATOM   1702  CG  GLU A 221     -11.870   4.751  20.101  0.00  0.00           C  
ATOM   1703  CD  GLU A 221     -10.821   3.648  20.218  0.00  0.00           C  
ATOM   1704  OE1 GLU A 221     -10.135   3.476  21.267  0.00  0.00           O  
ATOM   1705  OE2 GLU A 221     -10.644   2.844  19.221  0.00  0.00           O  
ATOM   1706  N   SER A 222     -14.540   5.087  22.479  0.00  0.00           N  
ATOM   1707  CA  SER A 222     -15.933   5.013  22.966  0.00  0.00           C  
ATOM   1708  C   SER A 222     -16.240   5.677  24.293  0.00  0.00           C  
ATOM   1709  O   SER A 222     -17.423   6.043  24.542  0.00  0.00           O  
ATOM   1710  CB  SER A 222     -16.216   3.553  23.009  0.00  0.00           C  
ATOM   1711  OG  SER A 222     -15.093   2.834  23.483  0.00  0.00           O  
ATOM   1712  N   ASP A 223     -15.310   5.799  25.228  0.00  0.00           N  
ATOM   1713  CA  ASP A 223     -15.570   5.969  26.636  0.00  0.00           C  
ATOM   1714  C   ASP A 223     -15.404   7.467  27.049  0.00  0.00           C  
ATOM   1715  O   ASP A 223     -15.016   7.775  28.224  0.00  0.00           O  
ATOM   1716  CB  ASP A 223     -14.676   5.051  27.497  0.00  0.00           C  
ATOM   1717  CG  ASP A 223     -14.349   3.651  26.936  0.00  0.00           C  
ATOM   1718  OD1 ASP A 223     -13.382   3.053  27.473  0.00  0.00           O  
ATOM   1719  OD2 ASP A 223     -15.145   3.043  26.141  0.00  0.00           O  
ATOM   1720  N   CYS A 224     -15.576   8.423  26.157  0.00  0.00           N  
ATOM   1721  CA  CYS A 224     -15.436   9.821  26.323  0.00  0.00           C  
ATOM   1722  C   CYS A 224     -16.275  10.572  25.341  0.00  0.00           C  
ATOM   1723  O   CYS A 224     -16.206  10.233  24.168  0.00  0.00           O  
ATOM   1724  SG  CYS A 224     -13.658  11.942  26.053  0.00  0.00           S  
ATOM   1725  CB  CYS A 224     -13.965  10.198  26.098  0.00  0.00           C  
ATOM   1726  N   LEU A 225     -16.973  11.606  25.845  0.00  0.00           N  
ATOM   1727  CA  LEU A 225     -18.079  12.173  25.114  0.00  0.00           C  
ATOM   1728  C   LEU A 225     -17.673  13.306  24.092  0.00  0.00           C  
ATOM   1729  O   LEU A 225     -18.349  13.377  23.046  0.00  0.00           O  
ATOM   1730  CB  LEU A 225     -19.169  12.514  26.160  0.00  0.00           C  
ATOM   1731  CG  LEU A 225     -20.594  12.512  25.595  0.00  0.00           C  
ATOM   1732  CD1 LEU A 225     -21.184  11.104  25.523  0.00  0.00           C  
ATOM   1733  CD2 LEU A 225     -21.594  13.316  26.412  0.00  0.00           C  
ATOM   1734  N   VAL A 226     -16.544  13.919  24.377  0.00  0.00           N  
ATOM   1735  CA  VAL A 226     -15.997  15.106  23.635  0.00  0.00           C  
ATOM   1736  C   VAL A 226     -14.626  14.679  22.987  0.00  0.00           C  
ATOM   1737  O   VAL A 226     -13.654  14.235  23.665  0.00  0.00           O  
ATOM   1738  CB  VAL A 226     -15.815  16.386  24.488  0.00  0.00           C  
ATOM   1739  CG1 VAL A 226     -15.179  17.580  23.696  0.00  0.00           C  
ATOM   1740  CG2 VAL A 226     -17.105  16.870  25.126  0.00  0.00           C  
ATOM   1741  N   CYS A 227     -14.561  14.742  21.655  0.00  0.00           N  
ATOM   1742  CA  CYS A 227     -13.435  14.356  20.871  0.00  0.00           C  
ATOM   1743  C   CYS A 227     -12.560  15.585  20.525  0.00  0.00           C  
ATOM   1744  O   CYS A 227     -13.149  16.662  20.357  0.00  0.00           O  
ATOM   1745  CB  CYS A 227     -13.986  13.597  19.637  0.00  0.00           C  
ATOM   1746  SG  CYS A 227     -15.059  12.104  20.107  0.00  0.00           S  
ATOM   1747  N   ARG A 228     -11.220  15.465  20.475  0.00  0.00           N  
ATOM   1748  CA  ARG A 228     -10.307  16.579  20.131  0.00  0.00           C  
ATOM   1749  C   ARG A 228     -10.351  16.967  18.649  0.00  0.00           C  
ATOM   1750  O   ARG A 228     -10.562  18.136  18.340  0.00  0.00           O  
ATOM   1751  CB  ARG A 228      -8.899  16.072  20.478  0.00  0.00           C  
ATOM   1752  CG  ARG A 228      -8.614  16.049  22.003  0.00  0.00           C  
ATOM   1753  CD  ARG A 228      -7.208  15.535  22.394  0.00  0.00           C  
ATOM   1754  NE  ARG A 228      -6.943  15.931  23.842  0.00  0.00           N  
ATOM   1755  CZ  ARG A 228      -5.907  15.583  24.622  0.00  0.00           C  
ATOM   1756  NH1 ARG A 228      -5.169  14.616  24.247  0.00  0.00           N  
ATOM   1757  NH2 ARG A 228      -5.596  16.277  25.649  0.00  0.00           N  
ATOM   1758  N   LYS A 229     -10.433  16.003  17.711  0.00  0.00           N  
ATOM   1759  CA  LYS A 229     -10.473  16.197  16.241  0.00  0.00           C  
ATOM   1760  C   LYS A 229     -11.896  15.798  15.769  0.00  0.00           C  
ATOM   1761  O   LYS A 229     -12.662  16.754  15.511  0.00  0.00           O  
ATOM   1762  CB  LYS A 229      -9.248  15.436  15.605  0.00  0.00           C  
ATOM   1763  CG  LYS A 229      -7.889  15.888  15.946  0.00  0.00           C  
ATOM   1764  CD  LYS A 229      -6.768  15.029  15.498  0.00  0.00           C  
ATOM   1765  CE  LYS A 229      -6.589  15.427  13.995  0.00  0.00           C  
ATOM   1766  NZ  LYS A 229      -5.518  14.743  13.319  0.00  0.00           N  
ATOM   1767  N   PHE A 230     -12.276  14.496  15.709  0.00  0.00           N  
ATOM   1768  CA  PHE A 230     -13.514  13.998  15.036  0.00  0.00           C  
ATOM   1769  C   PHE A 230     -14.262  12.934  15.826  0.00  0.00           C  
ATOM   1770  O   PHE A 230     -13.637  12.251  16.682  0.00  0.00           O  
ATOM   1771  CB  PHE A 230     -13.221  13.550  13.567  0.00  0.00           C  
ATOM   1772  CG  PHE A 230     -12.577  14.655  12.745  0.00  0.00           C  
ATOM   1773  CD1 PHE A 230     -13.312  15.741  12.277  0.00  0.00           C  
ATOM   1774  CE1 PHE A 230     -12.611  16.786  11.622  0.00  0.00           C  
ATOM   1775  CZ  PHE A 230     -11.249  16.757  11.429  0.00  0.00           C  
ATOM   1776  CD2 PHE A 230     -11.202  14.548  12.345  0.00  0.00           C  
ATOM   1777  CE2 PHE A 230     -10.489  15.681  11.840  0.00  0.00           C  
ATOM   1778  N   ARG A 231     -15.588  12.730  15.540  0.00  0.00           N  
ATOM   1779  CA  ARG A 231     -16.351  11.601  15.992  0.00  0.00           C  
ATOM   1780  C   ARG A 231     -17.394  11.061  15.039  0.00  0.00           C  
ATOM   1781  O   ARG A 231     -17.942  11.785  14.209  0.00  0.00           O  
ATOM   1782  CB  ARG A 231     -17.102  12.114  17.244  0.00  0.00           C  
ATOM   1783  CG  ARG A 231     -17.684  11.042  18.211  0.00  0.00           C  
ATOM   1784  CD  ARG A 231     -18.590  11.697  19.191  0.00  0.00           C  
ATOM   1785  NE  ARG A 231     -19.036  10.803  20.255  0.00  0.00           N  
ATOM   1786  CZ  ARG A 231     -20.280  10.704  20.709  0.00  0.00           C  
ATOM   1787  NH1 ARG A 231     -21.254  11.385  20.289  0.00  0.00           N  
ATOM   1788  NH2 ARG A 231     -20.522   9.859  21.613  0.00  0.00           N  
ATOM   1789  N   ASP A 232     -17.678   9.786  15.230  0.00  0.00           N  
ATOM   1790  CA  ASP A 232     -18.647   8.974  14.348  0.00  0.00           C  
ATOM   1791  C   ASP A 232     -19.534   8.095  15.219  0.00  0.00           C  
ATOM   1792  O   ASP A 232     -19.002   7.170  15.859  0.00  0.00           O  
ATOM   1793  CB  ASP A 232     -17.808   8.111  13.374  0.00  0.00           C  
ATOM   1794  CG  ASP A 232     -18.585   7.195  12.506  0.00  0.00           C  
ATOM   1795  OD1 ASP A 232     -18.382   5.959  12.480  0.00  0.00           O  
ATOM   1796  OD2 ASP A 232     -19.320   7.704  11.612  0.00  0.00           O  
ATOM   1797  N   GLU A 233     -20.874   8.387  15.111  0.00  0.00           N  
ATOM   1798  CA  GLU A 233     -21.959   7.697  15.901  0.00  0.00           C  
ATOM   1799  C   GLU A 233     -21.779   7.824  17.399  0.00  0.00           C  
ATOM   1800  O   GLU A 233     -22.420   8.641  18.057  0.00  0.00           O  
ATOM   1801  CB  GLU A 233     -22.164   6.222  15.488  0.00  0.00           C  
ATOM   1802  CG  GLU A 233     -22.487   6.132  13.937  0.00  0.00           C  
ATOM   1803  CD  GLU A 233     -22.554   4.671  13.503  0.00  0.00           C  
ATOM   1804  OE1 GLU A 233     -21.515   3.997  13.597  0.00  0.00           O  
ATOM   1805  OE2 GLU A 233     -23.583   4.188  13.018  0.00  0.00           O  
ATOM   1806  N   ALA A 234     -20.840   7.027  17.943  0.00  0.00           N  
ATOM   1807  CA  ALA A 234     -20.618   6.982  19.360  0.00  0.00           C  
ATOM   1808  C   ALA A 234     -19.174   7.205  19.789  0.00  0.00           C  
ATOM   1809  O   ALA A 234     -18.898   7.047  20.943  0.00  0.00           O  
ATOM   1810  CB  ALA A 234     -21.313   5.721  19.916  0.00  0.00           C  
ATOM   1811  N   THR A 235     -18.283   7.336  18.765  0.00  0.00           N  
ATOM   1812  CA  THR A 235     -16.895   7.018  18.884  0.00  0.00           C  
ATOM   1813  C   THR A 235     -15.957   8.026  18.334  0.00  0.00           C  
ATOM   1814  O   THR A 235     -16.134   8.470  17.197  0.00  0.00           O  
ATOM   1815  CB  THR A 235     -16.532   5.658  18.200  0.00  0.00           C  
ATOM   1816  OG1 THR A 235     -17.584   4.689  18.223  0.00  0.00           O  
ATOM   1817  CG2 THR A 235     -15.279   5.007  18.735  0.00  0.00           C  
ATOM   1818  N   CYS A 236     -14.907   8.375  19.030  0.00  0.00           N  
ATOM   1819  CA  CYS A 236     -13.903   9.345  18.521  0.00  0.00           C  
ATOM   1820  C   CYS A 236     -12.984   8.709  17.400  0.00  0.00           C  
ATOM   1821  O   CYS A 236     -12.711   7.508  17.389  0.00  0.00           O  
ATOM   1822  SG  CYS A 236     -13.794  10.778  20.962  0.00  0.00           S  
ATOM   1823  CB  CYS A 236     -13.013   9.798  19.652  0.00  0.00           C  
ATOM   1824  N   LYS A 237     -12.493   9.580  16.492  0.00  0.00           N  
ATOM   1825  CA  LYS A 237     -11.516   9.229  15.389  0.00  0.00           C  
ATOM   1826  C   LYS A 237     -10.395  10.308  15.277  0.00  0.00           C  
ATOM   1827  O   LYS A 237     -10.508  11.333  15.829  0.00  0.00           O  
ATOM   1828  CB  LYS A 237     -12.343   8.952  14.115  0.00  0.00           C  
ATOM   1829  CG  LYS A 237     -13.075   7.572  14.090  0.00  0.00           C  
ATOM   1830  CD  LYS A 237     -13.812   7.387  12.744  0.00  0.00           C  
ATOM   1831  CE  LYS A 237     -14.719   6.156  12.898  0.00  0.00           C  
ATOM   1832  NZ  LYS A 237     -14.000   4.950  12.730  0.00  0.00           N  
ATOM   1833  N   ASP A 238      -9.365  10.102  14.443  0.00  0.00           N  
ATOM   1834  CA  ASP A 238      -8.329  11.029  14.106  0.00  0.00           C  
ATOM   1835  C   ASP A 238      -8.491  11.560  12.630  0.00  0.00           C  
ATOM   1836  O   ASP A 238      -8.336  12.737  12.355  0.00  0.00           O  
ATOM   1837  CB  ASP A 238      -7.058  10.124  14.163  0.00  0.00           C  
ATOM   1838  CG  ASP A 238      -5.728  10.821  13.780  0.00  0.00           C  
ATOM   1839  OD1 ASP A 238      -4.744  10.129  13.417  0.00  0.00           O  
ATOM   1840  OD2 ASP A 238      -5.485  12.038  13.852  0.00  0.00           O  
ATOM   1841  N   THR A 239      -9.034  10.694  11.708  0.00  0.00           N  
ATOM   1842  CA  THR A 239      -9.647  11.086  10.426  0.00  0.00           C  
ATOM   1843  C   THR A 239     -11.086  10.537  10.229  0.00  0.00           C  
ATOM   1844  O   THR A 239     -11.417   9.552  10.913  0.00  0.00           O  
ATOM   1845  CB  THR A 239      -8.732  10.595   9.314  0.00  0.00           C  
ATOM   1846  OG1 THR A 239      -8.245   9.271   9.506  0.00  0.00           O  
ATOM   1847  CG2 THR A 239      -7.496  11.405   9.046  0.00  0.00           C  
ATOM   1848  N   CYS A 240     -11.868  11.135   9.324  0.00  0.00           N  
ATOM   1849  CA  CYS A 240     -13.270  10.667   8.935  0.00  0.00           C  
ATOM   1850  C   CYS A 240     -13.252   9.627   7.789  0.00  0.00           C  
ATOM   1851  O   CYS A 240     -12.385   9.689   6.919  0.00  0.00           O  
ATOM   1852  CB  CYS A 240     -14.016  11.887   8.621  0.00  0.00           C  
ATOM   1853  SG  CYS A 240     -14.425  12.869  10.058  0.00  0.00           S  
ATOM   1854  N   PRO A 241     -14.166   8.604   7.817  0.00  0.00           N  
ATOM   1855  CA  PRO A 241     -14.034   7.537   6.865  0.00  0.00           C  
ATOM   1856  C   PRO A 241     -13.861   7.996   5.407  0.00  0.00           C  
ATOM   1857  O   PRO A 241     -14.467   8.959   4.984  0.00  0.00           O  
ATOM   1858  CD  PRO A 241     -15.016   8.233   8.934  0.00  0.00           C  
ATOM   1859  CB  PRO A 241     -15.345   6.773   7.000  0.00  0.00           C  
ATOM   1860  CG  PRO A 241     -15.724   7.037   8.449  0.00  0.00           C  
ATOM   1861  N   PRO A 242     -13.117   7.292   4.587  0.00  0.00           N  
ATOM   1862  CA  PRO A 242     -12.619   7.941   3.338  0.00  0.00           C  
ATOM   1863  C   PRO A 242     -13.620   7.959   2.072  0.00  0.00           C  
ATOM   1864  O   PRO A 242     -14.585   7.220   1.983  0.00  0.00           O  
ATOM   1865  CD  PRO A 242     -12.160   6.282   5.038  0.00  0.00           C  
ATOM   1866  CB  PRO A 242     -11.313   7.274   3.026  0.00  0.00           C  
ATOM   1867  CG  PRO A 242     -11.292   5.985   3.818  0.00  0.00           C  
ATOM   1868  N   LEU A 243     -13.228   8.805   1.081  0.00  0.00           N  
ATOM   1869  CA  LEU A 243     -14.079   9.154  -0.061  0.00  0.00           C  
ATOM   1870  C   LEU A 243     -13.892   8.279  -1.298  0.00  0.00           C  
ATOM   1871  O   LEU A 243     -14.850   8.200  -2.085  0.00  0.00           O  
ATOM   1872  CB  LEU A 243     -13.972  10.654  -0.307  0.00  0.00           C  
ATOM   1873  CG  LEU A 243     -14.274  11.501   0.947  0.00  0.00           C  
ATOM   1874  CD1 LEU A 243     -14.251  12.911   0.437  0.00  0.00           C  
ATOM   1875  CD2 LEU A 243     -15.639  11.324   1.594  0.00  0.00           C  
ATOM   1876  N   MET A 244     -12.781   7.751  -1.490  0.00  0.00           N  
ATOM   1877  CA  MET A 244     -12.604   6.676  -2.461  0.00  0.00           C  
ATOM   1878  C   MET A 244     -11.776   5.557  -1.708  0.00  0.00           C  
ATOM   1879  O   MET A 244     -11.120   5.769  -0.653  0.00  0.00           O  
ATOM   1880  CB  MET A 244     -12.070   7.182  -3.862  0.00  0.00           C  
ATOM   1881  CG  MET A 244     -13.140   7.760  -4.747  0.00  0.00           C  
ATOM   1882  SD  MET A 244     -12.673   7.762  -6.478  0.00  0.00           S  
ATOM   1883  CE  MET A 244     -14.377   8.189  -7.123  0.00  0.00           C  
ATOM   1884  N   LEU A 245     -11.696   4.388  -2.371  0.00  0.00           N  
ATOM   1885  CA  LEU A 245     -10.894   3.249  -1.896  0.00  0.00           C  
ATOM   1886  C   LEU A 245     -10.245   2.510  -3.099  0.00  0.00           C  
ATOM   1887  O   LEU A 245     -10.846   2.531  -4.134  0.00  0.00           O  
ATOM   1888  CB  LEU A 245     -11.871   2.289  -1.213  0.00  0.00           C  
ATOM   1889  CG  LEU A 245     -12.512   2.542   0.152  0.00  0.00           C  
ATOM   1890  CD1 LEU A 245     -13.629   1.521   0.387  0.00  0.00           C  
ATOM   1891  CD2 LEU A 245     -11.652   2.262   1.379  0.00  0.00           C  
ATOM   1892  N   TYR A 246      -9.044   1.897  -2.950  0.00  0.00           N  
ATOM   1893  CA  TYR A 246      -8.400   1.174  -4.075  0.00  0.00           C  
ATOM   1894  C   TYR A 246      -9.093  -0.226  -4.251  0.00  0.00           C  
ATOM   1895  O   TYR A 246      -9.719  -0.739  -3.295  0.00  0.00           O  
ATOM   1896  CB  TYR A 246      -6.860   1.013  -3.878  0.00  0.00           C  
ATOM   1897  CG  TYR A 246      -6.170   0.552  -5.120  0.00  0.00           C  
ATOM   1898  CD1 TYR A 246      -5.928   1.404  -6.183  0.00  0.00           C  
ATOM   1899  CE1 TYR A 246      -5.259   0.913  -7.304  0.00  0.00           C  
ATOM   1900  CZ  TYR A 246      -4.993  -0.454  -7.418  0.00  0.00           C  
ATOM   1901  OH  TYR A 246      -4.314  -0.947  -8.482  0.00  0.00           O  
ATOM   1902  CD2 TYR A 246      -5.858  -0.804  -5.226  0.00  0.00           C  
ATOM   1903  CE2 TYR A 246      -5.169  -1.341  -6.319  0.00  0.00           C  
ATOM   1904  N   ASN A 247      -9.040  -0.754  -5.490  0.00  0.00           N  
ATOM   1905  CA  ASN A 247      -9.657  -2.062  -5.820  0.00  0.00           C  
ATOM   1906  C   ASN A 247      -8.638  -2.989  -6.446  0.00  0.00           C  
ATOM   1907  O   ASN A 247      -8.419  -2.787  -7.611  0.00  0.00           O  
ATOM   1908  CB  ASN A 247     -10.821  -1.748  -6.742  0.00  0.00           C  
ATOM   1909  CG  ASN A 247     -11.903  -0.993  -6.064  0.00  0.00           C  
ATOM   1910  OD1 ASN A 247     -12.751  -1.624  -5.426  0.00  0.00           O  
ATOM   1911  ND2 ASN A 247     -11.867   0.294  -6.081  0.00  0.00           N  
ATOM   1912  N   PRO A 248      -8.080  -3.981  -5.745  0.00  0.00           N  
ATOM   1913  CA  PRO A 248      -7.244  -5.085  -6.293  0.00  0.00           C  
ATOM   1914  C   PRO A 248      -7.738  -5.908  -7.499  0.00  0.00           C  
ATOM   1915  O   PRO A 248      -6.902  -6.676  -8.026  0.00  0.00           O  
ATOM   1916  CD  PRO A 248      -8.144  -4.205  -4.222  0.00  0.00           C  
ATOM   1917  CB  PRO A 248      -6.880  -5.990  -5.077  0.00  0.00           C  
ATOM   1918  CG  PRO A 248      -6.923  -5.035  -3.871  0.00  0.00           C  
ATOM   1919  N   THR A 249      -9.028  -5.718  -7.870  0.00  0.00           N  
ATOM   1920  CA  THR A 249      -9.627  -6.275  -9.082  0.00  0.00           C  
ATOM   1921  C   THR A 249      -9.980  -5.276 -10.190  0.00  0.00           C  
ATOM   1922  O   THR A 249     -10.032  -5.642 -11.377  0.00  0.00           O  
ATOM   1923  CB  THR A 249     -10.869  -7.165  -8.746  0.00  0.00           C  
ATOM   1924  OG1 THR A 249     -11.896  -6.446  -8.019  0.00  0.00           O  
ATOM   1925  CG2 THR A 249     -10.779  -8.498  -7.903  0.00  0.00           C  
ATOM   1926  N   THR A 250     -10.240  -3.992  -9.983  0.00  0.00           N  
ATOM   1927  CA  THR A 250     -10.562  -3.029 -11.003  0.00  0.00           C  
ATOM   1928  C   THR A 250      -9.414  -1.972 -11.149  0.00  0.00           C  
ATOM   1929  O   THR A 250      -9.572  -1.082 -12.020  0.00  0.00           O  
ATOM   1930  CB  THR A 250     -11.906  -2.205 -10.796  0.00  0.00           C  
ATOM   1931  OG1 THR A 250     -11.986  -1.493  -9.573  0.00  0.00           O  
ATOM   1932  CG2 THR A 250     -13.087  -3.124 -10.585  0.00  0.00           C  
ATOM   1933  N   TYR A 251      -8.340  -2.096 -10.353  0.00  0.00           N  
ATOM   1934  CA  TYR A 251      -7.026  -1.431 -10.404  0.00  0.00           C  
ATOM   1935  C   TYR A 251      -7.149   0.096 -10.237  0.00  0.00           C  
ATOM   1936  O   TYR A 251      -6.231   0.799 -10.631  0.00  0.00           O  
ATOM   1937  CB  TYR A 251      -6.268  -1.910 -11.658  0.00  0.00           C  
ATOM   1938  CG  TYR A 251      -6.685  -3.242 -12.296  0.00  0.00           C  
ATOM   1939  CD1 TYR A 251      -7.303  -3.228 -13.585  0.00  0.00           C  
ATOM   1940  CE1 TYR A 251      -7.686  -4.385 -14.221  0.00  0.00           C  
ATOM   1941  CZ  TYR A 251      -7.455  -5.647 -13.576  0.00  0.00           C  
ATOM   1942  OH  TYR A 251      -7.942  -6.737 -14.177  0.00  0.00           O  
ATOM   1943  CD2 TYR A 251      -6.360  -4.489 -11.701  0.00  0.00           C  
ATOM   1944  CE2 TYR A 251      -6.782  -5.696 -12.309  0.00  0.00           C  
ATOM   1945  N   GLN A 252      -8.285   0.574  -9.768  0.00  0.00           N  
ATOM   1946  CA  GLN A 252      -8.482   2.027  -9.626  0.00  0.00           C  
ATOM   1947  C   GLN A 252      -8.933   2.447  -8.262  0.00  0.00           C  
ATOM   1948  O   GLN A 252      -9.335   1.593  -7.491  0.00  0.00           O  
ATOM   1949  CB  GLN A 252      -9.620   2.337 -10.640  0.00  0.00           C  
ATOM   1950  CG  GLN A 252     -10.958   1.550 -10.363  0.00  0.00           C  
ATOM   1951  CD  GLN A 252     -12.009   2.018 -11.345  0.00  0.00           C  
ATOM   1952  OE1 GLN A 252     -12.343   1.443 -12.368  0.00  0.00           O  
ATOM   1953  NE2 GLN A 252     -12.617   3.127 -11.026  0.00  0.00           N  
ATOM   1954  N   MET A 253      -8.867   3.724  -7.978  0.00  0.00           N  
ATOM   1955  CA  MET A 253      -9.721   4.274  -6.932  0.00  0.00           C  
ATOM   1956  C   MET A 253     -11.187   4.428  -7.408  0.00  0.00           C  
ATOM   1957  O   MET A 253     -11.433   4.736  -8.573  0.00  0.00           O  
ATOM   1958  CB  MET A 253      -9.160   5.600  -6.475  0.00  0.00           C  
ATOM   1959  CG  MET A 253      -7.909   5.449  -5.578  0.00  0.00           C  
ATOM   1960  SD  MET A 253      -8.294   5.244  -3.841  0.00  0.00           S  
ATOM   1961  CE  MET A 253      -6.633   5.170  -3.136  0.00  0.00           C  
ATOM   1962  N   ASP A 254     -12.108   4.023  -6.502  0.00  0.00           N  
ATOM   1963  CA  ASP A 254     -13.534   4.194  -6.743  0.00  0.00           C  
ATOM   1964  C   ASP A 254     -14.307   4.296  -5.334  0.00  0.00           C  
ATOM   1965  O   ASP A 254     -13.776   4.357  -4.234  0.00  0.00           O  
ATOM   1966  CB  ASP A 254     -14.033   3.002  -7.572  0.00  0.00           C  
ATOM   1967  CG  ASP A 254     -15.368   3.268  -8.272  0.00  0.00           C  
ATOM   1968  OD1 ASP A 254     -15.881   2.268  -8.853  0.00  0.00           O  
ATOM   1969  OD2 ASP A 254     -15.900   4.436  -8.119  0.00  0.00           O  
ATOM   1970  N   VAL A 255     -15.620   4.559  -5.433  0.00  0.00           N  
ATOM   1971  CA  VAL A 255     -16.464   5.123  -4.305  0.00  0.00           C  
ATOM   1972  C   VAL A 255     -16.602   4.144  -3.058  0.00  0.00           C  
ATOM   1973  O   VAL A 255     -16.367   2.917  -3.177  0.00  0.00           O  
ATOM   1974  CB  VAL A 255     -17.769   5.703  -4.810  0.00  0.00           C  
ATOM   1975  CG1 VAL A 255     -17.503   6.798  -5.811  0.00  0.00           C  
ATOM   1976  CG2 VAL A 255     -18.736   4.603  -5.262  0.00  0.00           C  
ATOM   1977  N   ASN A 256     -16.919   4.719  -1.874  0.00  0.00           N  
ATOM   1978  CA  ASN A 256     -17.079   4.016  -0.567  0.00  0.00           C  
ATOM   1979  C   ASN A 256     -18.428   4.203   0.087  0.00  0.00           C  
ATOM   1980  O   ASN A 256     -18.794   5.330   0.415  0.00  0.00           O  
ATOM   1981  CB  ASN A 256     -15.975   4.527   0.364  0.00  0.00           C  
ATOM   1982  CG  ASN A 256     -15.853   3.745   1.673  0.00  0.00           C  
ATOM   1983  OD1 ASN A 256     -16.428   2.686   1.751  0.00  0.00           O  
ATOM   1984  ND2 ASN A 256     -14.982   4.263   2.527  0.00  0.00           N  
ATOM   1985  N   PRO A 257     -19.137   3.184   0.431  0.00  0.00           N  
ATOM   1986  CA  PRO A 257     -20.421   3.329   1.085  0.00  0.00           C  
ATOM   1987  C   PRO A 257     -20.342   3.794   2.493  0.00  0.00           C  
ATOM   1988  O   PRO A 257     -21.263   4.495   2.937  0.00  0.00           O  
ATOM   1989  CD  PRO A 257     -19.027   1.872  -0.125  0.00  0.00           C  
ATOM   1990  CB  PRO A 257     -21.106   1.931   0.952  0.00  0.00           C  
ATOM   1991  CG  PRO A 257     -19.935   0.947   0.638  0.00  0.00           C  
ATOM   1992  N   GLU A 258     -19.264   3.408   3.133  0.00  0.00           N  
ATOM   1993  CA  GLU A 258     -18.883   3.829   4.466  0.00  0.00           C  
ATOM   1994  C   GLU A 258     -18.283   5.271   4.563  0.00  0.00           C  
ATOM   1995  O   GLU A 258     -18.095   5.837   5.662  0.00  0.00           O  
ATOM   1996  CB  GLU A 258     -17.946   2.671   4.897  0.00  0.00           C  
ATOM   1997  CG  GLU A 258     -18.640   1.376   5.089  0.00  0.00           C  
ATOM   1998  CD  GLU A 258     -19.724   1.367   6.190  0.00  0.00           C  
ATOM   1999  OE1 GLU A 258     -19.529   1.728   7.378  0.00  0.00           O  
ATOM   2000  OE2 GLU A 258     -20.895   1.070   5.824  0.00  0.00           O  
ATOM   2001  N   GLY A 259     -17.879   5.856   3.459  0.00  0.00           N  
ATOM   2002  CA  GLY A 259     -17.214   7.187   3.395  0.00  0.00           C  
ATOM   2003  C   GLY A 259     -17.991   8.304   3.948  0.00  0.00           C  
ATOM   2004  O   GLY A 259     -19.138   8.534   3.620  0.00  0.00           O  
ATOM   2005  N   LYS A 260     -17.326   9.152   4.689  0.00  0.00           N  
ATOM   2006  CA  LYS A 260     -17.903  10.299   5.432  0.00  0.00           C  
ATOM   2007  C   LYS A 260     -16.963  11.542   5.328  0.00  0.00           C  
ATOM   2008  O   LYS A 260     -15.838  11.467   5.706  0.00  0.00           O  
ATOM   2009  CB  LYS A 260     -18.180   9.929   6.923  0.00  0.00           C  
ATOM   2010  CG  LYS A 260     -19.147   8.763   6.988  0.00  0.00           C  
ATOM   2011  CD  LYS A 260     -19.712   8.562   8.315  0.00  0.00           C  
ATOM   2012  CE  LYS A 260     -20.602   7.304   8.312  0.00  0.00           C  
ATOM   2013  NZ  LYS A 260     -20.816   6.730   9.653  0.00  0.00           N  
ATOM   2014  N   TYR A 261     -17.511  12.713   4.911  0.00  0.00           N  
ATOM   2015  CA  TYR A 261     -16.877  14.047   5.020  0.00  0.00           C  
ATOM   2016  C   TYR A 261     -16.626  14.348   6.524  0.00  0.00           C  
ATOM   2017  O   TYR A 261     -17.357  13.892   7.356  0.00  0.00           O  
ATOM   2018  CB  TYR A 261     -17.828  15.106   4.296  0.00  0.00           C  
ATOM   2019  CG  TYR A 261     -18.310  14.670   2.950  0.00  0.00           C  
ATOM   2020  CD1 TYR A 261     -17.394  14.503   1.916  0.00  0.00           C  
ATOM   2021  CE1 TYR A 261     -17.825  14.063   0.637  0.00  0.00           C  
ATOM   2022  CZ  TYR A 261     -19.176  13.788   0.421  0.00  0.00           C  
ATOM   2023  OH  TYR A 261     -19.629  13.556  -0.850  0.00  0.00           O  
ATOM   2024  CD2 TYR A 261     -19.604  14.147   2.752  0.00  0.00           C  
ATOM   2025  CE2 TYR A 261     -20.080  13.854   1.460  0.00  0.00           C  
ATOM   2026  N   SER A 262     -15.577  15.150   6.738  0.00  0.00           N  
ATOM   2027  CA  SER A 262     -15.402  15.870   8.002  0.00  0.00           C  
ATOM   2028  C   SER A 262     -16.438  17.020   8.097  0.00  0.00           C  
ATOM   2029  O   SER A 262     -16.808  17.479   7.032  0.00  0.00           O  
ATOM   2030  CB  SER A 262     -14.018  16.581   8.121  0.00  0.00           C  
ATOM   2031  OG  SER A 262     -13.016  15.616   7.884  0.00  0.00           O  
ATOM   2032  N   PHE A 263     -17.006  17.345   9.276  0.00  0.00           N  
ATOM   2033  CA  PHE A 263     -18.135  18.318   9.357  0.00  0.00           C  
ATOM   2034  C   PHE A 263     -18.237  18.998  10.722  0.00  0.00           C  
ATOM   2035  O   PHE A 263     -19.087  18.728  11.615  0.00  0.00           O  
ATOM   2036  CB  PHE A 263     -19.469  17.608   8.972  0.00  0.00           C  
ATOM   2037  CG  PHE A 263     -20.743  18.509   8.974  0.00  0.00           C  
ATOM   2038  CD1 PHE A 263     -21.900  18.035   9.593  0.00  0.00           C  
ATOM   2039  CE1 PHE A 263     -23.134  18.750   9.524  0.00  0.00           C  
ATOM   2040  CZ  PHE A 263     -23.132  19.975   8.808  0.00  0.00           C  
ATOM   2041  CD2 PHE A 263     -20.795  19.721   8.248  0.00  0.00           C  
ATOM   2042  CE2 PHE A 263     -21.936  20.544   8.232  0.00  0.00           C  
ATOM   2043  N   GLY A 264     -17.245  19.867  10.918  0.00  0.00           N  
ATOM   2044  CA  GLY A 264     -16.983  20.279  12.283  0.00  0.00           C  
ATOM   2045  C   GLY A 264     -16.305  19.109  13.011  0.00  0.00           C  
ATOM   2046  O   GLY A 264     -15.522  18.375  12.449  0.00  0.00           O  
ATOM   2047  N   ALA A 265     -16.726  18.891  14.303  0.00  0.00           N  
ATOM   2048  CA  ALA A 265     -16.334  17.577  14.988  0.00  0.00           C  
ATOM   2049  C   ALA A 265     -17.033  16.335  14.527  0.00  0.00           C  
ATOM   2050  O   ALA A 265     -16.616  15.257  14.905  0.00  0.00           O  
ATOM   2051  CB  ALA A 265     -16.583  17.735  16.497  0.00  0.00           C  
ATOM   2052  N   THR A 266     -18.101  16.364  13.819  0.00  0.00           N  
ATOM   2053  CA  THR A 266     -18.870  15.206  13.315  0.00  0.00           C  
ATOM   2054  C   THR A 266     -18.342  14.742  11.938  0.00  0.00           C  
ATOM   2055  O   THR A 266     -18.047  15.557  11.087  0.00  0.00           O  
ATOM   2056  CB  THR A 266     -20.437  15.425  13.344  0.00  0.00           C  
ATOM   2057  OG1 THR A 266     -20.870  15.894  14.611  0.00  0.00           O  
ATOM   2058  CG2 THR A 266     -21.198  14.092  13.072  0.00  0.00           C  
ATOM   2059  N   CYS A 267     -18.246  13.405  11.710  0.00  0.00           N  
ATOM   2060  CA  CYS A 267     -18.049  12.801  10.388  0.00  0.00           C  
ATOM   2061  C   CYS A 267     -19.472  12.375   9.877  0.00  0.00           C  
ATOM   2062  O   CYS A 267     -20.059  11.490  10.566  0.00  0.00           O  
ATOM   2063  SG  CYS A 267     -15.533  11.654  11.221  0.00  0.00           S  
ATOM   2064  CB  CYS A 267     -17.124  11.565  10.447  0.00  0.00           C  
ATOM   2065  N   VAL A 268     -19.943  12.827   8.625  0.00  0.00           N  
ATOM   2066  CA  VAL A 268     -21.268  12.621   7.994  0.00  0.00           C  
ATOM   2067  C   VAL A 268     -21.191  12.091   6.615  0.00  0.00           C  
ATOM   2068  O   VAL A 268     -20.313  12.474   5.856  0.00  0.00           O  
ATOM   2069  CB  VAL A 268     -22.231  13.780   8.107  0.00  0.00           C  
ATOM   2070  CG1 VAL A 268     -22.958  13.859   9.469  0.00  0.00           C  
ATOM   2071  CG2 VAL A 268     -21.595  15.202   7.768  0.00  0.00           C  
ATOM   2072  N   LYS A 269     -22.017  11.114   6.274  0.00  0.00           N  
ATOM   2073  CA  LYS A 269     -22.039  10.443   4.921  0.00  0.00           C  
ATOM   2074  C   LYS A 269     -22.292  11.420   3.798  0.00  0.00           C  
ATOM   2075  O   LYS A 269     -21.739  11.282   2.693  0.00  0.00           O  
ATOM   2076  CB  LYS A 269     -23.140   9.374   4.985  0.00  0.00           C  
ATOM   2077  CG  LYS A 269     -23.302   8.541   3.656  0.00  0.00           C  
ATOM   2078  CD  LYS A 269     -24.341   7.459   3.622  0.00  0.00           C  
ATOM   2079  CE  LYS A 269     -24.552   6.927   2.255  0.00  0.00           C  
ATOM   2080  NZ  LYS A 269     -23.440   6.063   1.726  0.00  0.00           N  
ATOM   2081  N   LYS A 270     -23.096  12.444   4.007  0.00  0.00           N  
ATOM   2082  CA  LYS A 270     -23.692  13.293   3.007  0.00  0.00           C  
ATOM   2083  C   LYS A 270     -23.510  14.743   3.484  0.00  0.00           C  
ATOM   2084  O   LYS A 270     -23.698  15.119   4.666  0.00  0.00           O  
ATOM   2085  CB  LYS A 270     -25.147  12.798   2.817  0.00  0.00           C  
ATOM   2086  CG  LYS A 270     -25.766  13.378   1.587  0.00  0.00           C  
ATOM   2087  CD  LYS A 270     -26.873  12.637   0.857  0.00  0.00           C  
ATOM   2088  CE  LYS A 270     -28.229  12.822   1.571  0.00  0.00           C  
ATOM   2089  NZ  LYS A 270     -28.703  14.191   1.523  0.00  0.00           N  
ATOM   2090  N   CYS A 271     -23.305  15.600   2.470  0.00  0.00           N  
ATOM   2091  CA  CYS A 271     -23.010  17.033   2.716  0.00  0.00           C  
ATOM   2092  C   CYS A 271     -24.328  17.827   2.495  0.00  0.00           C  
ATOM   2093  O   CYS A 271     -24.759  17.772   1.329  0.00  0.00           O  
ATOM   2094  CB  CYS A 271     -21.806  17.528   1.955  0.00  0.00           C  
ATOM   2095  SG  CYS A 271     -21.187  19.255   2.311  0.00  0.00           S  
ATOM   2096  N   PRO A 272     -24.974  18.387   3.543  0.00  0.00           N  
ATOM   2097  CA  PRO A 272     -26.285  19.004   3.399  0.00  0.00           C  
ATOM   2098  C   PRO A 272     -26.290  20.185   2.362  0.00  0.00           C  
ATOM   2099  O   PRO A 272     -25.246  20.683   2.014  0.00  0.00           O  
ATOM   2100  CD  PRO A 272     -24.493  18.387   4.938  0.00  0.00           C  
ATOM   2101  CB  PRO A 272     -26.708  19.408   4.793  0.00  0.00           C  
ATOM   2102  CG  PRO A 272     -25.669  18.875   5.788  0.00  0.00           C  
ATOM   2103  N   ARG A 273     -27.508  20.603   2.009  0.00  0.00           N  
ATOM   2104  CA  ARG A 273     -27.771  21.519   0.824  0.00  0.00           C  
ATOM   2105  C   ARG A 273     -27.040  22.839   0.815  0.00  0.00           C  
ATOM   2106  O   ARG A 273     -26.940  23.452  -0.187  0.00  0.00           O  
ATOM   2107  CB  ARG A 273     -29.244  21.759   0.528  0.00  0.00           C  
ATOM   2108  CG  ARG A 273     -29.745  21.641  -0.931  0.00  0.00           C  
ATOM   2109  CD  ARG A 273     -30.014  20.133  -1.363  0.00  0.00           C  
ATOM   2110  NE  ARG A 273     -30.439  20.122  -2.768  0.00  0.00           N  
ATOM   2111  CZ  ARG A 273     -30.448  19.138  -3.581  0.00  0.00           C  
ATOM   2112  NH1 ARG A 273     -30.992  19.225  -4.736  0.00  0.00           N  
ATOM   2113  NH2 ARG A 273     -29.870  17.976  -3.239  0.00  0.00           N  
ATOM   2114  N   ASN A 274     -26.816  23.428   1.999  0.00  0.00           N  
ATOM   2115  CA  ASN A 274     -26.128  24.773   2.174  0.00  0.00           C  
ATOM   2116  C   ASN A 274     -24.634  24.569   2.390  0.00  0.00           C  
ATOM   2117  O   ASN A 274     -23.938  25.551   2.502  0.00  0.00           O  
ATOM   2118  CB  ASN A 274     -26.745  25.554   3.364  0.00  0.00           C  
ATOM   2119  CG  ASN A 274     -28.260  25.860   3.078  0.00  0.00           C  
ATOM   2120  OD1 ASN A 274     -28.912  25.561   2.016  0.00  0.00           O  
ATOM   2121  ND2 ASN A 274     -28.834  26.541   3.999  0.00  0.00           N  
ATOM   2122  N   TYR A 275     -24.030  23.385   2.453  0.00  0.00           N  
ATOM   2123  CA  TYR A 275     -22.626  23.127   2.598  0.00  0.00           C  
ATOM   2124  C   TYR A 275     -22.083  22.379   1.399  0.00  0.00           C  
ATOM   2125  O   TYR A 275     -22.909  21.908   0.548  0.00  0.00           O  
ATOM   2126  CB  TYR A 275     -22.397  22.376   3.901  0.00  0.00           C  
ATOM   2127  CG  TYR A 275     -22.957  22.989   5.178  0.00  0.00           C  
ATOM   2128  CD1 TYR A 275     -24.353  23.115   5.421  0.00  0.00           C  
ATOM   2129  CE1 TYR A 275     -24.738  23.805   6.577  0.00  0.00           C  
ATOM   2130  CZ  TYR A 275     -23.855  24.435   7.454  0.00  0.00           C  
ATOM   2131  OH  TYR A 275     -24.339  25.145   8.523  0.00  0.00           O  
ATOM   2132  CD2 TYR A 275     -22.039  23.635   6.180  0.00  0.00           C  
ATOM   2133  CE2 TYR A 275     -22.519  24.342   7.287  0.00  0.00           C  
ATOM   2134  N   VAL A 276     -20.779  22.314   1.253  0.00  0.00           N  
ATOM   2135  CA  VAL A 276     -20.059  21.952   0.045  0.00  0.00           C  
ATOM   2136  C   VAL A 276     -18.656  21.403   0.370  0.00  0.00           C  
ATOM   2137  O   VAL A 276     -18.023  21.812   1.269  0.00  0.00           O  
ATOM   2138  CB  VAL A 276     -20.038  23.211  -0.948  0.00  0.00           C  
ATOM   2139  CG1 VAL A 276     -19.487  24.495  -0.244  0.00  0.00           C  
ATOM   2140  CG2 VAL A 276     -19.102  22.845  -2.153  0.00  0.00           C  
ATOM   2141  N   VAL A 277     -18.251  20.405  -0.450  0.00  0.00           N  
ATOM   2142  CA  VAL A 277     -17.013  19.606  -0.217  0.00  0.00           C  
ATOM   2143  C   VAL A 277     -15.792  20.200  -0.830  0.00  0.00           C  
ATOM   2144  O   VAL A 277     -15.649  20.448  -2.015  0.00  0.00           O  
ATOM   2145  CB  VAL A 277     -17.202  18.181  -0.817  0.00  0.00           C  
ATOM   2146  CG1 VAL A 277     -16.000  17.212  -0.615  0.00  0.00           C  
ATOM   2147  CG2 VAL A 277     -18.443  17.514  -0.142  0.00  0.00           C  
ATOM   2148  N   THR A 278     -14.821  20.488   0.009  0.00  0.00           N  
ATOM   2149  CA  THR A 278     -13.509  20.985  -0.441  0.00  0.00           C  
ATOM   2150  C   THR A 278     -12.659  19.920  -1.163  0.00  0.00           C  
ATOM   2151  O   THR A 278     -12.975  18.698  -1.073  0.00  0.00           O  
ATOM   2152  CB  THR A 278     -12.689  21.485   0.749  0.00  0.00           C  
ATOM   2153  OG1 THR A 278     -12.128  20.427   1.435  0.00  0.00           O  
ATOM   2154  CG2 THR A 278     -13.422  22.312   1.767  0.00  0.00           C  
ATOM   2155  N   ASP A 279     -11.513  20.230  -1.769  0.00  0.00           N  
ATOM   2156  CA  ASP A 279     -10.631  19.196  -2.401  0.00  0.00           C  
ATOM   2157  C   ASP A 279      -9.822  18.296  -1.360  0.00  0.00           C  
ATOM   2158  O   ASP A 279      -9.315  17.291  -1.763  0.00  0.00           O  
ATOM   2159  CB  ASP A 279      -9.679  19.999  -3.359  0.00  0.00           C  
ATOM   2160  CG  ASP A 279      -8.747  20.919  -2.661  0.00  0.00           C  
ATOM   2161  OD1 ASP A 279      -7.828  21.462  -3.299  0.00  0.00           O  
ATOM   2162  OD2 ASP A 279      -9.000  21.163  -1.454  0.00  0.00           O  
ATOM   2163  N   HIS A 280      -9.687  18.782  -0.105  0.00  0.00           N  
ATOM   2164  CA  HIS A 280      -9.209  18.010   1.049  0.00  0.00           C  
ATOM   2165  C   HIS A 280     -10.296  17.173   1.780  0.00  0.00           C  
ATOM   2166  O   HIS A 280     -10.089  16.620   2.865  0.00  0.00           O  
ATOM   2167  CB  HIS A 280      -8.399  18.865   2.065  0.00  0.00           C  
ATOM   2168  ND1 HIS A 280      -9.739  21.098   2.370  0.00  0.00           N  
ATOM   2169  CG  HIS A 280      -9.327  19.813   2.857  0.00  0.00           C  
ATOM   2170  CE1 HIS A 280     -10.179  21.710   3.487  0.00  0.00           C  
ATOM   2171  NE2 HIS A 280     -10.218  20.831   4.537  0.00  0.00           N  
ATOM   2172  CD2 HIS A 280      -9.611  19.641   4.184  0.00  0.00           C  
ATOM   2173  N   GLY A 281     -11.497  17.069   1.162  0.00  0.00           N  
ATOM   2174  CA  GLY A 281     -12.540  16.101   1.548  0.00  0.00           C  
ATOM   2175  C   GLY A 281     -13.559  16.602   2.591  0.00  0.00           C  
ATOM   2176  O   GLY A 281     -14.380  15.807   3.066  0.00  0.00           O  
ATOM   2177  N   SER A 282     -13.433  17.867   2.969  0.00  0.00           N  
ATOM   2178  CA  SER A 282     -14.279  18.348   4.045  0.00  0.00           C  
ATOM   2179  C   SER A 282     -15.545  19.038   3.573  0.00  0.00           C  
ATOM   2180  O   SER A 282     -15.519  19.859   2.642  0.00  0.00           O  
ATOM   2181  CB  SER A 282     -13.540  19.303   4.907  0.00  0.00           C  
ATOM   2182  OG  SER A 282     -12.518  18.537   5.586  0.00  0.00           O  
ATOM   2183  N   CYS A 283     -16.631  18.939   4.298  0.00  0.00           N  
ATOM   2184  CA  CYS A 283     -17.906  19.627   4.066  0.00  0.00           C  
ATOM   2185  C   CYS A 283     -18.059  20.940   4.897  0.00  0.00           C  
ATOM   2186  O   CYS A 283     -18.240  20.862   6.166  0.00  0.00           O  
ATOM   2187  SG  CYS A 283     -20.759  19.088   4.264  0.00  0.00           S  
ATOM   2188  CB  CYS A 283     -19.004  18.601   4.385  0.00  0.00           C  
ATOM   2189  N   VAL A 284     -17.997  22.109   4.201  0.00  0.00           N  
ATOM   2190  CA  VAL A 284     -17.849  23.434   4.731  0.00  0.00           C  
ATOM   2191  C   VAL A 284     -18.990  24.362   4.168  0.00  0.00           C  
ATOM   2192  O   VAL A 284     -19.606  24.006   3.162  0.00  0.00           O  
ATOM   2193  CB  VAL A 284     -16.385  23.948   4.674  0.00  0.00           C  
ATOM   2194  CG1 VAL A 284     -15.444  22.999   5.341  0.00  0.00           C  
ATOM   2195  CG2 VAL A 284     -15.887  24.192   3.250  0.00  0.00           C  
ATOM   2196  N   ARG A 285     -19.215  25.461   4.856  0.00  0.00           N  
ATOM   2197  CA  ARG A 285     -20.443  26.255   4.475  0.00  0.00           C  
ATOM   2198  C   ARG A 285     -20.308  26.950   3.102  0.00  0.00           C  
ATOM   2199  O   ARG A 285     -21.337  27.272   2.467  0.00  0.00           O  
ATOM   2200  CB  ARG A 285     -20.681  27.298   5.595  0.00  0.00           C  
ATOM   2201  CG  ARG A 285     -21.925  28.225   5.462  0.00  0.00           C  
ATOM   2202  CD  ARG A 285     -23.307  27.548   5.493  0.00  0.00           C  
ATOM   2203  NE  ARG A 285     -24.283  28.539   5.083  0.00  0.00           N  
ATOM   2204  CZ  ARG A 285     -24.815  28.881   3.878  0.00  0.00           C  
ATOM   2205  NH1 ARG A 285     -25.709  29.761   3.761  0.00  0.00           N  
ATOM   2206  NH2 ARG A 285     -24.438  28.266   2.808  0.00  0.00           N  
ATOM   2207  N   ALA A 286     -19.087  27.182   2.657  0.00  0.00           N  
ATOM   2208  CA  ALA A 286     -18.817  27.670   1.346  0.00  0.00           C  
ATOM   2209  C   ALA A 286     -17.438  27.281   0.718  0.00  0.00           C  
ATOM   2210  O   ALA A 286     -16.489  26.941   1.480  0.00  0.00           O  
ATOM   2211  CB  ALA A 286     -18.802  29.181   1.551  0.00  0.00           C  
ATOM   2212  N   CYS A 287     -17.272  27.383  -0.596  0.00  0.00           N  
ATOM   2213  CA  CYS A 287     -15.959  27.413  -1.316  0.00  0.00           C  
ATOM   2214  C   CYS A 287     -15.369  28.806  -1.116  0.00  0.00           C  
ATOM   2215  O   CYS A 287     -16.007  29.829  -1.480  0.00  0.00           O  
ATOM   2216  CB  CYS A 287     -16.210  27.143  -2.825  0.00  0.00           C  
ATOM   2217  SG  CYS A 287     -16.659  25.415  -3.184  0.00  0.00           S  
ATOM   2218  N   GLY A 288     -14.158  28.889  -0.501  0.00  0.00           N  
ATOM   2219  CA  GLY A 288     -13.425  30.150  -0.301  0.00  0.00           C  
ATOM   2220  C   GLY A 288     -12.880  30.806  -1.649  0.00  0.00           C  
ATOM   2221  O   GLY A 288     -13.601  31.632  -2.283  0.00  0.00           O  
ATOM   2222  N   ALA A 289     -11.689  30.423  -2.010  0.00  0.00           N  
ATOM   2223  CA  ALA A 289     -11.006  30.884  -3.237  0.00  0.00           C  
ATOM   2224  C   ALA A 289     -11.401  30.152  -4.559  0.00  0.00           C  
ATOM   2225  O   ALA A 289     -11.262  30.537  -5.732  0.00  0.00           O  
ATOM   2226  CB  ALA A 289      -9.514  31.046  -3.015  0.00  0.00           C  
ATOM   2227  N   ASP A 290     -11.801  28.936  -4.315  0.00  0.00           N  
ATOM   2228  CA  ASP A 290     -12.564  28.050  -5.183  0.00  0.00           C  
ATOM   2229  C   ASP A 290     -14.051  28.391  -5.309  0.00  0.00           C  
ATOM   2230  O   ASP A 290     -14.554  29.201  -4.479  0.00  0.00           O  
ATOM   2231  CB  ASP A 290     -12.167  26.582  -4.767  0.00  0.00           C  
ATOM   2232  CG  ASP A 290     -11.987  26.276  -3.335  0.00  0.00           C  
ATOM   2233  OD1 ASP A 290     -11.327  25.269  -3.003  0.00  0.00           O  
ATOM   2234  OD2 ASP A 290     -12.411  27.051  -2.439  0.00  0.00           O  
ATOM   2235  N   SER A 291     -14.805  27.698  -6.181  0.00  0.00           N  
ATOM   2236  CA  SER A 291     -16.213  27.810  -6.404  0.00  0.00           C  
ATOM   2237  C   SER A 291     -16.825  26.445  -6.750  0.00  0.00           C  
ATOM   2238  O   SER A 291     -16.126  25.571  -7.174  0.00  0.00           O  
ATOM   2239  CB  SER A 291     -16.492  28.802  -7.594  0.00  0.00           C  
ATOM   2240  OG  SER A 291     -16.638  30.098  -7.054  0.00  0.00           O  
ATOM   2241  N   TYR A 292     -18.144  26.395  -6.642  0.00  0.00           N  
ATOM   2242  CA  TYR A 292     -18.922  25.252  -7.083  0.00  0.00           C  
ATOM   2243  C   TYR A 292     -19.743  25.561  -8.359  0.00  0.00           C  
ATOM   2244  O   TYR A 292     -20.386  26.571  -8.404  0.00  0.00           O  
ATOM   2245  CB  TYR A 292     -19.803  24.530  -6.010  0.00  0.00           C  
ATOM   2246  CG  TYR A 292     -20.956  25.276  -5.417  0.00  0.00           C  
ATOM   2247  CD1 TYR A 292     -20.967  25.729  -4.042  0.00  0.00           C  
ATOM   2248  CE1 TYR A 292     -22.203  26.201  -3.481  0.00  0.00           C  
ATOM   2249  CZ  TYR A 292     -23.374  26.342  -4.241  0.00  0.00           C  
ATOM   2250  OH  TYR A 292     -24.505  26.883  -3.773  0.00  0.00           O  
ATOM   2251  CD2 TYR A 292     -22.129  25.452  -6.152  0.00  0.00           C  
ATOM   2252  CE2 TYR A 292     -23.348  25.976  -5.598  0.00  0.00           C  
ATOM   2253  N   GLU A 293     -19.839  24.669  -9.311  0.00  0.00           N  
ATOM   2254  CA  GLU A 293     -20.527  24.787 -10.602  0.00  0.00           C  
ATOM   2255  C   GLU A 293     -21.913  24.175 -10.513  0.00  0.00           C  
ATOM   2256  O   GLU A 293     -22.933  24.791 -10.868  0.00  0.00           O  
ATOM   2257  CB  GLU A 293     -19.654  24.159 -11.650  0.00  0.00           C  
ATOM   2258  CG  GLU A 293     -20.231  24.461 -13.044  0.00  0.00           C  
ATOM   2259  CD  GLU A 293     -19.295  24.019 -14.198  0.00  0.00           C  
ATOM   2260  OE1 GLU A 293     -18.563  24.809 -14.865  0.00  0.00           O  
ATOM   2261  OE2 GLU A 293     -19.212  22.786 -14.426  0.00  0.00           O  
ATOM   2262  N   MET A 294     -21.999  22.974  -9.892  0.00  0.00           N  
ATOM   2263  CA  MET A 294     -23.329  22.310  -9.614  0.00  0.00           C  
ATOM   2264  C   MET A 294     -23.643  22.254  -8.088  0.00  0.00           C  
ATOM   2265  O   MET A 294     -22.779  22.305  -7.213  0.00  0.00           O  
ATOM   2266  CB  MET A 294     -23.334  20.907 -10.284  0.00  0.00           C  
ATOM   2267  CG  MET A 294     -23.207  20.865 -11.809  0.00  0.00           C  
ATOM   2268  SD  MET A 294     -24.203  21.903 -12.913  0.00  0.00           S  
ATOM   2269  CE  MET A 294     -23.554  21.310 -14.512  0.00  0.00           C  
ATOM   2270  N   GLU A 295     -24.905  22.005  -7.798  0.00  0.00           N  
ATOM   2271  CA  GLU A 295     -25.556  22.055  -6.462  0.00  0.00           C  
ATOM   2272  C   GLU A 295     -26.308  20.764  -6.010  0.00  0.00           C  
ATOM   2273  O   GLU A 295     -26.845  20.701  -4.925  0.00  0.00           O  
ATOM   2274  CB  GLU A 295     -26.326  23.376  -6.299  0.00  0.00           C  
ATOM   2275  CG  GLU A 295     -26.217  23.870  -4.850  0.00  0.00           C  
ATOM   2276  CD  GLU A 295     -27.114  25.080  -4.690  0.00  0.00           C  
ATOM   2277  OE1 GLU A 295     -28.164  24.927  -4.101  0.00  0.00           O  
ATOM   2278  OE2 GLU A 295     -26.813  26.271  -5.015  0.00  0.00           O  
ATOM   2279  N   GLU A 296     -26.323  19.660  -6.758  0.00  0.00           N  
ATOM   2280  CA  GLU A 296     -26.779  18.343  -6.175  0.00  0.00           C  
ATOM   2281  C   GLU A 296     -25.786  17.579  -5.262  0.00  0.00           C  
ATOM   2282  O   GLU A 296     -24.565  17.761  -5.464  0.00  0.00           O  
ATOM   2283  CB  GLU A 296     -27.383  17.632  -7.312  0.00  0.00           C  
ATOM   2284  CG  GLU A 296     -28.040  16.246  -6.978  0.00  0.00           C  
ATOM   2285  CD  GLU A 296     -29.166  16.374  -6.012  0.00  0.00           C  
ATOM   2286  OE1 GLU A 296     -28.990  16.047  -4.848  0.00  0.00           O  
ATOM   2287  OE2 GLU A 296     -30.230  16.984  -6.296  0.00  0.00           O  
ATOM   2288  N   ASP A 297     -26.205  16.780  -4.295  0.00  0.00           N  
ATOM   2289  CA  ASP A 297     -25.304  16.372  -3.217  0.00  0.00           C  
ATOM   2290  C   ASP A 297     -24.053  15.558  -3.639  0.00  0.00           C  
ATOM   2291  O   ASP A 297     -23.046  15.677  -2.909  0.00  0.00           O  
ATOM   2292  CB  ASP A 297     -25.988  15.553  -2.159  0.00  0.00           C  
ATOM   2293  CG  ASP A 297     -27.239  16.149  -1.462  0.00  0.00           C  
ATOM   2294  OD1 ASP A 297     -27.398  17.375  -1.388  0.00  0.00           O  
ATOM   2295  OD2 ASP A 297     -28.038  15.344  -0.899  0.00  0.00           O  
ATOM   2296  N   GLY A 298     -24.086  14.889  -4.800  0.00  0.00           N  
ATOM   2297  CA  GLY A 298     -22.958  14.083  -5.255  0.00  0.00           C  
ATOM   2298  C   GLY A 298     -21.868  14.882  -6.037  0.00  0.00           C  
ATOM   2299  O   GLY A 298     -20.723  14.442  -6.276  0.00  0.00           O  
ATOM   2300  N   VAL A 299     -22.141  16.055  -6.509  0.00  0.00           N  
ATOM   2301  CA  VAL A 299     -21.355  16.902  -7.441  0.00  0.00           C  
ATOM   2302  C   VAL A 299     -20.970  18.268  -6.810  0.00  0.00           C  
ATOM   2303  O   VAL A 299     -20.052  18.966  -7.259  0.00  0.00           O  
ATOM   2304  CB  VAL A 299     -22.164  17.117  -8.678  0.00  0.00           C  
ATOM   2305  CG1 VAL A 299     -21.875  15.878  -9.554  0.00  0.00           C  
ATOM   2306  CG2 VAL A 299     -23.642  17.553  -8.479  0.00  0.00           C  
ATOM   2307  N   ARG A 300     -21.617  18.642  -5.684  0.00  0.00           N  
ATOM   2308  CA  ARG A 300     -21.444  19.884  -4.960  0.00  0.00           C  
ATOM   2309  C   ARG A 300     -20.085  19.769  -4.200  0.00  0.00           C  
ATOM   2310  O   ARG A 300     -20.034  19.340  -3.050  0.00  0.00           O  
ATOM   2311  CB  ARG A 300     -22.713  20.101  -3.960  0.00  0.00           C  
ATOM   2312  CG  ARG A 300     -22.831  21.478  -3.399  0.00  0.00           C  
ATOM   2313  CD  ARG A 300     -24.226  21.872  -2.930  0.00  0.00           C  
ATOM   2314  NE  ARG A 300     -24.529  20.987  -1.782  0.00  0.00           N  
ATOM   2315  CZ  ARG A 300     -25.456  20.022  -1.663  0.00  0.00           C  
ATOM   2316  NH1 ARG A 300     -26.228  19.609  -2.615  0.00  0.00           N  
ATOM   2317  NH2 ARG A 300     -25.675  19.356  -0.597  0.00  0.00           N  
ATOM   2318  N   LYS A 301     -19.051  20.139  -4.954  0.00  0.00           N  
ATOM   2319  CA  LYS A 301     -17.589  20.115  -4.557  0.00  0.00           C  
ATOM   2320  C   LYS A 301     -16.804  21.307  -5.187  0.00  0.00           C  
ATOM   2321  O   LYS A 301     -17.209  21.837  -6.195  0.00  0.00           O  
ATOM   2322  CB  LYS A 301     -17.056  18.717  -4.953  0.00  0.00           C  
ATOM   2323  CG  LYS A 301     -15.658  18.367  -4.373  0.00  0.00           C  
ATOM   2324  CD  LYS A 301     -15.232  17.069  -5.121  0.00  0.00           C  
ATOM   2325  CE  LYS A 301     -13.768  16.638  -4.813  0.00  0.00           C  
ATOM   2326  NZ  LYS A 301     -13.781  16.093  -3.473  0.00  0.00           N  
ATOM   2327  N   CYS A 302     -15.793  21.821  -4.484  0.00  0.00           N  
ATOM   2328  CA  CYS A 302     -15.001  23.032  -4.758  0.00  0.00           C  
ATOM   2329  C   CYS A 302     -13.990  22.889  -5.967  0.00  0.00           C  
ATOM   2330  O   CYS A 302     -13.007  22.154  -5.796  0.00  0.00           O  
ATOM   2331  SG  CYS A 302     -15.258  24.157  -2.199  0.00  0.00           S  
ATOM   2332  CB  CYS A 302     -14.237  23.413  -3.506  0.00  0.00           C  
ATOM   2333  N   LYS A 303     -14.262  23.608  -7.003  0.00  0.00           N  
ATOM   2334  CA  LYS A 303     -13.454  23.585  -8.225  0.00  0.00           C  
ATOM   2335  C   LYS A 303     -12.658  24.868  -8.329  0.00  0.00           C  
ATOM   2336  O   LYS A 303     -13.076  25.926  -7.879  0.00  0.00           O  
ATOM   2337  CB  LYS A 303     -14.219  23.364  -9.535  0.00  0.00           C  
ATOM   2338  CG  LYS A 303     -15.045  22.041  -9.652  0.00  0.00           C  
ATOM   2339  CD  LYS A 303     -15.857  21.927 -10.949  0.00  0.00           C  
ATOM   2340  CE  LYS A 303     -16.564  20.557 -10.947  0.00  0.00           C  
ATOM   2341  NZ  LYS A 303     -15.564  19.456 -11.051  0.00  0.00           N  
ATOM   2342  N   LYS A 304     -11.464  24.862  -8.973  0.00  0.00           N  
ATOM   2343  CA  LYS A 304     -10.692  26.107  -9.052  0.00  0.00           C  
ATOM   2344  C   LYS A 304     -10.938  26.912 -10.313  0.00  0.00           C  
ATOM   2345  O   LYS A 304     -11.650  26.417 -11.200  0.00  0.00           O  
ATOM   2346  CB  LYS A 304      -9.209  25.726  -8.782  0.00  0.00           C  
ATOM   2347  CG  LYS A 304      -8.998  25.060  -7.386  0.00  0.00           C  
ATOM   2348  CD  LYS A 304      -7.518  24.625  -7.096  0.00  0.00           C  
ATOM   2349  CE  LYS A 304      -7.330  23.990  -5.670  0.00  0.00           C  
ATOM   2350  NZ  LYS A 304      -7.903  22.685  -5.675  0.00  0.00           N  
ATOM   2351  N   CYS A 305     -10.277  28.005 -10.480  0.00  0.00           N  
ATOM   2352  CA  CYS A 305     -10.092  28.696 -11.748  0.00  0.00           C  
ATOM   2353  C   CYS A 305      -8.785  29.500 -11.661  0.00  0.00           C  
ATOM   2354  O   CYS A 305      -8.462  29.816 -10.500  0.00  0.00           O  
ATOM   2355  CB  CYS A 305     -11.325  29.582 -12.099  0.00  0.00           C  
ATOM   2356  SG  CYS A 305     -10.994  30.630 -13.531  0.00  0.00           S  
ATOM   2357  N   GLU A 306      -8.038  29.687 -12.755  0.00  0.00           N  
ATOM   2358  CA  GLU A 306      -6.892  30.594 -12.945  0.00  0.00           C  
ATOM   2359  C   GLU A 306      -7.040  31.533 -14.165  0.00  0.00           C  
ATOM   2360  O   GLU A 306      -6.396  32.573 -14.233  0.00  0.00           O  
ATOM   2361  CB  GLU A 306      -5.758  29.551 -12.960  0.00  0.00           C  
ATOM   2362  CG  GLU A 306      -4.337  30.138 -13.163  0.00  0.00           C  
ATOM   2363  CD  GLU A 306      -3.769  30.721 -11.930  0.00  0.00           C  
ATOM   2364  OE1 GLU A 306      -4.386  31.647 -11.374  0.00  0.00           O  
ATOM   2365  OE2 GLU A 306      -2.688  30.355 -11.433  0.00  0.00           O  
ATOM   2366  N   GLY A 307      -7.933  31.219 -15.174  0.00  0.00           N  
ATOM   2367  CA  GLY A 307      -8.334  32.027 -16.330  0.00  0.00           C  
ATOM   2368  C   GLY A 307      -9.438  33.026 -15.942  0.00  0.00           C  
ATOM   2369  O   GLY A 307      -9.642  33.216 -14.755  0.00  0.00           O  
ATOM   2370  N   PRO A 308     -10.143  33.621 -16.922  0.00  0.00           N  
ATOM   2371  CA  PRO A 308     -11.000  34.740 -16.690  0.00  0.00           C  
ATOM   2372  C   PRO A 308     -12.228  34.519 -15.761  0.00  0.00           C  
ATOM   2373  O   PRO A 308     -12.813  35.482 -15.390  0.00  0.00           O  
ATOM   2374  CD  PRO A 308      -9.955  33.360 -18.399  0.00  0.00           C  
ATOM   2375  CB  PRO A 308     -11.381  35.240 -18.056  0.00  0.00           C  
ATOM   2376  CG  PRO A 308     -10.428  34.658 -19.105  0.00  0.00           C  
ATOM   2377  N   CYS A 309     -12.513  33.297 -15.328  0.00  0.00           N  
ATOM   2378  CA  CYS A 309     -13.372  32.888 -14.196  0.00  0.00           C  
ATOM   2379  C   CYS A 309     -12.922  33.226 -12.869  0.00  0.00           C  
ATOM   2380  O   CYS A 309     -13.648  33.139 -11.911  0.00  0.00           O  
ATOM   2381  SG  CYS A 309     -12.328  30.304 -14.869  0.00  0.00           S  
ATOM   2382  CB  CYS A 309     -13.676  31.407 -14.422  0.00  0.00           C  
ATOM   2383  N   ARG A 310     -11.697  33.760 -12.712  0.00  0.00           N  
ATOM   2384  CA  ARG A 310     -11.137  34.273 -11.397  0.00  0.00           C  
ATOM   2385  C   ARG A 310     -12.178  34.991 -10.511  0.00  0.00           C  
ATOM   2386  O   ARG A 310     -12.970  35.847 -10.959  0.00  0.00           O  
ATOM   2387  CB  ARG A 310      -9.912  35.175 -11.596  0.00  0.00           C  
ATOM   2388  CG  ARG A 310      -8.613  34.457 -11.891  0.00  0.00           C  
ATOM   2389  CD  ARG A 310      -7.488  35.275 -12.405  0.00  0.00           C  
ATOM   2390  NE  ARG A 310      -6.232  34.560 -12.184  0.00  0.00           N  
ATOM   2391  CZ  ARG A 310      -4.997  34.946 -12.505  0.00  0.00           C  
ATOM   2392  NH1 ARG A 310      -4.680  36.008 -13.234  0.00  0.00           N  
ATOM   2393  NH2 ARG A 310      -4.090  34.162 -12.094  0.00  0.00           N  
ATOM   2394  N   LYS A 311     -12.163  34.761  -9.187  0.00  0.00           N  
ATOM   2395  CA  LYS A 311     -13.144  35.297  -8.252  0.00  0.00           C  
ATOM   2396  C   LYS A 311     -13.019  36.812  -8.012  0.00  0.00           C  
ATOM   2397  O   LYS A 311     -11.969  37.205  -7.512  0.00  0.00           O  
ATOM   2398  CB  LYS A 311     -13.205  34.452  -6.963  0.00  0.00           C  
ATOM   2399  CG  LYS A 311     -14.036  33.169  -7.262  0.00  0.00           C  
ATOM   2400  CD  LYS A 311     -14.242  32.275  -6.040  0.00  0.00           C  
ATOM   2401  CE  LYS A 311     -15.523  32.581  -5.239  0.00  0.00           C  
ATOM   2402  NZ  LYS A 311     -15.685  31.506  -4.214  0.00  0.00           N  
ATOM   2403  N   VAL A 312     -14.033  37.608  -8.325  0.00  0.00           N  
ATOM   2404  CA  VAL A 312     -13.841  39.044  -8.296  0.00  0.00           C  
ATOM   2405  C   VAL A 312     -14.234  39.604  -6.896  0.00  0.00           C  
ATOM   2406  O   VAL A 312     -15.219  39.097  -6.374  0.00  0.00           O  
ATOM   2407  CB  VAL A 312     -14.377  39.793  -9.474  0.00  0.00           C  
ATOM   2408  CG1 VAL A 312     -15.912  39.918  -9.593  0.00  0.00           C  
ATOM   2409  CG2 VAL A 312     -13.600  41.128  -9.740  0.00  0.00           C  
ATOM   2410  N   CYS A 313     -13.589  40.623  -6.354  0.00  0.00           N  
ATOM   2411  CA  CYS A 313     -13.917  41.350  -5.151  0.00  0.00           C  
ATOM   2412  C   CYS A 313     -13.699  42.909  -5.343  0.00  0.00           C  
ATOM   2413  O   CYS A 313     -12.858  43.370  -6.186  0.00  0.00           O  
ATOM   2414  CB  CYS A 313     -13.083  40.828  -3.918  0.00  0.00           C  
ATOM   2415  SG  CYS A 313     -13.444  39.156  -3.354  0.00  0.00           S  
ATOM   2416  N   ASN A 314     -14.313  43.687  -4.414  0.00  0.00           N  
ATOM   2417  CA  ASN A 314     -14.176  45.133  -4.386  0.00  0.00           C  
ATOM   2418  C   ASN A 314     -12.738  45.652  -4.116  0.00  0.00           C  
ATOM   2419  O   ASN A 314     -11.869  45.082  -3.401  0.00  0.00           O  
ATOM   2420  CB  ASN A 314     -15.159  45.617  -3.301  0.00  0.00           C  
ATOM   2421  CG  ASN A 314     -16.617  45.616  -3.487  0.00  0.00           C  
ATOM   2422  OD1 ASN A 314     -17.350  44.974  -2.711  0.00  0.00           O  
ATOM   2423  ND2 ASN A 314     -17.213  46.298  -4.475  0.00  0.00           N  
ATOM   2424  N   GLY A 315     -12.466  46.850  -4.633  0.00  0.00           N  
ATOM   2425  CA  GLY A 315     -11.343  47.677  -4.139  0.00  0.00           C  
ATOM   2426  C   GLY A 315     -11.774  48.351  -2.789  0.00  0.00           C  
ATOM   2427  O   GLY A 315     -13.008  48.364  -2.387  0.00  0.00           O  
ATOM   2428  N   ILE A 316     -10.876  49.012  -2.135  0.00  0.00           N  
ATOM   2429  CA  ILE A 316     -11.132  49.577  -0.793  0.00  0.00           C  
ATOM   2430  C   ILE A 316     -12.098  50.814  -0.857  0.00  0.00           C  
ATOM   2431  O   ILE A 316     -12.124  51.480  -1.869  0.00  0.00           O  
ATOM   2432  CB  ILE A 316      -9.763  49.921  -0.068  0.00  0.00           C  
ATOM   2433  CG2 ILE A 316      -9.744  50.651   1.357  0.00  0.00           C  
ATOM   2434  CG1 ILE A 316      -8.931  48.618   0.190  0.00  0.00           C  
ATOM   2435  CD1 ILE A 316      -9.636  47.562   1.042  0.00  0.00           C  
ATOM   2436  N   GLY A 317     -12.848  50.998   0.205  0.00  0.00           N  
ATOM   2437  CA  GLY A 317     -13.957  51.961   0.280  0.00  0.00           C  
ATOM   2438  C   GLY A 317     -15.247  51.619  -0.513  0.00  0.00           C  
ATOM   2439  O   GLY A 317     -16.210  52.410  -0.484  0.00  0.00           O  
ATOM   2440  N   ILE A 318     -15.355  50.505  -1.193  0.00  0.00           N  
ATOM   2441  CA  ILE A 318     -16.526  50.173  -2.023  0.00  0.00           C  
ATOM   2442  C   ILE A 318     -17.274  48.940  -1.405  0.00  0.00           C  
ATOM   2443  O   ILE A 318     -16.679  47.927  -1.038  0.00  0.00           O  
ATOM   2444  CB  ILE A 318     -16.082  49.940  -3.485  0.00  0.00           C  
ATOM   2445  CG2 ILE A 318     -17.362  49.765  -4.321  0.00  0.00           C  
ATOM   2446  CG1 ILE A 318     -15.090  51.063  -4.054  0.00  0.00           C  
ATOM   2447  CD1 ILE A 318     -15.576  52.527  -4.090  0.00  0.00           C  
ATOM   2448  N   GLY A 319     -18.600  48.982  -1.256  0.00  0.00           N  
ATOM   2449  CA  GLY A 319     -19.417  47.831  -1.012  0.00  0.00           C  
ATOM   2450  C   GLY A 319     -19.142  47.038   0.263  0.00  0.00           C  
ATOM   2451  O   GLY A 319     -19.437  47.533   1.322  0.00  0.00           O  
ATOM   2452  N   GLU A 320     -18.617  45.841   0.142  0.00  0.00           N  
ATOM   2453  CA  GLU A 320     -18.179  45.015   1.304  0.00  0.00           C  
ATOM   2454  C   GLU A 320     -17.064  45.695   2.141  0.00  0.00           C  
ATOM   2455  O   GLU A 320     -16.944  45.451   3.289  0.00  0.00           O  
ATOM   2456  CB  GLU A 320     -17.782  43.584   0.836  0.00  0.00           C  
ATOM   2457  CG  GLU A 320     -18.933  42.813   0.131  0.00  0.00           C  
ATOM   2458  CD  GLU A 320     -18.587  41.372  -0.252  0.00  0.00           C  
ATOM   2459  OE1 GLU A 320     -18.858  40.464   0.547  0.00  0.00           O  
ATOM   2460  OE2 GLU A 320     -18.017  41.207  -1.367  0.00  0.00           O  
ATOM   2461  N   PHE A 321     -16.395  46.664   1.551  0.00  0.00           N  
ATOM   2462  CA  PHE A 321     -15.482  47.580   2.198  0.00  0.00           C  
ATOM   2463  C   PHE A 321     -16.031  49.057   2.122  0.00  0.00           C  
ATOM   2464  O   PHE A 321     -15.188  49.983   2.071  0.00  0.00           O  
ATOM   2465  CB  PHE A 321     -14.150  47.419   1.490  0.00  0.00           C  
ATOM   2466  CG  PHE A 321     -13.557  46.083   1.476  0.00  0.00           C  
ATOM   2467  CD1 PHE A 321     -13.212  45.659   0.226  0.00  0.00           C  
ATOM   2468  CE1 PHE A 321     -12.799  44.334   0.012  0.00  0.00           C  
ATOM   2469  CZ  PHE A 321     -12.453  43.474   1.082  0.00  0.00           C  
ATOM   2470  CD2 PHE A 321     -13.238  45.302   2.617  0.00  0.00           C  
ATOM   2471  CE2 PHE A 321     -12.731  44.019   2.419  0.00  0.00           C  
ATOM   2472  N   LYS A 322     -17.324  49.298   2.104  0.00  0.00           N  
ATOM   2473  CA  LYS A 322     -17.889  50.667   1.905  0.00  0.00           C  
ATOM   2474  C   LYS A 322     -17.227  51.656   2.890  0.00  0.00           C  
ATOM   2475  O   LYS A 322     -17.234  51.381   4.114  0.00  0.00           O  
ATOM   2476  CB  LYS A 322     -19.406  50.604   2.078  0.00  0.00           C  
ATOM   2477  CG  LYS A 322     -20.054  51.963   2.192  0.00  0.00           C  
ATOM   2478  CD  LYS A 322     -21.550  51.915   2.295  0.00  0.00           C  
ATOM   2479  CE  LYS A 322     -22.327  53.174   2.692  0.00  0.00           C  
ATOM   2480  NZ  LYS A 322     -21.789  53.892   3.881  0.00  0.00           N  
ATOM   2481  N   ASP A 323     -16.720  52.749   2.348  0.00  0.00           N  
ATOM   2482  CA  ASP A 323     -16.160  53.869   3.070  0.00  0.00           C  
ATOM   2483  C   ASP A 323     -14.871  53.727   3.972  0.00  0.00           C  
ATOM   2484  O   ASP A 323     -14.426  54.660   4.600  0.00  0.00           O  
ATOM   2485  CB  ASP A 323     -17.248  54.639   3.854  0.00  0.00           C  
ATOM   2486  CG  ASP A 323     -18.363  55.214   2.966  0.00  0.00           C  
ATOM   2487  OD1 ASP A 323     -17.939  55.849   1.980  0.00  0.00           O  
ATOM   2488  OD2 ASP A 323     -19.513  55.282   3.413  0.00  0.00           O  
ATOM   2489  N   SER A 324     -14.334  52.517   3.967  0.00  0.00           N  
ATOM   2490  CA  SER A 324     -13.017  52.240   4.604  0.00  0.00           C  
ATOM   2491  C   SER A 324     -11.902  52.860   3.832  0.00  0.00           C  
ATOM   2492  O   SER A 324     -11.863  52.857   2.604  0.00  0.00           O  
ATOM   2493  CB  SER A 324     -12.908  50.751   4.892  0.00  0.00           C  
ATOM   2494  OG  SER A 324     -12.990  50.072   3.686  0.00  0.00           O  
ATOM   2495  N   LEU A 325     -10.899  53.329   4.629  0.00  0.00           N  
ATOM   2496  CA  LEU A 325      -9.671  53.937   4.143  0.00  0.00           C  
ATOM   2497  C   LEU A 325      -8.507  53.079   3.656  0.00  0.00           C  
ATOM   2498  O   LEU A 325      -7.740  53.480   2.772  0.00  0.00           O  
ATOM   2499  CB  LEU A 325      -9.007  54.844   5.113  0.00  0.00           C  
ATOM   2500  CG  LEU A 325      -9.826  56.142   5.319  0.00  0.00           C  
ATOM   2501  CD1 LEU A 325      -9.586  56.803   6.682  0.00  0.00           C  
ATOM   2502  CD2 LEU A 325      -9.608  57.269   4.293  0.00  0.00           C  
ATOM   2503  N   SER A 326      -8.442  51.872   4.154  0.00  0.00           N  
ATOM   2504  CA  SER A 326      -7.268  51.008   4.159  0.00  0.00           C  
ATOM   2505  C   SER A 326      -7.749  49.567   4.327  0.00  0.00           C  
ATOM   2506  O   SER A 326      -8.804  49.363   4.945  0.00  0.00           O  
ATOM   2507  CB  SER A 326      -6.438  51.263   5.457  0.00  0.00           C  
ATOM   2508  OG  SER A 326      -5.153  50.663   5.352  0.00  0.00           O  
ATOM   2509  N   ILE A 327      -6.838  48.620   4.069  0.00  0.00           N  
ATOM   2510  CA  ILE A 327      -6.770  47.273   4.654  0.00  0.00           C  
ATOM   2511  C   ILE A 327      -6.326  47.405   6.122  0.00  0.00           C  
ATOM   2512  O   ILE A 327      -5.398  48.165   6.448  0.00  0.00           O  
ATOM   2513  CB  ILE A 327      -5.783  46.437   3.733  0.00  0.00           C  
ATOM   2514  CG2 ILE A 327      -5.631  45.038   4.454  0.00  0.00           C  
ATOM   2515  CG1 ILE A 327      -6.392  46.215   2.304  0.00  0.00           C  
ATOM   2516  CD1 ILE A 327      -5.340  45.626   1.412  0.00  0.00           C  
ATOM   2517  N   ASN A 328      -7.052  46.741   6.980  0.00  0.00           N  
ATOM   2518  CA  ASN A 328      -6.794  46.750   8.432  0.00  0.00           C  
ATOM   2519  C   ASN A 328      -7.328  45.384   8.955  0.00  0.00           C  
ATOM   2520  O   ASN A 328      -7.893  44.569   8.222  0.00  0.00           O  
ATOM   2521  CB  ASN A 328      -7.472  47.992   9.119  0.00  0.00           C  
ATOM   2522  CG  ASN A 328      -8.945  48.021   9.153  0.00  0.00           C  
ATOM   2523  OD1 ASN A 328      -9.541  47.480  10.016  0.00  0.00           O  
ATOM   2524  ND2 ASN A 328      -9.609  48.527   8.115  0.00  0.00           N  
ATOM   2525  N   ALA A 329      -6.988  45.103  10.204  0.00  0.00           N  
ATOM   2526  CA  ALA A 329      -7.354  43.828  10.960  0.00  0.00           C  
ATOM   2527  C   ALA A 329      -8.884  43.546  10.785  0.00  0.00           C  
ATOM   2528  O   ALA A 329      -9.153  42.353  10.732  0.00  0.00           O  
ATOM   2529  CB  ALA A 329      -7.074  44.096  12.453  0.00  0.00           C  
ATOM   2530  N   THR A 330      -9.793  44.521  10.565  0.00  0.00           N  
ATOM   2531  CA  THR A 330     -11.276  44.267  10.351  0.00  0.00           C  
ATOM   2532  C   THR A 330     -11.695  43.925   8.933  0.00  0.00           C  
ATOM   2533  O   THR A 330     -12.858  43.561   8.771  0.00  0.00           O  
ATOM   2534  CB  THR A 330     -12.034  45.496  10.934  0.00  0.00           C  
ATOM   2535  OG1 THR A 330     -11.854  46.647  10.082  0.00  0.00           O  
ATOM   2536  CG2 THR A 330     -11.702  45.922  12.403  0.00  0.00           C  
ATOM   2537  N   ASN A 331     -10.896  44.010   7.863  0.00  0.00           N  
ATOM   2538  CA  ASN A 331     -11.301  43.816   6.518  0.00  0.00           C  
ATOM   2539  C   ASN A 331     -10.135  43.045   5.749  0.00  0.00           C  
ATOM   2540  O   ASN A 331     -10.167  42.851   4.528  0.00  0.00           O  
ATOM   2541  CB  ASN A 331     -11.781  45.110   5.981  0.00  0.00           C  
ATOM   2542  CG  ASN A 331     -10.788  46.198   5.857  0.00  0.00           C  
ATOM   2543  OD1 ASN A 331      -9.561  46.043   5.986  0.00  0.00           O  
ATOM   2544  ND2 ASN A 331     -11.144  47.353   5.407  0.00  0.00           N  
ATOM   2545  N   ILE A 332      -9.079  42.556   6.410  0.00  0.00           N  
ATOM   2546  CA  ILE A 332      -7.889  41.858   5.836  0.00  0.00           C  
ATOM   2547  C   ILE A 332      -8.308  40.426   5.386  0.00  0.00           C  
ATOM   2548  O   ILE A 332      -8.093  39.997   4.259  0.00  0.00           O  
ATOM   2549  CB  ILE A 332      -6.620  41.953   6.664  0.00  0.00           C  
ATOM   2550  CG2 ILE A 332      -6.801  41.671   8.155  0.00  0.00           C  
ATOM   2551  CG1 ILE A 332      -5.398  41.147   6.262  0.00  0.00           C  
ATOM   2552  CD1 ILE A 332      -4.921  41.527   4.876  0.00  0.00           C  
ATOM   2553  N   LYS A 333      -8.962  39.632   6.285  0.00  0.00           N  
ATOM   2554  CA  LYS A 333      -9.248  38.220   6.053  0.00  0.00           C  
ATOM   2555  C   LYS A 333     -10.318  38.087   4.958  0.00  0.00           C  
ATOM   2556  O   LYS A 333     -10.552  36.949   4.528  0.00  0.00           O  
ATOM   2557  CB  LYS A 333      -9.622  37.634   7.377  0.00  0.00           C  
ATOM   2558  CG  LYS A 333      -8.430  37.169   8.257  0.00  0.00           C  
ATOM   2559  CD  LYS A 333      -8.997  36.406   9.466  0.00  0.00           C  
ATOM   2560  CE  LYS A 333      -7.939  35.726  10.332  0.00  0.00           C  
ATOM   2561  NZ  LYS A 333      -7.352  36.649  11.396  0.00  0.00           N  
ATOM   2562  N   HIS A 334     -11.009  39.169   4.476  0.00  0.00           N  
ATOM   2563  CA  HIS A 334     -11.971  39.106   3.318  0.00  0.00           C  
ATOM   2564  C   HIS A 334     -11.320  38.671   1.992  0.00  0.00           C  
ATOM   2565  O   HIS A 334     -12.008  38.117   1.143  0.00  0.00           O  
ATOM   2566  CB  HIS A 334     -12.647  40.435   3.083  0.00  0.00           C  
ATOM   2567  ND1 HIS A 334     -13.988  39.851   5.214  0.00  0.00           N  
ATOM   2568  CG  HIS A 334     -13.774  40.596   4.071  0.00  0.00           C  
ATOM   2569  CE1 HIS A 334     -15.121  40.281   5.707  0.00  0.00           C  
ATOM   2570  NE2 HIS A 334     -15.655  41.253   5.018  0.00  0.00           N  
ATOM   2571  CD2 HIS A 334     -14.806  41.468   3.994  0.00  0.00           C  
ATOM   2572  N   PHE A 335      -9.985  38.914   1.767  0.00  0.00           N  
ATOM   2573  CA  PHE A 335      -9.360  38.390   0.521  0.00  0.00           C  
ATOM   2574  C   PHE A 335      -9.161  36.911   0.506  0.00  0.00           C  
ATOM   2575  O   PHE A 335      -8.676  36.465  -0.470  0.00  0.00           O  
ATOM   2576  CB  PHE A 335      -8.038  39.205   0.360  0.00  0.00           C  
ATOM   2577  CG  PHE A 335      -8.226  40.701   0.300  0.00  0.00           C  
ATOM   2578  CD1 PHE A 335      -7.827  41.528   1.313  0.00  0.00           C  
ATOM   2579  CE1 PHE A 335      -8.186  42.867   1.410  0.00  0.00           C  
ATOM   2580  CZ  PHE A 335      -9.020  43.349   0.362  0.00  0.00           C  
ATOM   2581  CD2 PHE A 335      -9.053  41.196  -0.715  0.00  0.00           C  
ATOM   2582  CE2 PHE A 335      -9.388  42.524  -0.720  0.00  0.00           C  
ATOM   2583  N   LYS A 336      -9.478  36.169   1.554  0.00  0.00           N  
ATOM   2584  CA  LYS A 336      -9.558  34.687   1.456  0.00  0.00           C  
ATOM   2585  C   LYS A 336     -10.426  34.158   0.408  0.00  0.00           C  
ATOM   2586  O   LYS A 336     -10.431  32.957   0.047  0.00  0.00           O  
ATOM   2587  CB  LYS A 336      -9.900  34.066   2.886  0.00  0.00           C  
ATOM   2588  CG  LYS A 336     -11.417  34.150   3.155  0.00  0.00           C  
ATOM   2589  CD  LYS A 336     -11.930  33.836   4.605  0.00  0.00           C  
ATOM   2590  CE  LYS A 336     -13.404  34.024   4.522  0.00  0.00           C  
ATOM   2591  NZ  LYS A 336     -14.097  34.087   5.848  0.00  0.00           N  
ATOM   2592  N   ASN A 337     -11.378  34.983  -0.082  0.00  0.00           N  
ATOM   2593  CA  ASN A 337     -12.363  34.492  -1.112  0.00  0.00           C  
ATOM   2594  C   ASN A 337     -12.033  35.026  -2.451  0.00  0.00           C  
ATOM   2595  O   ASN A 337     -12.705  34.683  -3.467  0.00  0.00           O  
ATOM   2596  CB  ASN A 337     -13.791  34.964  -0.721  0.00  0.00           C  
ATOM   2597  CG  ASN A 337     -14.240  34.470   0.628  0.00  0.00           C  
ATOM   2598  OD1 ASN A 337     -14.171  33.271   0.852  0.00  0.00           O  
ATOM   2599  ND2 ASN A 337     -14.614  35.342   1.533  0.00  0.00           N  
ATOM   2600  N   CYS A 338     -10.965  35.835  -2.547  0.00  0.00           N  
ATOM   2601  CA  CYS A 338     -10.764  36.696  -3.731  0.00  0.00           C  
ATOM   2602  C   CYS A 338      -9.489  36.276  -4.464  0.00  0.00           C  
ATOM   2603  O   CYS A 338      -8.507  36.140  -3.793  0.00  0.00           O  
ATOM   2604  SG  CYS A 338     -11.860  38.854  -2.180  0.00  0.00           S  
ATOM   2605  CB  CYS A 338     -10.525  38.109  -3.284  0.00  0.00           C  
ATOM   2606  N   THR A 339      -9.556  36.331  -5.829  0.00  0.00           N  
ATOM   2607  CA  THR A 339      -8.434  36.047  -6.732  0.00  0.00           C  
ATOM   2608  C   THR A 339      -8.178  37.146  -7.821  0.00  0.00           C  
ATOM   2609  O   THR A 339      -7.080  37.285  -8.372  0.00  0.00           O  
ATOM   2610  CB  THR A 339      -8.425  34.641  -7.342  0.00  0.00           C  
ATOM   2611  OG1 THR A 339      -9.577  34.376  -8.198  0.00  0.00           O  
ATOM   2612  CG2 THR A 339      -8.292  33.560  -6.352  0.00  0.00           C  
ATOM   2613  N   SER A 340      -9.203  37.977  -8.119  0.00  0.00           N  
ATOM   2614  CA  SER A 340      -9.114  39.238  -8.837  0.00  0.00           C  
ATOM   2615  C   SER A 340      -9.766  40.338  -8.013  0.00  0.00           C  
ATOM   2616  O   SER A 340     -10.912  40.214  -7.460  0.00  0.00           O  
ATOM   2617  CB  SER A 340      -9.753  39.130 -10.269  0.00  0.00           C  
ATOM   2618  OG  SER A 340     -11.007  38.539 -10.179  0.00  0.00           O  
ATOM   2619  N   ILE A 341      -9.174  41.558  -8.039  0.00  0.00           N  
ATOM   2620  CA  ILE A 341      -9.730  42.760  -7.472  0.00  0.00           C  
ATOM   2621  C   ILE A 341     -10.099  43.772  -8.555  0.00  0.00           C  
ATOM   2622  O   ILE A 341      -9.387  43.899  -9.520  0.00  0.00           O  
ATOM   2623  CB  ILE A 341      -8.685  43.409  -6.490  0.00  0.00           C  
ATOM   2624  CG2 ILE A 341      -9.301  44.733  -5.943  0.00  0.00           C  
ATOM   2625  CG1 ILE A 341      -8.267  42.458  -5.316  0.00  0.00           C  
ATOM   2626  CD1 ILE A 341      -9.403  42.256  -4.276  0.00  0.00           C  
ATOM   2627  N   SER A 342     -11.351  44.326  -8.461  0.00  0.00           N  
ATOM   2628  CA  SER A 342     -11.900  45.260  -9.476  0.00  0.00           C  
ATOM   2629  C   SER A 342     -11.295  46.671  -9.290  0.00  0.00           C  
ATOM   2630  O   SER A 342     -10.588  47.224 -10.120  0.00  0.00           O  
ATOM   2631  CB  SER A 342     -13.447  45.111  -9.537  0.00  0.00           C  
ATOM   2632  OG  SER A 342     -14.001  45.577  -8.358  0.00  0.00           O  
ATOM   2633  N   GLY A 343     -11.619  47.243  -8.131  0.00  0.00           N  
ATOM   2634  CA  GLY A 343     -11.145  48.533  -7.707  0.00  0.00           C  
ATOM   2635  C   GLY A 343      -9.680  48.613  -7.268  0.00  0.00           C  
ATOM   2636  O   GLY A 343      -8.851  47.911  -7.810  0.00  0.00           O  
ATOM   2637  N   ASP A 344      -9.299  49.531  -6.324  0.00  0.00           N  
ATOM   2638  CA  ASP A 344      -7.941  49.766  -5.819  0.00  0.00           C  
ATOM   2639  C   ASP A 344      -7.671  49.488  -4.291  0.00  0.00           C  
ATOM   2640  O   ASP A 344      -8.519  49.746  -3.427  0.00  0.00           O  
ATOM   2641  CB  ASP A 344      -7.671  51.252  -6.148  0.00  0.00           C  
ATOM   2642  CG  ASP A 344      -8.896  52.161  -6.151  0.00  0.00           C  
ATOM   2643  OD1 ASP A 344      -9.469  52.321  -7.225  0.00  0.00           O  
ATOM   2644  OD2 ASP A 344      -9.310  52.636  -5.098  0.00  0.00           O  
ATOM   2645  N   LEU A 345      -6.479  49.047  -4.023  0.00  0.00           N  
ATOM   2646  CA  LEU A 345      -6.018  48.840  -2.648  0.00  0.00           C  
ATOM   2647  C   LEU A 345      -5.228  49.990  -2.104  0.00  0.00           C  
ATOM   2648  O   LEU A 345      -4.373  50.550  -2.733  0.00  0.00           O  
ATOM   2649  CB  LEU A 345      -5.281  47.450  -2.528  0.00  0.00           C  
ATOM   2650  CG  LEU A 345      -5.988  46.205  -3.075  0.00  0.00           C  
ATOM   2651  CD1 LEU A 345      -5.178  44.922  -2.728  0.00  0.00           C  
ATOM   2652  CD2 LEU A 345      -7.453  46.048  -2.574  0.00  0.00           C  
ATOM   2653  N   HIS A 346      -5.410  50.157  -0.800  0.00  0.00           N  
ATOM   2654  CA  HIS A 346      -4.686  51.181   0.024  0.00  0.00           C  
ATOM   2655  C   HIS A 346      -4.253  50.609   1.399  0.00  0.00           C  
ATOM   2656  O   HIS A 346      -5.006  49.889   2.021  0.00  0.00           O  
ATOM   2657  CB  HIS A 346      -5.764  52.304   0.164  0.00  0.00           C  
ATOM   2658  ND1 HIS A 346      -6.268  54.296  -1.437  0.00  0.00           N  
ATOM   2659  CG  HIS A 346      -6.349  52.904  -1.084  0.00  0.00           C  
ATOM   2660  CE1 HIS A 346      -7.039  54.472  -2.568  0.00  0.00           C  
ATOM   2661  NE2 HIS A 346      -7.669  53.259  -2.870  0.00  0.00           N  
ATOM   2662  CD2 HIS A 346      -7.226  52.288  -1.970  0.00  0.00           C  
ATOM   2663  N   ILE A 347      -2.991  50.676   1.776  0.00  0.00           N  
ATOM   2664  CA  ILE A 347      -2.434  50.162   3.013  0.00  0.00           C  
ATOM   2665  C   ILE A 347      -1.802  51.276   3.836  0.00  0.00           C  
ATOM   2666  O   ILE A 347      -0.581  51.513   3.630  0.00  0.00           O  
ATOM   2667  CB  ILE A 347      -1.653  48.858   2.848  0.00  0.00           C  
ATOM   2668  CG2 ILE A 347      -1.488  48.143   4.191  0.00  0.00           C  
ATOM   2669  CG1 ILE A 347      -2.117  47.902   1.728  0.00  0.00           C  
ATOM   2670  CD1 ILE A 347      -1.415  46.609   1.519  0.00  0.00           C  
ATOM   2671  N   LEU A 348      -2.609  51.844   4.750  0.00  0.00           N  
ATOM   2672  CA  LEU A 348      -2.236  53.160   5.308  0.00  0.00           C  
ATOM   2673  C   LEU A 348      -1.990  53.193   6.784  0.00  0.00           C  
ATOM   2674  O   LEU A 348      -2.315  52.245   7.453  0.00  0.00           O  
ATOM   2675  CB  LEU A 348      -3.446  54.109   4.893  0.00  0.00           C  
ATOM   2676  CG  LEU A 348      -3.819  54.142   3.353  0.00  0.00           C  
ATOM   2677  CD1 LEU A 348      -4.735  55.409   3.141  0.00  0.00           C  
ATOM   2678  CD2 LEU A 348      -2.634  54.312   2.503  0.00  0.00           C  
ATOM   2679  N   PRO A 349      -1.507  54.252   7.379  0.00  0.00           N  
ATOM   2680  CA  PRO A 349      -1.154  54.345   8.796  0.00  0.00           C  
ATOM   2681  C   PRO A 349      -2.223  54.076   9.841  0.00  0.00           C  
ATOM   2682  O   PRO A 349      -2.033  53.452  10.844  0.00  0.00           O  
ATOM   2683  CD  PRO A 349      -1.144  55.524   6.772  0.00  0.00           C  
ATOM   2684  CB  PRO A 349      -0.555  55.721   9.015  0.00  0.00           C  
ATOM   2685  CG  PRO A 349      -0.100  56.179   7.642  0.00  0.00           C  
ATOM   2686  N   VAL A 350      -3.456  54.354   9.479  0.00  0.00           N  
ATOM   2687  CA  VAL A 350      -4.791  54.071  10.097  0.00  0.00           C  
ATOM   2688  C   VAL A 350      -4.849  52.646  10.728  0.00  0.00           C  
ATOM   2689  O   VAL A 350      -5.288  52.499  11.879  0.00  0.00           O  
ATOM   2690  CB  VAL A 350      -5.987  54.274   9.048  0.00  0.00           C  
ATOM   2691  CG1 VAL A 350      -6.294  53.133   8.097  0.00  0.00           C  
ATOM   2692  CG2 VAL A 350      -7.277  54.424   9.924  0.00  0.00           C  
ATOM   2693  N   ALA A 351      -4.328  51.671   9.967  0.00  0.00           N  
ATOM   2694  CA  ALA A 351      -4.244  50.267  10.214  0.00  0.00           C  
ATOM   2695  C   ALA A 351      -3.205  49.876  11.268  0.00  0.00           C  
ATOM   2696  O   ALA A 351      -3.011  48.660  11.446  0.00  0.00           O  
ATOM   2697  CB  ALA A 351      -3.859  49.612   8.879  0.00  0.00           C  
ATOM   2698  N   PHE A 352      -2.430  50.839  11.860  0.00  0.00           N  
ATOM   2699  CA  PHE A 352      -1.294  50.548  12.746  0.00  0.00           C  
ATOM   2700  C   PHE A 352      -1.262  51.424  14.040  0.00  0.00           C  
ATOM   2701  O   PHE A 352      -0.416  51.404  14.937  0.00  0.00           O  
ATOM   2702  CB  PHE A 352      -0.006  50.776  11.964  0.00  0.00           C  
ATOM   2703  CG  PHE A 352       0.369  49.837  10.846  0.00  0.00           C  
ATOM   2704  CD1 PHE A 352      -0.081  50.207   9.582  0.00  0.00           C  
ATOM   2705  CE1 PHE A 352       0.276  49.356   8.516  0.00  0.00           C  
ATOM   2706  CZ  PHE A 352       0.929  48.141   8.734  0.00  0.00           C  
ATOM   2707  CD2 PHE A 352       1.153  48.705  11.065  0.00  0.00           C  
ATOM   2708  CE2 PHE A 352       1.300  47.775  10.010  0.00  0.00           C  
ATOM   2709  N   ARG A 353      -2.121  52.492  14.055  0.00  0.00           N  
ATOM   2710  CA  ARG A 353      -2.155  53.436  15.157  0.00  0.00           C  
ATOM   2711  C   ARG A 353      -2.551  52.753  16.518  0.00  0.00           C  
ATOM   2712  O   ARG A 353      -2.080  53.198  17.566  0.00  0.00           O  
ATOM   2713  CB  ARG A 353      -3.105  54.656  14.887  0.00  0.00           C  
ATOM   2714  CG  ARG A 353      -2.455  55.611  13.829  0.00  0.00           C  
ATOM   2715  CD  ARG A 353      -3.379  56.703  13.441  0.00  0.00           C  
ATOM   2716  NE  ARG A 353      -2.843  57.487  12.338  0.00  0.00           N  
ATOM   2717  CZ  ARG A 353      -3.544  57.955  11.320  0.00  0.00           C  
ATOM   2718  NH1 ARG A 353      -4.838  57.732  11.196  0.00  0.00           N  
ATOM   2719  NH2 ARG A 353      -2.985  58.753  10.443  0.00  0.00           N  
ATOM   2720  N   GLY A 354      -3.457  51.815  16.367  0.00  0.00           N  
ATOM   2721  CA  GLY A 354      -4.172  51.038  17.406  0.00  0.00           C  
ATOM   2722  C   GLY A 354      -3.270  50.135  18.219  0.00  0.00           C  
ATOM   2723  O   GLY A 354      -2.087  49.975  17.965  0.00  0.00           O  
ATOM   2724  N   ASP A 355      -3.795  49.412  19.212  0.00  0.00           N  
ATOM   2725  CA  ASP A 355      -3.080  48.287  19.912  0.00  0.00           C  
ATOM   2726  C   ASP A 355      -3.965  47.094  20.182  0.00  0.00           C  
ATOM   2727  O   ASP A 355      -5.196  47.335  20.388  0.00  0.00           O  
ATOM   2728  CB  ASP A 355      -2.559  48.843  21.292  0.00  0.00           C  
ATOM   2729  CG  ASP A 355      -3.607  49.687  22.132  0.00  0.00           C  
ATOM   2730  OD1 ASP A 355      -4.291  49.174  23.027  0.00  0.00           O  
ATOM   2731  OD2 ASP A 355      -3.715  50.893  21.941  0.00  0.00           O  
ATOM   2732  N   SER A 356      -3.448  45.877  20.286  0.00  0.00           N  
ATOM   2733  CA  SER A 356      -4.127  44.594  20.379  0.00  0.00           C  
ATOM   2734  C   SER A 356      -4.863  44.304  21.714  0.00  0.00           C  
ATOM   2735  O   SER A 356      -5.449  43.251  21.953  0.00  0.00           O  
ATOM   2736  CB  SER A 356      -3.085  43.443  20.263  0.00  0.00           C  
ATOM   2737  OG  SER A 356      -2.240  43.539  19.112  0.00  0.00           O  
ATOM   2738  N   PHE A 357      -5.004  45.348  22.533  0.00  0.00           N  
ATOM   2739  CA  PHE A 357      -5.462  45.223  23.928  0.00  0.00           C  
ATOM   2740  C   PHE A 357      -6.499  46.290  24.305  0.00  0.00           C  
ATOM   2741  O   PHE A 357      -7.304  45.978  25.162  0.00  0.00           O  
ATOM   2742  CB  PHE A 357      -4.198  45.439  24.804  0.00  0.00           C  
ATOM   2743  CG  PHE A 357      -3.145  44.343  24.615  0.00  0.00           C  
ATOM   2744  CD1 PHE A 357      -3.062  43.331  25.553  0.00  0.00           C  
ATOM   2745  CE1 PHE A 357      -2.135  42.306  25.394  0.00  0.00           C  
ATOM   2746  CZ  PHE A 357      -1.162  42.352  24.363  0.00  0.00           C  
ATOM   2747  CD2 PHE A 357      -2.207  44.416  23.570  0.00  0.00           C  
ATOM   2748  CE2 PHE A 357      -1.213  43.420  23.388  0.00  0.00           C  
ATOM   2749  N   THR A 358      -6.629  47.522  23.745  0.00  0.00           N  
ATOM   2750  CA  THR A 358      -7.757  48.381  23.916  0.00  0.00           C  
ATOM   2751  C   THR A 358      -8.461  48.913  22.645  0.00  0.00           C  
ATOM   2752  O   THR A 358      -9.574  49.487  22.699  0.00  0.00           O  
ATOM   2753  CB  THR A 358      -7.375  49.542  24.874  0.00  0.00           C  
ATOM   2754  OG1 THR A 358      -6.417  50.415  24.270  0.00  0.00           O  
ATOM   2755  CG2 THR A 358      -6.760  49.209  26.211  0.00  0.00           C  
ATOM   2756  N   HIS A 359      -7.796  48.722  21.474  0.00  0.00           N  
ATOM   2757  CA  HIS A 359      -8.442  49.041  20.147  0.00  0.00           C  
ATOM   2758  C   HIS A 359      -8.432  47.717  19.423  0.00  0.00           C  
ATOM   2759  O   HIS A 359      -8.275  46.678  20.021  0.00  0.00           O  
ATOM   2760  CB  HIS A 359      -7.770  50.245  19.436  0.00  0.00           C  
ATOM   2761  ND1 HIS A 359      -9.774  51.525  18.403  0.00  0.00           N  
ATOM   2762  CG  HIS A 359      -8.566  50.801  18.242  0.00  0.00           C  
ATOM   2763  CE1 HIS A 359     -10.050  52.119  17.222  0.00  0.00           C  
ATOM   2764  NE2 HIS A 359      -9.031  51.823  16.346  0.00  0.00           N  
ATOM   2765  CD2 HIS A 359      -8.059  51.116  17.018  0.00  0.00           C  
ATOM   2766  N   THR A 360      -8.535  47.786  18.123  0.00  0.00           N  
ATOM   2767  CA  THR A 360      -8.193  46.766  17.138  0.00  0.00           C  
ATOM   2768  C   THR A 360      -6.654  46.655  17.011  0.00  0.00           C  
ATOM   2769  O   THR A 360      -5.897  47.624  17.145  0.00  0.00           O  
ATOM   2770  CB  THR A 360      -8.896  47.008  15.857  0.00  0.00           C  
ATOM   2771  OG1 THR A 360      -8.842  48.373  15.624  0.00  0.00           O  
ATOM   2772  CG2 THR A 360     -10.319  46.618  16.028  0.00  0.00           C  
ATOM   2773  N   PRO A 361      -6.093  45.460  16.722  0.00  0.00           N  
ATOM   2774  CA  PRO A 361      -4.633  45.239  16.645  0.00  0.00           C  
ATOM   2775  C   PRO A 361      -3.954  46.044  15.481  0.00  0.00           C  
ATOM   2776  O   PRO A 361      -4.571  46.092  14.372  0.00  0.00           O  
ATOM   2777  CD  PRO A 361      -6.794  44.248  16.660  0.00  0.00           C  
ATOM   2778  CB  PRO A 361      -4.434  43.746  16.250  0.00  0.00           C  
ATOM   2779  CG  PRO A 361      -5.784  43.192  16.736  0.00  0.00           C  
ATOM   2780  N   PRO A 362      -2.708  46.547  15.595  0.00  0.00           N  
ATOM   2781  CA  PRO A 362      -1.947  46.895  14.387  0.00  0.00           C  
ATOM   2782  C   PRO A 362      -1.692  45.656  13.552  0.00  0.00           C  
ATOM   2783  O   PRO A 362      -1.746  44.503  14.083  0.00  0.00           O  
ATOM   2784  CD  PRO A 362      -1.798  46.316  16.764  0.00  0.00           C  
ATOM   2785  CB  PRO A 362      -0.772  47.637  15.028  0.00  0.00           C  
ATOM   2786  CG  PRO A 362      -0.461  46.779  16.239  0.00  0.00           C  
ATOM   2787  N   LEU A 363      -1.415  45.809  12.232  0.00  0.00           N  
ATOM   2788  CA  LEU A 363      -1.265  44.635  11.377  0.00  0.00           C  
ATOM   2789  C   LEU A 363       0.124  44.001  11.494  0.00  0.00           C  
ATOM   2790  O   LEU A 363       1.101  44.638  11.921  0.00  0.00           O  
ATOM   2791  CB  LEU A 363      -1.388  45.104   9.865  0.00  0.00           C  
ATOM   2792  CG  LEU A 363      -2.844  45.226   9.267  0.00  0.00           C  
ATOM   2793  CD1 LEU A 363      -2.915  45.915   7.908  0.00  0.00           C  
ATOM   2794  CD2 LEU A 363      -3.408  43.872   9.292  0.00  0.00           C  
ATOM   2795  N   ASP A 364       0.194  42.725  11.160  0.00  0.00           N  
ATOM   2796  CA  ASP A 364       1.333  41.876  11.416  0.00  0.00           C  
ATOM   2797  C   ASP A 364       1.711  41.083  10.111  0.00  0.00           C  
ATOM   2798  O   ASP A 364       0.926  41.091   9.202  0.00  0.00           O  
ATOM   2799  CB  ASP A 364       1.193  40.992  12.585  0.00  0.00           C  
ATOM   2800  CG  ASP A 364       0.220  39.800  12.482  0.00  0.00           C  
ATOM   2801  OD1 ASP A 364       0.609  38.798  11.871  0.00  0.00           O  
ATOM   2802  OD2 ASP A 364      -0.954  39.989  12.961  0.00  0.00           O  
ATOM   2803  N   PRO A 365       2.913  40.426   9.980  0.00  0.00           N  
ATOM   2804  CA  PRO A 365       3.377  39.802   8.796  0.00  0.00           C  
ATOM   2805  C   PRO A 365       2.429  38.667   8.369  0.00  0.00           C  
ATOM   2806  O   PRO A 365       1.972  38.767   7.240  0.00  0.00           O  
ATOM   2807  CD  PRO A 365       4.064  40.727  10.832  0.00  0.00           C  
ATOM   2808  CB  PRO A 365       4.785  39.367   9.043  0.00  0.00           C  
ATOM   2809  CG  PRO A 365       5.235  40.532   9.938  0.00  0.00           C  
ATOM   2810  N   GLN A 366       2.025  37.714   9.247  0.00  0.00           N  
ATOM   2811  CA  GLN A 366       1.275  36.526   8.880  0.00  0.00           C  
ATOM   2812  C   GLN A 366      -0.201  36.772   8.565  0.00  0.00           C  
ATOM   2813  O   GLN A 366      -0.756  35.989   7.855  0.00  0.00           O  
ATOM   2814  CB  GLN A 366       1.447  35.488   9.992  0.00  0.00           C  
ATOM   2815  CG  GLN A 366       2.814  34.692   9.953  0.00  0.00           C  
ATOM   2816  CD  GLN A 366       3.036  33.753   8.748  0.00  0.00           C  
ATOM   2817  OE1 GLN A 366       3.846  34.019   7.860  0.00  0.00           O  
ATOM   2818  NE2 GLN A 366       2.347  32.569   8.738  0.00  0.00           N  
ATOM   2819  N   GLU A 367      -0.863  37.765   9.219  0.00  0.00           N  
ATOM   2820  CA  GLU A 367      -2.256  38.146   8.910  0.00  0.00           C  
ATOM   2821  C   GLU A 367      -2.360  38.597   7.468  0.00  0.00           C  
ATOM   2822  O   GLU A 367      -3.379  38.381   6.870  0.00  0.00           O  
ATOM   2823  CB  GLU A 367      -2.682  39.207   9.992  0.00  0.00           C  
ATOM   2824  CG  GLU A 367      -4.126  39.559   9.855  0.00  0.00           C  
ATOM   2825  CD  GLU A 367      -5.161  38.582  10.301  0.00  0.00           C  
ATOM   2826  OE1 GLU A 367      -6.131  39.039  10.978  0.00  0.00           O  
ATOM   2827  OE2 GLU A 367      -5.061  37.317  10.031  0.00  0.00           O  
ATOM   2828  N   LEU A 368      -1.375  39.374   6.919  0.00  0.00           N  
ATOM   2829  CA  LEU A 368      -1.253  39.873   5.550  0.00  0.00           C  
ATOM   2830  C   LEU A 368      -0.755  38.783   4.485  0.00  0.00           C  
ATOM   2831  O   LEU A 368      -0.873  38.956   3.271  0.00  0.00           O  
ATOM   2832  CB  LEU A 368      -0.114  41.003   5.553  0.00  0.00           C  
ATOM   2833  CG  LEU A 368      -0.570  42.353   6.119  0.00  0.00           C  
ATOM   2834  CD1 LEU A 368       0.612  43.209   6.489  0.00  0.00           C  
ATOM   2835  CD2 LEU A 368      -1.386  43.116   5.127  0.00  0.00           C  
ATOM   2836  N   ASP A 369      -0.179  37.676   4.952  0.00  0.00           N  
ATOM   2837  CA  ASP A 369      -0.007  36.536   4.086  0.00  0.00           C  
ATOM   2838  C   ASP A 369      -1.231  35.943   3.413  0.00  0.00           C  
ATOM   2839  O   ASP A 369      -1.098  35.261   2.378  0.00  0.00           O  
ATOM   2840  CB  ASP A 369       0.747  35.443   4.846  0.00  0.00           C  
ATOM   2841  CG  ASP A 369       1.555  34.410   4.007  0.00  0.00           C  
ATOM   2842  OD1 ASP A 369       2.429  34.835   3.258  0.00  0.00           O  
ATOM   2843  OD2 ASP A 369       1.525  33.145   4.227  0.00  0.00           O  
ATOM   2844  N   ILE A 370      -2.437  36.325   3.893  0.00  0.00           N  
ATOM   2845  CA  ILE A 370      -3.664  35.973   3.149  0.00  0.00           C  
ATOM   2846  C   ILE A 370      -3.806  36.605   1.757  0.00  0.00           C  
ATOM   2847  O   ILE A 370      -4.560  36.096   0.888  0.00  0.00           O  
ATOM   2848  CB  ILE A 370      -4.832  36.412   4.066  0.00  0.00           C  
ATOM   2849  CG2 ILE A 370      -4.898  37.990   4.099  0.00  0.00           C  
ATOM   2850  CG1 ILE A 370      -6.184  35.666   3.773  0.00  0.00           C  
ATOM   2851  CD1 ILE A 370      -6.124  34.188   3.576  0.00  0.00           C  
ATOM   2852  N   LEU A 371      -3.106  37.717   1.473  0.00  0.00           N  
ATOM   2853  CA  LEU A 371      -3.090  38.416   0.188  0.00  0.00           C  
ATOM   2854  C   LEU A 371      -2.489  37.623  -0.996  0.00  0.00           C  
ATOM   2855  O   LEU A 371      -2.775  37.878  -2.144  0.00  0.00           O  
ATOM   2856  CB  LEU A 371      -2.511  39.859   0.290  0.00  0.00           C  
ATOM   2857  CG  LEU A 371      -3.509  40.897   0.810  0.00  0.00           C  
ATOM   2858  CD1 LEU A 371      -2.904  42.121   1.446  0.00  0.00           C  
ATOM   2859  CD2 LEU A 371      -4.540  41.341  -0.233  0.00  0.00           C  
ATOM   2860  N   LYS A 372      -1.791  36.483  -0.771  0.00  0.00           N  
ATOM   2861  CA  LYS A 372      -1.218  35.520  -1.752  0.00  0.00           C  
ATOM   2862  C   LYS A 372      -2.362  34.749  -2.513  0.00  0.00           C  
ATOM   2863  O   LYS A 372      -2.139  34.162  -3.600  0.00  0.00           O  
ATOM   2864  CB  LYS A 372      -0.353  34.547  -0.957  0.00  0.00           C  
ATOM   2865  CG  LYS A 372       0.959  35.310  -0.461  0.00  0.00           C  
ATOM   2866  CD  LYS A 372       2.032  34.281   0.003  0.00  0.00           C  
ATOM   2867  CE  LYS A 372       3.322  35.027   0.420  0.00  0.00           C  
ATOM   2868  NZ  LYS A 372       4.405  34.175   0.962  0.00  0.00           N  
ATOM   2869  N   THR A 373      -3.553  34.762  -1.982  0.00  0.00           N  
ATOM   2870  CA  THR A 373      -4.802  34.379  -2.708  0.00  0.00           C  
ATOM   2871  C   THR A 373      -4.989  35.263  -3.963  0.00  0.00           C  
ATOM   2872  O   THR A 373      -5.348  34.698  -4.988  0.00  0.00           O  
ATOM   2873  CB  THR A 373      -6.083  34.401  -1.720  0.00  0.00           C  
ATOM   2874  OG1 THR A 373      -5.768  33.768  -0.518  0.00  0.00           O  
ATOM   2875  CG2 THR A 373      -7.213  33.568  -2.313  0.00  0.00           C  
ATOM   2876  N   VAL A 374      -4.699  36.547  -4.005  0.00  0.00           N  
ATOM   2877  CA  VAL A 374      -4.885  37.448  -5.143  0.00  0.00           C  
ATOM   2878  C   VAL A 374      -3.767  37.383  -6.227  0.00  0.00           C  
ATOM   2879  O   VAL A 374      -2.594  37.484  -5.943  0.00  0.00           O  
ATOM   2880  CB  VAL A 374      -5.014  38.899  -4.552  0.00  0.00           C  
ATOM   2881  CG1 VAL A 374      -5.581  39.931  -5.547  0.00  0.00           C  
ATOM   2882  CG2 VAL A 374      -5.886  38.961  -3.314  0.00  0.00           C  
ATOM   2883  N   LYS A 375      -4.226  37.232  -7.445  0.00  0.00           N  
ATOM   2884  CA  LYS A 375      -3.362  37.238  -8.676  0.00  0.00           C  
ATOM   2885  C   LYS A 375      -3.564  38.415  -9.628  0.00  0.00           C  
ATOM   2886  O   LYS A 375      -2.692  38.607 -10.497  0.00  0.00           O  
ATOM   2887  CB  LYS A 375      -3.713  36.034  -9.522  0.00  0.00           C  
ATOM   2888  CG  LYS A 375      -3.399  34.638  -8.914  0.00  0.00           C  
ATOM   2889  CD  LYS A 375      -1.937  34.378  -8.666  0.00  0.00           C  
ATOM   2890  CE  LYS A 375      -1.452  32.920  -8.737  0.00  0.00           C  
ATOM   2891  NZ  LYS A 375      -1.740  32.348 -10.062  0.00  0.00           N  
ATOM   2892  N   GLU A 376      -4.594  39.252  -9.576  0.00  0.00           N  
ATOM   2893  CA  GLU A 376      -4.668  40.364 -10.468  0.00  0.00           C  
ATOM   2894  C   GLU A 376      -5.341  41.588  -9.741  0.00  0.00           C  
ATOM   2895  O   GLU A 376      -6.358  41.337  -9.139  0.00  0.00           O  
ATOM   2896  CB  GLU A 376      -5.218  40.028 -11.841  0.00  0.00           C  
ATOM   2897  CG  GLU A 376      -6.642  39.462 -11.748  0.00  0.00           C  
ATOM   2898  CD  GLU A 376      -7.168  38.900 -13.152  0.00  0.00           C  
ATOM   2899  OE1 GLU A 376      -8.149  39.442 -13.784  0.00  0.00           O  
ATOM   2900  OE2 GLU A 376      -6.594  37.904 -13.614  0.00  0.00           O  
ATOM   2901  N   ILE A 377      -4.819  42.801  -9.884  0.00  0.00           N  
ATOM   2902  CA  ILE A 377      -5.494  44.040  -9.442  0.00  0.00           C  
ATOM   2903  C   ILE A 377      -5.771  45.003 -10.551  0.00  0.00           C  
ATOM   2904  O   ILE A 377      -4.837  45.391 -11.250  0.00  0.00           O  
ATOM   2905  CB  ILE A 377      -4.596  44.751  -8.288  0.00  0.00           C  
ATOM   2906  CG2 ILE A 377      -5.374  46.007  -7.660  0.00  0.00           C  
ATOM   2907  CG1 ILE A 377      -4.221  43.804  -7.139  0.00  0.00           C  
ATOM   2908  CD1 ILE A 377      -2.974  44.368  -6.471  0.00  0.00           C  
ATOM   2909  N   THR A 378      -7.099  45.154 -10.820  0.00  0.00           N  
ATOM   2910  CA  THR A 378      -7.417  45.802 -12.134  0.00  0.00           C  
ATOM   2911  C   THR A 378      -7.255  47.311 -11.991  0.00  0.00           C  
ATOM   2912  O   THR A 378      -7.069  47.990 -13.033  0.00  0.00           O  
ATOM   2913  CB  THR A 378      -8.772  45.306 -12.608  0.00  0.00           C  
ATOM   2914  OG1 THR A 378      -8.561  43.895 -12.868  0.00  0.00           O  
ATOM   2915  CG2 THR A 378      -9.270  45.939 -13.925  0.00  0.00           C  
ATOM   2916  N   GLY A 379      -7.421  47.866 -10.786  0.00  0.00           N  
ATOM   2917  CA  GLY A 379      -7.046  49.202 -10.444  0.00  0.00           C  
ATOM   2918  C   GLY A 379      -5.537  49.359 -10.017  0.00  0.00           C  
ATOM   2919  O   GLY A 379      -4.696  48.870 -10.752  0.00  0.00           O  
ATOM   2920  N   PHE A 380      -5.206  49.960  -8.877  0.00  0.00           N  
ATOM   2921  CA  PHE A 380      -3.852  50.228  -8.371  0.00  0.00           C  
ATOM   2922  C   PHE A 380      -3.650  49.621  -6.980  0.00  0.00           C  
ATOM   2923  O   PHE A 380      -4.627  49.417  -6.288  0.00  0.00           O  
ATOM   2924  CB  PHE A 380      -3.508  51.680  -8.349  0.00  0.00           C  
ATOM   2925  CG  PHE A 380      -4.331  52.646  -7.484  0.00  0.00           C  
ATOM   2926  CD1 PHE A 380      -4.083  52.900  -6.102  0.00  0.00           C  
ATOM   2927  CE1 PHE A 380      -4.854  53.809  -5.382  0.00  0.00           C  
ATOM   2928  CZ  PHE A 380      -5.984  54.448  -5.983  0.00  0.00           C  
ATOM   2929  CD2 PHE A 380      -5.481  53.211  -8.088  0.00  0.00           C  
ATOM   2930  CE2 PHE A 380      -6.291  54.153  -7.318  0.00  0.00           C  
ATOM   2931  N   LEU A 381      -2.393  49.466  -6.588  0.00  0.00           N  
ATOM   2932  CA  LEU A 381      -1.907  49.283  -5.195  0.00  0.00           C  
ATOM   2933  C   LEU A 381      -1.008  50.397  -4.663  0.00  0.00           C  
ATOM   2934  O   LEU A 381      -0.083  50.960  -5.343  0.00  0.00           O  
ATOM   2935  CB  LEU A 381      -1.133  47.927  -5.156  0.00  0.00           C  
ATOM   2936  CG  LEU A 381      -0.548  47.565  -3.755  0.00  0.00           C  
ATOM   2937  CD1 LEU A 381      -1.545  47.345  -2.631  0.00  0.00           C  
ATOM   2938  CD2 LEU A 381       0.085  46.242  -4.009  0.00  0.00           C  
ATOM   2939  N   LEU A 382      -1.476  50.959  -3.547  0.00  0.00           N  
ATOM   2940  CA  LEU A 382      -0.828  51.915  -2.709  0.00  0.00           C  
ATOM   2941  C   LEU A 382      -0.502  51.488  -1.324  0.00  0.00           C  
ATOM   2942  O   LEU A 382      -1.377  51.057  -0.602  0.00  0.00           O  
ATOM   2943  CB  LEU A 382      -1.640  53.259  -2.680  0.00  0.00           C  
ATOM   2944  CG  LEU A 382      -1.324  54.421  -1.738  0.00  0.00           C  
ATOM   2945  CD1 LEU A 382      -0.022  55.245  -2.043  0.00  0.00           C  
ATOM   2946  CD2 LEU A 382      -2.507  55.403  -1.821  0.00  0.00           C  
ATOM   2947  N   ILE A 383       0.704  51.642  -0.900  0.00  0.00           N  
ATOM   2948  CA  ILE A 383       1.167  51.170   0.404  0.00  0.00           C  
ATOM   2949  C   ILE A 383       1.939  52.304   1.082  0.00  0.00           C  
ATOM   2950  O   ILE A 383       2.999  52.607   0.556  0.00  0.00           O  
ATOM   2951  CB  ILE A 383       2.086  49.866   0.241  0.00  0.00           C  
ATOM   2952  CG2 ILE A 383       2.335  49.219   1.626  0.00  0.00           C  
ATOM   2953  CG1 ILE A 383       1.348  48.812  -0.680  0.00  0.00           C  
ATOM   2954  CD1 ILE A 383       1.745  47.376  -0.677  0.00  0.00           C  
ATOM   2955  N   GLN A 384       1.328  52.834   2.122  0.00  0.00           N  
ATOM   2956  CA  GLN A 384       2.009  53.833   3.008  0.00  0.00           C  
ATOM   2957  C   GLN A 384       2.510  53.280   4.414  0.00  0.00           C  
ATOM   2958  O   GLN A 384       3.330  53.959   5.057  0.00  0.00           O  
ATOM   2959  CB  GLN A 384       1.120  55.079   3.136  0.00  0.00           C  
ATOM   2960  CG  GLN A 384       1.069  55.993   1.922  0.00  0.00           C  
ATOM   2961  CD  GLN A 384       0.030  57.056   2.048  0.00  0.00           C  
ATOM   2962  OE1 GLN A 384      -0.919  57.159   1.249  0.00  0.00           O  
ATOM   2963  NE2 GLN A 384       0.172  57.917   2.989  0.00  0.00           N  
ATOM   2964  N   ALA A 385       2.111  52.084   4.839  0.00  0.00           N  
ATOM   2965  CA  ALA A 385       2.540  51.450   6.026  0.00  0.00           C  
ATOM   2966  C   ALA A 385       2.525  49.934   5.941  0.00  0.00           C  
ATOM   2967  O   ALA A 385       1.615  49.263   5.395  0.00  0.00           O  
ATOM   2968  CB  ALA A 385       1.660  51.947   7.168  0.00  0.00           C  
ATOM   2969  N   TRP A 386       3.626  49.365   6.428  0.00  0.00           N  
ATOM   2970  CA  TRP A 386       3.875  47.937   6.518  0.00  0.00           C  
ATOM   2971  C   TRP A 386       4.327  47.534   7.966  0.00  0.00           C  
ATOM   2972  O   TRP A 386       4.869  48.388   8.662  0.00  0.00           O  
ATOM   2973  CB  TRP A 386       4.928  47.558   5.477  0.00  0.00           C  
ATOM   2974  CG  TRP A 386       4.714  46.237   4.759  0.00  0.00           C  
ATOM   2975  CD1 TRP A 386       5.681  45.427   4.352  0.00  0.00           C  
ATOM   2976  NE1 TRP A 386       5.174  44.373   3.673  0.00  0.00           N  
ATOM   2977  CE2 TRP A 386       3.853  44.422   3.554  0.00  0.00           C  
ATOM   2978  CD2 TRP A 386       3.443  45.668   4.218  0.00  0.00           C  
ATOM   2979  CE3 TRP A 386       2.125  46.011   4.116  0.00  0.00           C  
ATOM   2980  CZ3 TRP A 386       1.170  45.177   3.492  0.00  0.00           C  
ATOM   2981  CZ2 TRP A 386       2.988  43.715   2.747  0.00  0.00           C  
ATOM   2982  CH2 TRP A 386       1.626  44.043   2.790  0.00  0.00           C  
ATOM   2983  N   PRO A 387       4.114  46.306   8.518  0.00  0.00           N  
ATOM   2984  CA  PRO A 387       4.656  45.865   9.787  0.00  0.00           C  
ATOM   2985  C   PRO A 387       6.123  46.225   9.887  0.00  0.00           C  
ATOM   2986  O   PRO A 387       6.899  45.864   8.997  0.00  0.00           O  
ATOM   2987  CD  PRO A 387       3.464  45.234   7.832  0.00  0.00           C  
ATOM   2988  CB  PRO A 387       4.357  44.336   9.875  0.00  0.00           C  
ATOM   2989  CG  PRO A 387       3.279  44.149   8.879  0.00  0.00           C  
ATOM   2990  N   GLU A 388       6.507  47.127  10.786  0.00  0.00           N  
ATOM   2991  CA  GLU A 388       7.725  47.911  10.667  0.00  0.00           C  
ATOM   2992  C   GLU A 388       9.011  47.154  10.276  0.00  0.00           C  
ATOM   2993  O   GLU A 388       9.994  47.630   9.669  0.00  0.00           O  
ATOM   2994  CB  GLU A 388       7.940  48.859  11.896  0.00  0.00           C  
ATOM   2995  CG  GLU A 388       6.881  49.867  12.034  0.00  0.00           C  
ATOM   2996  CD  GLU A 388       7.082  50.709  13.288  0.00  0.00           C  
ATOM   2997  OE1 GLU A 388       7.981  51.550  13.392  0.00  0.00           O  
ATOM   2998  OE2 GLU A 388       6.159  50.825  14.083  0.00  0.00           O  
ATOM   2999  N   ASN A 389       9.114  45.923  10.646  0.00  0.00           N  
ATOM   3000  CA  ASN A 389      10.345  45.179  10.474  0.00  0.00           C  
ATOM   3001  C   ASN A 389      10.404  44.200   9.323  0.00  0.00           C  
ATOM   3002  O   ASN A 389      11.408  43.551   9.105  0.00  0.00           O  
ATOM   3003  CB  ASN A 389      10.639  44.499  11.838  0.00  0.00           C  
ATOM   3004  CG  ASN A 389      10.212  45.170  13.140  0.00  0.00           C  
ATOM   3005  OD1 ASN A 389       9.216  44.865  13.768  0.00  0.00           O  
ATOM   3006  ND2 ASN A 389      11.053  46.024  13.685  0.00  0.00           N  
ATOM   3007  N   ARG A 390       9.380  44.123   8.470  0.00  0.00           N  
ATOM   3008  CA  ARG A 390       9.283  43.325   7.267  0.00  0.00           C  
ATOM   3009  C   ARG A 390      10.190  43.945   6.239  0.00  0.00           C  
ATOM   3010  O   ARG A 390      10.040  45.063   5.837  0.00  0.00           O  
ATOM   3011  CB  ARG A 390       7.803  43.103   6.797  0.00  0.00           C  
ATOM   3012  CG  ARG A 390       7.754  42.200   5.559  0.00  0.00           C  
ATOM   3013  CD  ARG A 390       7.831  40.708   5.959  0.00  0.00           C  
ATOM   3014  NE  ARG A 390       8.494  39.871   4.860  0.00  0.00           N  
ATOM   3015  CZ  ARG A 390       8.661  38.567   4.919  0.00  0.00           C  
ATOM   3016  NH1 ARG A 390       8.584  37.813   5.998  0.00  0.00           N  
ATOM   3017  NH2 ARG A 390       8.963  37.967   3.780  0.00  0.00           N  
ATOM   3018  N   THR A 391      11.107  43.202   5.730  0.00  0.00           N  
ATOM   3019  CA  THR A 391      12.020  43.574   4.678  0.00  0.00           C  
ATOM   3020  C   THR A 391      11.414  43.750   3.216  0.00  0.00           C  
ATOM   3021  O   THR A 391      12.138  44.413   2.508  0.00  0.00           O  
ATOM   3022  CB  THR A 391      13.191  42.604   4.506  0.00  0.00           C  
ATOM   3023  OG1 THR A 391      12.741  41.257   4.267  0.00  0.00           O  
ATOM   3024  CG2 THR A 391      14.055  42.513   5.740  0.00  0.00           C  
ATOM   3025  N   ASP A 392      10.208  43.186   2.886  0.00  0.00           N  
ATOM   3026  CA  ASP A 392       9.712  43.040   1.461  0.00  0.00           C  
ATOM   3027  C   ASP A 392       8.163  43.039   1.450  0.00  0.00           C  
ATOM   3028  O   ASP A 392       7.608  42.906   2.548  0.00  0.00           O  
ATOM   3029  CB  ASP A 392      10.360  41.767   0.762  0.00  0.00           C  
ATOM   3030  CG  ASP A 392      10.246  40.593   1.739  0.00  0.00           C  
ATOM   3031  OD1 ASP A 392       9.187  40.261   2.309  0.00  0.00           O  
ATOM   3032  OD2 ASP A 392      11.306  40.043   2.003  0.00  0.00           O  
ATOM   3033  N   LEU A 393       7.432  43.069   0.360  0.00  0.00           N  
ATOM   3034  CA  LEU A 393       5.976  43.084   0.300  0.00  0.00           C  
ATOM   3035  C   LEU A 393       5.448  41.654   0.160  0.00  0.00           C  
ATOM   3036  O   LEU A 393       4.625  41.468  -0.726  0.00  0.00           O  
ATOM   3037  CB  LEU A 393       5.582  43.992  -0.908  0.00  0.00           C  
ATOM   3038  CG  LEU A 393       6.033  45.517  -0.836  0.00  0.00           C  
ATOM   3039  CD1 LEU A 393       5.809  46.205  -2.219  0.00  0.00           C  
ATOM   3040  CD2 LEU A 393       5.368  46.308   0.313  0.00  0.00           C  
ATOM   3041  N   HIS A 394       5.917  40.761   1.016  0.00  0.00           N  
ATOM   3042  CA  HIS A 394       5.611  39.366   1.053  0.00  0.00           C  
ATOM   3043  C   HIS A 394       4.190  38.969   0.609  0.00  0.00           C  
ATOM   3044  O   HIS A 394       3.978  38.049  -0.186  0.00  0.00           O  
ATOM   3045  CB  HIS A 394       5.814  38.728   2.451  0.00  0.00           C  
ATOM   3046  ND1 HIS A 394       4.786  40.539   4.045  0.00  0.00           N  
ATOM   3047  CG  HIS A 394       4.829  39.280   3.562  0.00  0.00           C  
ATOM   3048  CE1 HIS A 394       3.672  40.717   4.766  0.00  0.00           C  
ATOM   3049  NE2 HIS A 394       3.004  39.572   4.759  0.00  0.00           N  
ATOM   3050  CD2 HIS A 394       3.743  38.660   4.018  0.00  0.00           C  
ATOM   3051  N   ALA A 395       3.247  39.733   1.119  0.00  0.00           N  
ATOM   3052  CA  ALA A 395       1.806  39.609   0.909  0.00  0.00           C  
ATOM   3053  C   ALA A 395       1.403  39.521  -0.567  0.00  0.00           C  
ATOM   3054  O   ALA A 395       0.486  38.826  -0.980  0.00  0.00           O  
ATOM   3055  CB  ALA A 395       1.152  40.835   1.583  0.00  0.00           C  
ATOM   3056  N   PHE A 396       2.170  40.120  -1.511  0.00  0.00           N  
ATOM   3057  CA  PHE A 396       1.939  40.150  -2.969  0.00  0.00           C  
ATOM   3058  C   PHE A 396       3.056  39.340  -3.718  0.00  0.00           C  
ATOM   3059  O   PHE A 396       3.095  39.489  -4.950  0.00  0.00           O  
ATOM   3060  CB  PHE A 396       1.807  41.582  -3.453  0.00  0.00           C  
ATOM   3061  CG  PHE A 396       0.628  42.363  -2.888  0.00  0.00           C  
ATOM   3062  CD1 PHE A 396       0.807  43.372  -1.917  0.00  0.00           C  
ATOM   3063  CE1 PHE A 396      -0.250  44.114  -1.396  0.00  0.00           C  
ATOM   3064  CZ  PHE A 396      -1.552  43.772  -1.774  0.00  0.00           C  
ATOM   3065  CD2 PHE A 396      -0.669  42.113  -3.324  0.00  0.00           C  
ATOM   3066  CE2 PHE A 396      -1.794  42.749  -2.692  0.00  0.00           C  
ATOM   3067  N   GLU A 397       3.746  38.412  -3.076  0.00  0.00           N  
ATOM   3068  CA  GLU A 397       4.696  37.507  -3.666  0.00  0.00           C  
ATOM   3069  C   GLU A 397       4.078  36.576  -4.725  0.00  0.00           C  
ATOM   3070  O   GLU A 397       4.847  35.986  -5.524  0.00  0.00           O  
ATOM   3071  CB  GLU A 397       5.413  36.769  -2.536  0.00  0.00           C  
ATOM   3072  CG  GLU A 397       6.746  36.100  -3.128  0.00  0.00           C  
ATOM   3073  CD  GLU A 397       7.390  35.423  -1.964  0.00  0.00           C  
ATOM   3074  OE1 GLU A 397       7.599  34.221  -2.132  0.00  0.00           O  
ATOM   3075  OE2 GLU A 397       7.725  36.000  -0.881  0.00  0.00           O  
ATOM   3076  N   ASN A 398       2.766  36.610  -4.895  0.00  0.00           N  
ATOM   3077  CA  ASN A 398       2.062  35.813  -5.834  0.00  0.00           C  
ATOM   3078  C   ASN A 398       1.355  36.499  -6.990  0.00  0.00           C  
ATOM   3079  O   ASN A 398       0.831  35.852  -7.935  0.00  0.00           O  
ATOM   3080  CB  ASN A 398       0.977  34.892  -5.124  0.00  0.00           C  
ATOM   3081  CG  ASN A 398       0.764  33.561  -5.733  0.00  0.00           C  
ATOM   3082  OD1 ASN A 398       1.538  33.129  -6.551  0.00  0.00           O  
ATOM   3083  ND2 ASN A 398      -0.374  32.956  -5.528  0.00  0.00           N  
ATOM   3084  N   LEU A 399       1.193  37.842  -6.843  0.00  0.00           N  
ATOM   3085  CA  LEU A 399       0.499  38.752  -7.714  0.00  0.00           C  
ATOM   3086  C   LEU A 399       1.102  38.583  -9.130  0.00  0.00           C  
ATOM   3087  O   LEU A 399       2.335  38.583  -9.175  0.00  0.00           O  
ATOM   3088  CB  LEU A 399       0.786  40.192  -7.258  0.00  0.00           C  
ATOM   3089  CG  LEU A 399       0.128  41.310  -8.132  0.00  0.00           C  
ATOM   3090  CD1 LEU A 399      -1.368  41.052  -8.259  0.00  0.00           C  
ATOM   3091  CD2 LEU A 399       0.302  42.705  -7.490  0.00  0.00           C  
ATOM   3092  N   GLU A 400       0.293  38.621 -10.177  0.00  0.00           N  
ATOM   3093  CA  GLU A 400       0.872  38.459 -11.551  0.00  0.00           C  
ATOM   3094  C   GLU A 400       0.587  39.671 -12.410  0.00  0.00           C  
ATOM   3095  O   GLU A 400       1.457  39.941 -13.254  0.00  0.00           O  
ATOM   3096  CB  GLU A 400       0.417  37.159 -12.218  0.00  0.00           C  
ATOM   3097  CG  GLU A 400       0.660  35.890 -11.451  0.00  0.00           C  
ATOM   3098  CD  GLU A 400       0.214  34.532 -12.050  0.00  0.00           C  
ATOM   3099  OE1 GLU A 400      -0.940  34.011 -11.965  0.00  0.00           O  
ATOM   3100  OE2 GLU A 400       1.086  33.912 -12.688  0.00  0.00           O  
ATOM   3101  N   ILE A 401      -0.478  40.458 -12.121  0.00  0.00           N  
ATOM   3102  CA  ILE A 401      -0.887  41.518 -13.106  0.00  0.00           C  
ATOM   3103  C   ILE A 401      -1.442  42.696 -12.283  0.00  0.00           C  
ATOM   3104  O   ILE A 401      -2.098  42.566 -11.232  0.00  0.00           O  
ATOM   3105  CB  ILE A 401      -2.081  40.960 -14.036  0.00  0.00           C  
ATOM   3106  CG2 ILE A 401      -2.569  42.104 -14.893  0.00  0.00           C  
ATOM   3107  CG1 ILE A 401      -1.612  39.766 -14.981  0.00  0.00           C  
ATOM   3108  CD1 ILE A 401      -2.783  38.961 -15.522  0.00  0.00           C  
ATOM   3109  N   ILE A 402      -1.130  43.844 -12.719  0.00  0.00           N  
ATOM   3110  CA  ILE A 402      -1.766  45.123 -12.383  0.00  0.00           C  
ATOM   3111  C   ILE A 402      -2.209  45.693 -13.650  0.00  0.00           C  
ATOM   3112  O   ILE A 402      -1.503  45.603 -14.626  0.00  0.00           O  
ATOM   3113  CB  ILE A 402      -0.811  46.049 -11.532  0.00  0.00           C  
ATOM   3114  CG2 ILE A 402      -1.587  47.366 -11.221  0.00  0.00           C  
ATOM   3115  CG1 ILE A 402      -0.207  45.348 -10.318  0.00  0.00           C  
ATOM   3116  CD1 ILE A 402       0.442  46.299  -9.320  0.00  0.00           C  
ATOM   3117  N   ARG A 403      -3.377  46.327 -13.756  0.00  0.00           N  
ATOM   3118  CA  ARG A 403      -3.943  46.930 -15.061  0.00  0.00           C  
ATOM   3119  C   ARG A 403      -4.187  48.432 -15.006  0.00  0.00           C  
ATOM   3120  O   ARG A 403      -4.629  48.973 -16.013  0.00  0.00           O  
ATOM   3121  CB  ARG A 403      -5.245  46.207 -15.392  0.00  0.00           C  
ATOM   3122  CG  ARG A 403      -5.123  44.753 -15.577  0.00  0.00           C  
ATOM   3123  CD  ARG A 403      -6.423  44.066 -16.113  0.00  0.00           C  
ATOM   3124  NE  ARG A 403      -6.268  42.642 -16.313  0.00  0.00           N  
ATOM   3125  CZ  ARG A 403      -6.867  41.706 -15.630  0.00  0.00           C  
ATOM   3126  NH1 ARG A 403      -7.494  41.901 -14.492  0.00  0.00           N  
ATOM   3127  NH2 ARG A 403      -6.817  40.454 -15.987  0.00  0.00           N  
ATOM   3128  N   GLY A 404      -4.144  49.090 -13.861  0.00  0.00           N  
ATOM   3129  CA  GLY A 404      -4.104  50.574 -13.811  0.00  0.00           C  
ATOM   3130  C   GLY A 404      -5.415  51.233 -14.344  0.00  0.00           C  
ATOM   3131  O   GLY A 404      -5.342  52.331 -14.859  0.00  0.00           O  
ATOM   3132  N   ARG A 405      -6.524  50.489 -14.209  0.00  0.00           N  
ATOM   3133  CA  ARG A 405      -7.797  50.894 -14.850  0.00  0.00           C  
ATOM   3134  C   ARG A 405      -8.556  51.843 -13.989  0.00  0.00           C  
ATOM   3135  O   ARG A 405      -9.288  52.752 -14.494  0.00  0.00           O  
ATOM   3136  CB  ARG A 405      -8.640  49.633 -15.160  0.00  0.00           C  
ATOM   3137  CG  ARG A 405      -9.800  49.690 -16.145  0.00  0.00           C  
ATOM   3138  CD  ARG A 405     -11.091  50.450 -15.703  0.00  0.00           C  
ATOM   3139  NE  ARG A 405     -11.443  49.996 -14.333  0.00  0.00           N  
ATOM   3140  CZ  ARG A 405     -12.057  48.820 -14.099  0.00  0.00           C  
ATOM   3141  NH1 ARG A 405     -11.869  48.308 -12.915  0.00  0.00           N  
ATOM   3142  NH2 ARG A 405     -12.800  48.191 -14.869  0.00  0.00           N  
ATOM   3143  N   THR A 406      -8.269  51.870 -12.703  0.00  0.00           N  
ATOM   3144  CA  THR A 406      -8.097  52.980 -11.796  0.00  0.00           C  
ATOM   3145  C   THR A 406      -6.610  53.212 -11.443  0.00  0.00           C  
ATOM   3146  O   THR A 406      -5.827  52.239 -11.501  0.00  0.00           O  
ATOM   3147  CB  THR A 406      -8.959  52.920 -10.493  0.00  0.00           C  
ATOM   3148  OG1 THR A 406      -8.613  51.833  -9.668  0.00  0.00           O  
ATOM   3149  CG2 THR A 406     -10.463  52.798 -10.734  0.00  0.00           C  
ATOM   3150  N   LYS A 407      -6.180  54.456 -11.191  0.00  0.00           N  
ATOM   3151  CA  LYS A 407      -4.821  54.920 -10.880  0.00  0.00           C  
ATOM   3152  C   LYS A 407      -4.779  55.859  -9.665  0.00  0.00           C  
ATOM   3153  O   LYS A 407      -5.590  56.720  -9.408  0.00  0.00           O  
ATOM   3154  CB  LYS A 407      -3.990  55.440 -12.096  0.00  0.00           C  
ATOM   3155  CG  LYS A 407      -4.150  54.629 -13.408  0.00  0.00           C  
ATOM   3156  CD  LYS A 407      -3.313  55.242 -14.564  0.00  0.00           C  
ATOM   3157  CE  LYS A 407      -3.422  54.606 -15.986  0.00  0.00           C  
ATOM   3158  NZ  LYS A 407      -4.822  54.438 -16.474  0.00  0.00           N  
ATOM   3159  N   GLN A 408      -3.757  55.751  -8.867  0.00  0.00           N  
ATOM   3160  CA  GLN A 408      -3.446  56.728  -7.827  0.00  0.00           C  
ATOM   3161  C   GLN A 408      -3.174  58.054  -8.544  0.00  0.00           C  
ATOM   3162  O   GLN A 408      -2.409  58.062  -9.585  0.00  0.00           O  
ATOM   3163  CB  GLN A 408      -2.285  56.163  -7.046  0.00  0.00           C  
ATOM   3164  CG  GLN A 408      -1.621  57.170  -6.054  0.00  0.00           C  
ATOM   3165  CD  GLN A 408      -2.536  57.710  -4.867  0.00  0.00           C  
ATOM   3166  OE1 GLN A 408      -3.742  57.740  -4.847  0.00  0.00           O  
ATOM   3167  NE2 GLN A 408      -1.958  58.259  -3.866  0.00  0.00           N  
ATOM   3168  N   HIS A 409      -3.702  59.236  -8.062  0.00  0.00           N  
ATOM   3169  CA  HIS A 409      -3.522  60.561  -8.732  0.00  0.00           C  
ATOM   3170  C   HIS A 409      -4.036  60.574 -10.192  0.00  0.00           C  
ATOM   3171  O   HIS A 409      -3.840  61.568 -10.913  0.00  0.00           O  
ATOM   3172  CB  HIS A 409      -2.113  61.123  -8.546  0.00  0.00           C  
ATOM   3173  ND1 HIS A 409      -0.980  60.965  -6.204  0.00  0.00           N  
ATOM   3174  CG  HIS A 409      -1.873  61.556  -7.117  0.00  0.00           C  
ATOM   3175  CE1 HIS A 409      -0.943  61.795  -5.131  0.00  0.00           C  
ATOM   3176  NE2 HIS A 409      -1.760  62.817  -5.270  0.00  0.00           N  
ATOM   3177  CD2 HIS A 409      -2.366  62.676  -6.471  0.00  0.00           C  
ATOM   3178  N   GLY A 410      -4.693  59.499 -10.675  0.00  0.00           N  
ATOM   3179  CA  GLY A 410      -4.995  59.292 -12.097  0.00  0.00           C  
ATOM   3180  C   GLY A 410      -3.807  58.925 -12.995  0.00  0.00           C  
ATOM   3181  O   GLY A 410      -3.958  58.935 -14.220  0.00  0.00           O  
ATOM   3182  N   GLN A 411      -2.687  58.558 -12.370  0.00  0.00           N  
ATOM   3183  CA  GLN A 411      -1.429  58.488 -13.091  0.00  0.00           C  
ATOM   3184  C   GLN A 411      -0.676  57.208 -12.866  0.00  0.00           C  
ATOM   3185  O   GLN A 411       0.075  56.814 -13.752  0.00  0.00           O  
ATOM   3186  CB  GLN A 411      -0.517  59.616 -12.712  0.00  0.00           C  
ATOM   3187  CG  GLN A 411       0.813  59.780 -13.432  0.00  0.00           C  
ATOM   3188  CD  GLN A 411       0.692  59.979 -14.963  0.00  0.00           C  
ATOM   3189  OE1 GLN A 411      -0.192  60.602 -15.490  0.00  0.00           O  
ATOM   3190  NE2 GLN A 411       1.580  59.521 -15.784  0.00  0.00           N  
ATOM   3191  N   PHE A 412      -0.739  56.662 -11.590  0.00  0.00           N  
ATOM   3192  CA  PHE A 412       0.173  55.718 -10.989  0.00  0.00           C  
ATOM   3193  C   PHE A 412      -0.509  54.427 -10.568  0.00  0.00           C  
ATOM   3194  O   PHE A 412      -1.469  54.386  -9.807  0.00  0.00           O  
ATOM   3195  CB  PHE A 412       0.866  56.348  -9.794  0.00  0.00           C  
ATOM   3196  CG  PHE A 412       1.712  57.561 -10.100  0.00  0.00           C  
ATOM   3197  CD1 PHE A 412       1.526  58.727  -9.325  0.00  0.00           C  
ATOM   3198  CE1 PHE A 412       2.247  59.898  -9.670  0.00  0.00           C  
ATOM   3199  CZ  PHE A 412       3.435  59.707 -10.498  0.00  0.00           C  
ATOM   3200  CD2 PHE A 412       2.885  57.423 -10.913  0.00  0.00           C  
ATOM   3201  CE2 PHE A 412       3.829  58.448 -11.031  0.00  0.00           C  
ATOM   3202  N   SER A 413      -0.119  53.316 -11.136  0.00  0.00           N  
ATOM   3203  CA  SER A 413      -0.636  51.910 -10.881  0.00  0.00           C  
ATOM   3204  C   SER A 413      -0.005  51.080  -9.695  0.00  0.00           C  
ATOM   3205  O   SER A 413      -0.576  50.152  -9.128  0.00  0.00           O  
ATOM   3206  CB  SER A 413      -0.284  51.133 -12.181  0.00  0.00           C  
ATOM   3207  OG  SER A 413      -1.212  51.462 -13.177  0.00  0.00           O  
ATOM   3208  N   LEU A 414       1.217  51.410  -9.302  0.00  0.00           N  
ATOM   3209  CA  LEU A 414       1.908  51.088  -8.039  0.00  0.00           C  
ATOM   3210  C   LEU A 414       2.586  52.293  -7.382  0.00  0.00           C  
ATOM   3211  O   LEU A 414       3.224  53.113  -8.037  0.00  0.00           O  
ATOM   3212  CB  LEU A 414       2.832  49.917  -8.310  0.00  0.00           C  
ATOM   3213  CG  LEU A 414       3.456  49.217  -7.130  0.00  0.00           C  
ATOM   3214  CD1 LEU A 414       2.358  48.479  -6.401  0.00  0.00           C  
ATOM   3215  CD2 LEU A 414       4.443  48.188  -7.839  0.00  0.00           C  
ATOM   3216  N   ALA A 415       2.404  52.409  -6.125  0.00  0.00           N  
ATOM   3217  CA  ALA A 415       2.815  53.473  -5.285  0.00  0.00           C  
ATOM   3218  C   ALA A 415       3.343  52.907  -3.931  0.00  0.00           C  
ATOM   3219  O   ALA A 415       2.530  52.326  -3.191  0.00  0.00           O  
ATOM   3220  CB  ALA A 415       1.688  54.510  -5.049  0.00  0.00           C  
ATOM   3221  N   VAL A 416       4.624  53.052  -3.700  0.00  0.00           N  
ATOM   3222  CA  VAL A 416       5.245  52.683  -2.406  0.00  0.00           C  
ATOM   3223  C   VAL A 416       6.112  53.783  -1.813  0.00  0.00           C  
ATOM   3224  O   VAL A 416       7.125  54.103  -2.463  0.00  0.00           O  
ATOM   3225  CB  VAL A 416       6.072  51.322  -2.759  0.00  0.00           C  
ATOM   3226  CG1 VAL A 416       6.556  50.627  -1.445  0.00  0.00           C  
ATOM   3227  CG2 VAL A 416       5.349  50.297  -3.544  0.00  0.00           C  
ATOM   3228  N   VAL A 417       5.679  54.338  -0.667  0.00  0.00           N  
ATOM   3229  CA  VAL A 417       5.981  55.717  -0.267  0.00  0.00           C  
ATOM   3230  C   VAL A 417       6.321  55.790   1.218  0.00  0.00           C  
ATOM   3231  O   VAL A 417       5.392  55.660   2.055  0.00  0.00           O  
ATOM   3232  CB  VAL A 417       4.711  56.564  -0.497  0.00  0.00           C  
ATOM   3233  CG1 VAL A 417       4.810  58.060  -0.121  0.00  0.00           C  
ATOM   3234  CG2 VAL A 417       4.200  56.541  -1.987  0.00  0.00           C  
ATOM   3235  N   SER A 418       7.599  56.115   1.543  0.00  0.00           N  
ATOM   3236  CA  SER A 418       8.104  56.191   2.906  0.00  0.00           C  
ATOM   3237  C   SER A 418       7.924  54.937   3.843  0.00  0.00           C  
ATOM   3238  O   SER A 418       7.432  55.002   4.983  0.00  0.00           O  
ATOM   3239  CB  SER A 418       7.566  57.435   3.470  0.00  0.00           C  
ATOM   3240  OG  SER A 418       7.969  58.698   2.987  0.00  0.00           O  
ATOM   3241  N   LEU A 419       8.159  53.746   3.323  0.00  0.00           N  
ATOM   3242  CA  LEU A 419       8.085  52.471   4.097  0.00  0.00           C  
ATOM   3243  C   LEU A 419       9.466  52.081   4.730  0.00  0.00           C  
ATOM   3244  O   LEU A 419      10.477  52.613   4.336  0.00  0.00           O  
ATOM   3245  CB  LEU A 419       7.672  51.395   3.097  0.00  0.00           C  
ATOM   3246  CG  LEU A 419       6.203  51.366   2.467  0.00  0.00           C  
ATOM   3247  CD1 LEU A 419       5.904  50.008   1.755  0.00  0.00           C  
ATOM   3248  CD2 LEU A 419       5.080  51.698   3.446  0.00  0.00           C  
ATOM   3249  N   ASN A 420       9.473  51.058   5.535  0.00  0.00           N  
ATOM   3250  CA  ASN A 420      10.593  50.586   6.393  0.00  0.00           C  
ATOM   3251  C   ASN A 420      11.465  49.484   5.674  0.00  0.00           C  
ATOM   3252  O   ASN A 420      12.562  49.119   6.111  0.00  0.00           O  
ATOM   3253  CB  ASN A 420      10.146  50.168   7.802  0.00  0.00           C  
ATOM   3254  CG  ASN A 420       9.217  51.094   8.511  0.00  0.00           C  
ATOM   3255  OD1 ASN A 420       8.010  50.870   8.661  0.00  0.00           O  
ATOM   3256  ND2 ASN A 420       9.713  52.223   9.048  0.00  0.00           N  
ATOM   3257  N   ILE A 421      10.859  48.951   4.531  0.00  0.00           N  
ATOM   3258  CA  ILE A 421      11.239  47.745   3.730  0.00  0.00           C  
ATOM   3259  C   ILE A 421      12.588  48.029   3.085  0.00  0.00           C  
ATOM   3260  O   ILE A 421      12.966  49.155   2.798  0.00  0.00           O  
ATOM   3261  CB  ILE A 421      10.120  47.276   2.707  0.00  0.00           C  
ATOM   3262  CG2 ILE A 421       8.695  47.293   3.347  0.00  0.00           C  
ATOM   3263  CG1 ILE A 421      10.141  48.200   1.444  0.00  0.00           C  
ATOM   3264  CD1 ILE A 421       8.957  47.992   0.406  0.00  0.00           C  
ATOM   3265  N   THR A 422      13.299  46.976   2.786  0.00  0.00           N  
ATOM   3266  CA  THR A 422      14.726  47.040   2.221  0.00  0.00           C  
ATOM   3267  C   THR A 422      14.906  46.435   0.846  0.00  0.00           C  
ATOM   3268  O   THR A 422      15.854  46.534   0.113  0.00  0.00           O  
ATOM   3269  CB  THR A 422      15.805  46.310   3.036  0.00  0.00           C  
ATOM   3270  OG1 THR A 422      15.653  44.909   3.243  0.00  0.00           O  
ATOM   3271  CG2 THR A 422      15.834  46.920   4.433  0.00  0.00           C  
ATOM   3272  N   SER A 423      13.902  45.608   0.472  0.00  0.00           N  
ATOM   3273  CA  SER A 423      13.707  44.762  -0.742  0.00  0.00           C  
ATOM   3274  C   SER A 423      12.269  44.833  -1.208  0.00  0.00           C  
ATOM   3275  O   SER A 423      11.434  45.189  -0.457  0.00  0.00           O  
ATOM   3276  CB  SER A 423      14.099  43.301  -0.466  0.00  0.00           C  
ATOM   3277  OG  SER A 423      15.556  43.327  -0.329  0.00  0.00           O  
ATOM   3278  N   LEU A 424      11.932  44.502  -2.477  0.00  0.00           N  
ATOM   3279  CA  LEU A 424      10.514  44.590  -3.008  0.00  0.00           C  
ATOM   3280  C   LEU A 424       9.762  43.249  -2.890  0.00  0.00           C  
ATOM   3281  O   LEU A 424       8.589  43.215  -2.479  0.00  0.00           O  
ATOM   3282  CB  LEU A 424      10.390  45.206  -4.358  0.00  0.00           C  
ATOM   3283  CG  LEU A 424      10.186  46.751  -4.355  0.00  0.00           C  
ATOM   3284  CD1 LEU A 424      10.225  47.152  -5.811  0.00  0.00           C  
ATOM   3285  CD2 LEU A 424       8.807  47.227  -3.807  0.00  0.00           C  
ATOM   3286  N   GLY A 425      10.472  42.147  -3.152  0.00  0.00           N  
ATOM   3287  CA  GLY A 425       9.899  40.837  -3.018  0.00  0.00           C  
ATOM   3288  C   GLY A 425       8.709  40.479  -3.901  0.00  0.00           C  
ATOM   3289  O   GLY A 425       8.113  39.451  -3.628  0.00  0.00           O  
ATOM   3290  N   LEU A 426       8.375  41.234  -4.974  0.00  0.00           N  
ATOM   3291  CA  LEU A 426       7.233  41.067  -5.938  0.00  0.00           C  
ATOM   3292  C   LEU A 426       7.563  39.947  -6.974  0.00  0.00           C  
ATOM   3293  O   LEU A 426       7.478  40.090  -8.172  0.00  0.00           O  
ATOM   3294  CB  LEU A 426       7.029  42.464  -6.608  0.00  0.00           C  
ATOM   3295  CG  LEU A 426       6.250  43.398  -5.612  0.00  0.00           C  
ATOM   3296  CD1 LEU A 426       6.082  44.734  -6.363  0.00  0.00           C  
ATOM   3297  CD2 LEU A 426       4.836  43.036  -5.226  0.00  0.00           C  
ATOM   3298  N   ARG A 427       7.825  38.752  -6.436  0.00  0.00           N  
ATOM   3299  CA  ARG A 427       8.558  37.667  -7.184  0.00  0.00           C  
ATOM   3300  C   ARG A 427       7.792  37.047  -8.421  0.00  0.00           C  
ATOM   3301  O   ARG A 427       8.275  36.091  -9.015  0.00  0.00           O  
ATOM   3302  CB  ARG A 427       8.968  36.506  -6.186  0.00  0.00           C  
ATOM   3303  CG  ARG A 427      10.238  36.954  -5.344  0.00  0.00           C  
ATOM   3304  CD  ARG A 427      10.722  35.958  -4.384  0.00  0.00           C  
ATOM   3305  NE  ARG A 427      11.964  36.339  -3.705  0.00  0.00           N  
ATOM   3306  CZ  ARG A 427      12.505  35.561  -2.738  0.00  0.00           C  
ATOM   3307  NH1 ARG A 427      12.111  34.386  -2.376  0.00  0.00           N  
ATOM   3308  NH2 ARG A 427      13.673  35.798  -2.217  0.00  0.00           N  
ATOM   3309  N   SER A 428       6.527  37.349  -8.542  0.00  0.00           N  
ATOM   3310  CA  SER A 428       5.588  36.885  -9.583  0.00  0.00           C  
ATOM   3311  C   SER A 428       5.144  37.963 -10.505  0.00  0.00           C  
ATOM   3312  O   SER A 428       4.529  37.549 -11.469  0.00  0.00           O  
ATOM   3313  CB  SER A 428       4.393  36.230  -8.928  0.00  0.00           C  
ATOM   3314  OG  SER A 428       4.906  35.181  -8.060  0.00  0.00           O  
ATOM   3315  N   LEU A 429       5.353  39.314 -10.362  0.00  0.00           N  
ATOM   3316  CA  LEU A 429       4.751  40.341 -11.189  0.00  0.00           C  
ATOM   3317  C   LEU A 429       5.182  40.244 -12.658  0.00  0.00           C  
ATOM   3318  O   LEU A 429       6.386  40.281 -12.977  0.00  0.00           O  
ATOM   3319  CB  LEU A 429       5.083  41.707 -10.503  0.00  0.00           C  
ATOM   3320  CG  LEU A 429       4.506  42.956 -11.267  0.00  0.00           C  
ATOM   3321  CD1 LEU A 429       2.974  42.899 -11.450  0.00  0.00           C  
ATOM   3322  CD2 LEU A 429       4.913  44.190 -10.377  0.00  0.00           C  
ATOM   3323  N   LYS A 430       4.262  40.253 -13.592  0.00  0.00           N  
ATOM   3324  CA  LYS A 430       4.446  39.887 -14.954  0.00  0.00           C  
ATOM   3325  C   LYS A 430       3.990  40.951 -15.945  0.00  0.00           C  
ATOM   3326  O   LYS A 430       4.698  41.178 -16.889  0.00  0.00           O  
ATOM   3327  CB  LYS A 430       3.674  38.524 -15.169  0.00  0.00           C  
ATOM   3328  CG  LYS A 430       4.312  37.454 -16.068  0.00  0.00           C  
ATOM   3329  CD  LYS A 430       3.290  36.464 -16.593  0.00  0.00           C  
ATOM   3330  CE  LYS A 430       4.002  35.384 -17.372  0.00  0.00           C  
ATOM   3331  NZ  LYS A 430       4.490  35.991 -18.678  0.00  0.00           N  
ATOM   3332  N   GLU A 431       2.888  41.600 -15.757  0.00  0.00           N  
ATOM   3333  CA  GLU A 431       2.477  42.764 -16.498  0.00  0.00           C  
ATOM   3334  C   GLU A 431       1.954  43.871 -15.675  0.00  0.00           C  
ATOM   3335  O   GLU A 431       1.365  43.596 -14.627  0.00  0.00           O  
ATOM   3336  CB  GLU A 431       1.352  42.264 -17.443  0.00  0.00           C  
ATOM   3337  CG  GLU A 431       1.248  43.177 -18.698  0.00  0.00           C  
ATOM   3338  CD  GLU A 431       0.419  42.465 -19.837  0.00  0.00           C  
ATOM   3339  OE1 GLU A 431      -0.783  42.796 -19.928  0.00  0.00           O  
ATOM   3340  OE2 GLU A 431       1.060  41.920 -20.797  0.00  0.00           O  
ATOM   3341  N   ILE A 432       2.183  45.112 -16.153  0.00  0.00           N  
ATOM   3342  CA  ILE A 432       1.453  46.293 -15.687  0.00  0.00           C  
ATOM   3343  C   ILE A 432       0.953  47.024 -16.948  0.00  0.00           C  
ATOM   3344  O   ILE A 432       1.729  47.702 -17.607  0.00  0.00           O  
ATOM   3345  CB  ILE A 432       2.290  47.233 -14.793  0.00  0.00           C  
ATOM   3346  CG2 ILE A 432       1.194  48.300 -14.338  0.00  0.00           C  
ATOM   3347  CG1 ILE A 432       2.939  46.492 -13.618  0.00  0.00           C  
ATOM   3348  CD1 ILE A 432       3.938  47.474 -12.882  0.00  0.00           C  
ATOM   3349  N   SER A 433      -0.363  46.868 -17.193  0.00  0.00           N  
ATOM   3350  CA  SER A 433      -0.924  47.069 -18.486  0.00  0.00           C  
ATOM   3351  C   SER A 433      -1.212  48.538 -18.795  0.00  0.00           C  
ATOM   3352  O   SER A 433      -1.469  48.712 -20.035  0.00  0.00           O  
ATOM   3353  CB  SER A 433      -2.161  46.287 -18.755  0.00  0.00           C  
ATOM   3354  OG  SER A 433      -2.127  44.972 -18.274  0.00  0.00           O  
ATOM   3355  N   ASP A 434      -1.151  49.413 -17.807  0.00  0.00           N  
ATOM   3356  CA  ASP A 434      -1.332  50.856 -17.920  0.00  0.00           C  
ATOM   3357  C   ASP A 434      -0.868  51.567 -16.664  0.00  0.00           C  
ATOM   3358  O   ASP A 434      -0.700  50.933 -15.619  0.00  0.00           O  
ATOM   3359  CB  ASP A 434      -2.829  51.147 -17.991  0.00  0.00           C  
ATOM   3360  CG  ASP A 434      -3.255  52.469 -18.478  0.00  0.00           C  
ATOM   3361  OD1 ASP A 434      -4.467  52.774 -18.535  0.00  0.00           O  
ATOM   3362  OD2 ASP A 434      -2.445  53.242 -18.971  0.00  0.00           O  
ATOM   3363  N   GLY A 435      -0.621  52.934 -16.768  0.00  0.00           N  
ATOM   3364  CA  GLY A 435      -0.143  53.795 -15.692  0.00  0.00           C  
ATOM   3365  C   GLY A 435       1.301  53.616 -15.258  0.00  0.00           C  
ATOM   3366  O   GLY A 435       1.992  52.666 -15.604  0.00  0.00           O  
ATOM   3367  N   ASP A 436       1.770  54.604 -14.531  0.00  0.00           N  
ATOM   3368  CA  ASP A 436       3.117  54.721 -14.032  0.00  0.00           C  
ATOM   3369  C   ASP A 436       3.412  53.936 -12.702  0.00  0.00           C  
ATOM   3370  O   ASP A 436       2.554  53.528 -11.949  0.00  0.00           O  
ATOM   3371  CB  ASP A 436       3.510  56.233 -13.964  0.00  0.00           C  
ATOM   3372  CG  ASP A 436       3.766  56.959 -15.295  0.00  0.00           C  
ATOM   3373  OD1 ASP A 436       4.156  58.113 -15.156  0.00  0.00           O  
ATOM   3374  OD2 ASP A 436       3.569  56.419 -16.358  0.00  0.00           O  
ATOM   3375  N   VAL A 437       4.641  53.897 -12.255  0.00  0.00           N  
ATOM   3376  CA  VAL A 437       5.032  53.395 -10.951  0.00  0.00           C  
ATOM   3377  C   VAL A 437       5.806  54.461 -10.159  0.00  0.00           C  
ATOM   3378  O   VAL A 437       6.426  55.359 -10.715  0.00  0.00           O  
ATOM   3379  CB  VAL A 437       5.885  52.116 -11.216  0.00  0.00           C  
ATOM   3380  CG1 VAL A 437       6.641  51.677 -10.000  0.00  0.00           C  
ATOM   3381  CG2 VAL A 437       4.959  50.943 -11.716  0.00  0.00           C  
ATOM   3382  N   ILE A 438       5.753  54.421  -8.822  0.00  0.00           N  
ATOM   3383  CA  ILE A 438       6.480  55.348  -7.992  0.00  0.00           C  
ATOM   3384  C   ILE A 438       6.882  54.593  -6.677  0.00  0.00           C  
ATOM   3385  O   ILE A 438       6.131  54.080  -5.869  0.00  0.00           O  
ATOM   3386  CB  ILE A 438       5.744  56.690  -7.875  0.00  0.00           C  
ATOM   3387  CG2 ILE A 438       4.437  56.554  -7.099  0.00  0.00           C  
ATOM   3388  CG1 ILE A 438       6.682  57.560  -6.927  0.00  0.00           C  
ATOM   3389  CD1 ILE A 438       6.126  59.024  -6.729  0.00  0.00           C  
ATOM   3390  N   ILE A 439       8.225  54.570  -6.566  0.00  0.00           N  
ATOM   3391  CA  ILE A 439       8.937  54.201  -5.341  0.00  0.00           C  
ATOM   3392  C   ILE A 439       9.698  55.445  -4.760  0.00  0.00           C  
ATOM   3393  O   ILE A 439      10.797  55.853  -5.146  0.00  0.00           O  
ATOM   3394  CB  ILE A 439       9.905  53.020  -5.642  0.00  0.00           C  
ATOM   3395  CG2 ILE A 439      10.285  52.494  -4.216  0.00  0.00           C  
ATOM   3396  CG1 ILE A 439       9.286  51.808  -6.427  0.00  0.00           C  
ATOM   3397  CD1 ILE A 439       8.041  51.103  -5.939  0.00  0.00           C  
ATOM   3398  N   SER A 440       9.018  56.083  -3.759  0.00  0.00           N  
ATOM   3399  CA  SER A 440       9.564  57.297  -3.088  0.00  0.00           C  
ATOM   3400  C   SER A 440       9.946  57.149  -1.641  0.00  0.00           C  
ATOM   3401  O   SER A 440       9.113  56.733  -0.830  0.00  0.00           O  
ATOM   3402  CB  SER A 440       8.745  58.611  -3.314  0.00  0.00           C  
ATOM   3403  OG  SER A 440       7.671  58.740  -2.404  0.00  0.00           O  
ATOM   3404  N   GLY A 441      11.164  57.580  -1.257  0.00  0.00           N  
ATOM   3405  CA  GLY A 441      11.488  57.983   0.134  0.00  0.00           C  
ATOM   3406  C   GLY A 441      11.785  56.893   1.156  0.00  0.00           C  
ATOM   3407  O   GLY A 441      11.732  57.169   2.362  0.00  0.00           O  
ATOM   3408  N   ASN A 442      11.946  55.706   0.646  0.00  0.00           N  
ATOM   3409  CA  ASN A 442      12.102  54.461   1.484  0.00  0.00           C  
ATOM   3410  C   ASN A 442      13.531  54.330   1.972  0.00  0.00           C  
ATOM   3411  O   ASN A 442      14.407  53.893   1.149  0.00  0.00           O  
ATOM   3412  CB  ASN A 442      11.566  53.301   0.690  0.00  0.00           C  
ATOM   3413  CG  ASN A 442      10.129  53.632   0.066  0.00  0.00           C  
ATOM   3414  OD1 ASN A 442       9.174  53.418   0.807  0.00  0.00           O  
ATOM   3415  ND2 ASN A 442      10.044  53.910  -1.160  0.00  0.00           N  
ATOM   3416  N   LYS A 443      13.897  54.846   3.155  0.00  0.00           N  
ATOM   3417  CA  LYS A 443      15.247  55.151   3.744  0.00  0.00           C  
ATOM   3418  C   LYS A 443      16.188  53.951   3.645  0.00  0.00           C  
ATOM   3419  O   LYS A 443      17.412  54.097   3.588  0.00  0.00           O  
ATOM   3420  CB  LYS A 443      15.179  55.550   5.206  0.00  0.00           C  
ATOM   3421  CG  LYS A 443      14.355  56.824   5.468  0.00  0.00           C  
ATOM   3422  CD  LYS A 443      14.287  57.350   6.856  0.00  0.00           C  
ATOM   3423  CE  LYS A 443      13.538  58.649   7.017  0.00  0.00           C  
ATOM   3424  NZ  LYS A 443      14.325  59.721   6.420  0.00  0.00           N  
ATOM   3425  N   ASN A 444      15.713  52.673   3.523  0.00  0.00           N  
ATOM   3426  CA  ASN A 444      16.438  51.422   3.607  0.00  0.00           C  
ATOM   3427  C   ASN A 444      16.350  50.594   2.319  0.00  0.00           C  
ATOM   3428  O   ASN A 444      17.046  49.609   2.178  0.00  0.00           O  
ATOM   3429  CB  ASN A 444      16.031  50.740   4.968  0.00  0.00           C  
ATOM   3430  CG  ASN A 444      16.007  51.587   6.175  0.00  0.00           C  
ATOM   3431  OD1 ASN A 444      16.825  52.454   6.433  0.00  0.00           O  
ATOM   3432  ND2 ASN A 444      14.874  51.705   6.836  0.00  0.00           N  
ATOM   3433  N   LEU A 445      15.364  50.974   1.392  0.00  0.00           N  
ATOM   3434  CA  LEU A 445      14.986  50.101   0.248  0.00  0.00           C  
ATOM   3435  C   LEU A 445      16.214  50.087  -0.664  0.00  0.00           C  
ATOM   3436  O   LEU A 445      16.652  51.122  -1.138  0.00  0.00           O  
ATOM   3437  CB  LEU A 445      13.770  50.746  -0.463  0.00  0.00           C  
ATOM   3438  CG  LEU A 445      13.339  49.795  -1.636  0.00  0.00           C  
ATOM   3439  CD1 LEU A 445      13.218  48.344  -1.382  0.00  0.00           C  
ATOM   3440  CD2 LEU A 445      11.975  50.328  -2.148  0.00  0.00           C  
ATOM   3441  N   CYS A 446      16.839  48.936  -0.952  0.00  0.00           N  
ATOM   3442  CA  CYS A 446      17.920  48.916  -1.938  0.00  0.00           C  
ATOM   3443  C   CYS A 446      17.480  48.461  -3.345  0.00  0.00           C  
ATOM   3444  O   CYS A 446      18.379  48.392  -4.138  0.00  0.00           O  
ATOM   3445  CB  CYS A 446      19.005  48.013  -1.383  0.00  0.00           C  
ATOM   3446  SG  CYS A 446      20.134  48.651  -0.133  0.00  0.00           S  
ATOM   3447  N   TYR A 447      16.229  48.038  -3.616  0.00  0.00           N  
ATOM   3448  CA  TYR A 447      15.829  47.350  -4.826  0.00  0.00           C  
ATOM   3449  C   TYR A 447      14.484  47.889  -5.366  0.00  0.00           C  
ATOM   3450  O   TYR A 447      13.423  47.520  -4.900  0.00  0.00           O  
ATOM   3451  CB  TYR A 447      15.640  45.839  -4.472  0.00  0.00           C  
ATOM   3452  CG  TYR A 447      16.839  45.159  -3.915  0.00  0.00           C  
ATOM   3453  CD1 TYR A 447      17.149  45.166  -2.581  0.00  0.00           C  
ATOM   3454  CE1 TYR A 447      18.177  44.417  -1.956  0.00  0.00           C  
ATOM   3455  CZ  TYR A 447      19.013  43.624  -2.832  0.00  0.00           C  
ATOM   3456  OH  TYR A 447      20.090  42.955  -2.272  0.00  0.00           O  
ATOM   3457  CD2 TYR A 447      17.637  44.318  -4.770  0.00  0.00           C  
ATOM   3458  CE2 TYR A 447      18.726  43.524  -4.205  0.00  0.00           C  
ATOM   3459  N   ALA A 448      14.627  48.843  -6.229  0.00  0.00           N  
ATOM   3460  CA  ALA A 448      13.579  49.602  -6.922  0.00  0.00           C  
ATOM   3461  C   ALA A 448      14.024  49.990  -8.342  0.00  0.00           C  
ATOM   3462  O   ALA A 448      13.356  49.786  -9.319  0.00  0.00           O  
ATOM   3463  CB  ALA A 448      13.376  50.890  -6.083  0.00  0.00           C  
ATOM   3464  N   ASN A 449      15.204  50.602  -8.445  0.00  0.00           N  
ATOM   3465  CA  ASN A 449      15.989  50.978  -9.643  0.00  0.00           C  
ATOM   3466  C   ASN A 449      16.563  49.686 -10.274  0.00  0.00           C  
ATOM   3467  O   ASN A 449      17.070  49.705 -11.391  0.00  0.00           O  
ATOM   3468  CB  ASN A 449      17.073  52.035  -9.285  0.00  0.00           C  
ATOM   3469  CG  ASN A 449      17.675  52.649 -10.527  0.00  0.00           C  
ATOM   3470  OD1 ASN A 449      16.907  53.332 -11.210  0.00  0.00           O  
ATOM   3471  ND2 ASN A 449      18.892  52.407 -10.875  0.00  0.00           N  
ATOM   3472  N   THR A 450      16.528  48.580  -9.513  0.00  0.00           N  
ATOM   3473  CA  THR A 450      17.153  47.293  -9.798  0.00  0.00           C  
ATOM   3474  C   THR A 450      16.359  46.420 -10.792  0.00  0.00           C  
ATOM   3475  O   THR A 450      16.727  45.276 -11.042  0.00  0.00           O  
ATOM   3476  CB  THR A 450      17.416  46.486  -8.575  0.00  0.00           C  
ATOM   3477  OG1 THR A 450      16.296  46.417  -7.746  0.00  0.00           O  
ATOM   3478  CG2 THR A 450      18.649  46.801  -7.803  0.00  0.00           C  
ATOM   3479  N   ILE A 451      15.295  46.963 -11.415  0.00  0.00           N  
ATOM   3480  CA  ILE A 451      14.327  46.168 -12.146  0.00  0.00           C  
ATOM   3481  C   ILE A 451      14.063  46.685 -13.567  0.00  0.00           C  
ATOM   3482  O   ILE A 451      13.915  47.880 -13.643  0.00  0.00           O  
ATOM   3483  CB  ILE A 451      12.972  46.001 -11.413  0.00  0.00           C  
ATOM   3484  CG2 ILE A 451      12.130  44.943 -12.056  0.00  0.00           C  
ATOM   3485  CG1 ILE A 451      13.107  45.494  -9.927  0.00  0.00           C  
ATOM   3486  CD1 ILE A 451      13.357  46.561  -8.797  0.00  0.00           C  
ATOM   3487  N   ASN A 452      14.034  45.809 -14.586  0.00  0.00           N  
ATOM   3488  CA  ASN A 452      13.666  46.276 -15.887  0.00  0.00           C  
ATOM   3489  C   ASN A 452      12.187  46.717 -15.994  0.00  0.00           C  
ATOM   3490  O   ASN A 452      11.460  46.024 -16.674  0.00  0.00           O  
ATOM   3491  CB  ASN A 452      13.981  45.201 -16.860  0.00  0.00           C  
ATOM   3492  CG  ASN A 452      13.747  45.527 -18.300  0.00  0.00           C  
ATOM   3493  OD1 ASN A 452      13.563  46.699 -18.597  0.00  0.00           O  
ATOM   3494  ND2 ASN A 452      13.876  44.610 -19.157  0.00  0.00           N  
ATOM   3495  N   TRP A 453      11.723  47.782 -15.346  0.00  0.00           N  
ATOM   3496  CA  TRP A 453      10.261  48.145 -15.357  0.00  0.00           C  
ATOM   3497  C   TRP A 453       9.560  48.171 -16.751  0.00  0.00           C  
ATOM   3498  O   TRP A 453       8.398  47.791 -16.850  0.00  0.00           O  
ATOM   3499  CB  TRP A 453      10.007  49.502 -14.549  0.00  0.00           C  
ATOM   3500  CG  TRP A 453      10.320  49.419 -13.067  0.00  0.00           C  
ATOM   3501  CD1 TRP A 453      11.517  49.698 -12.475  0.00  0.00           C  
ATOM   3502  NE1 TRP A 453      11.383  49.517 -11.117  0.00  0.00           N  
ATOM   3503  CE2 TRP A 453      10.195  48.978 -10.755  0.00  0.00           C  
ATOM   3504  CD2 TRP A 453       9.399  49.049 -11.981  0.00  0.00           C  
ATOM   3505  CE3 TRP A 453       8.055  48.564 -11.892  0.00  0.00           C  
ATOM   3506  CZ3 TRP A 453       7.605  48.002 -10.662  0.00  0.00           C  
ATOM   3507  CZ2 TRP A 453       9.652  48.673  -9.530  0.00  0.00           C  
ATOM   3508  CH2 TRP A 453       8.355  48.130  -9.487  0.00  0.00           C  
ATOM   3509  N   LYS A 454      10.316  48.617 -17.780  0.00  0.00           N  
ATOM   3510  CA  LYS A 454       9.863  48.752 -19.139  0.00  0.00           C  
ATOM   3511  C   LYS A 454       9.378  47.493 -19.739  0.00  0.00           C  
ATOM   3512  O   LYS A 454       8.364  47.579 -20.433  0.00  0.00           O  
ATOM   3513  CB  LYS A 454      10.959  49.383 -20.021  0.00  0.00           C  
ATOM   3514  CG  LYS A 454      10.335  49.933 -21.364  0.00  0.00           C  
ATOM   3515  CD  LYS A 454      11.328  50.698 -22.184  0.00  0.00           C  
ATOM   3516  CE  LYS A 454      10.726  51.101 -23.547  0.00  0.00           C  
ATOM   3517  NZ  LYS A 454       9.671  52.132 -23.362  0.00  0.00           N  
ATOM   3518  N   LYS A 455       9.940  46.327 -19.424  0.00  0.00           N  
ATOM   3519  CA  LYS A 455       9.373  44.987 -19.774  0.00  0.00           C  
ATOM   3520  C   LYS A 455       8.040  44.597 -19.042  0.00  0.00           C  
ATOM   3521  O   LYS A 455       7.286  43.851 -19.641  0.00  0.00           O  
ATOM   3522  CB  LYS A 455      10.512  43.987 -19.565  0.00  0.00           C  
ATOM   3523  CG  LYS A 455      10.130  42.554 -20.086  0.00  0.00           C  
ATOM   3524  CD  LYS A 455      11.337  41.723 -20.465  0.00  0.00           C  
ATOM   3525  CE  LYS A 455      11.820  42.024 -21.856  0.00  0.00           C  
ATOM   3526  NZ  LYS A 455      12.794  41.052 -22.382  0.00  0.00           N  
ATOM   3527  N   LEU A 456       7.843  45.111 -17.827  0.00  0.00           N  
ATOM   3528  CA  LEU A 456       6.525  44.985 -17.099  0.00  0.00           C  
ATOM   3529  C   LEU A 456       5.521  45.882 -17.744  0.00  0.00           C  
ATOM   3530  O   LEU A 456       4.364  45.462 -17.762  0.00  0.00           O  
ATOM   3531  CB  LEU A 456       6.724  45.177 -15.517  0.00  0.00           C  
ATOM   3532  CG  LEU A 456       7.975  44.470 -14.898  0.00  0.00           C  
ATOM   3533  CD1 LEU A 456       8.042  44.983 -13.411  0.00  0.00           C  
ATOM   3534  CD2 LEU A 456       8.023  42.995 -15.047  0.00  0.00           C  
ATOM   3535  N   PHE A 457       5.800  47.100 -18.242  0.00  0.00           N  
ATOM   3536  CA  PHE A 457       4.722  47.932 -18.841  0.00  0.00           C  
ATOM   3537  C   PHE A 457       4.002  47.339 -20.018  0.00  0.00           C  
ATOM   3538  O   PHE A 457       4.627  46.636 -20.824  0.00  0.00           O  
ATOM   3539  CB  PHE A 457       5.322  49.301 -19.312  0.00  0.00           C  
ATOM   3540  CG  PHE A 457       5.936  50.144 -18.261  0.00  0.00           C  
ATOM   3541  CD1 PHE A 457       6.955  51.076 -18.637  0.00  0.00           C  
ATOM   3542  CE1 PHE A 457       7.665  51.793 -17.710  0.00  0.00           C  
ATOM   3543  CZ  PHE A 457       7.316  51.827 -16.356  0.00  0.00           C  
ATOM   3544  CD2 PHE A 457       5.563  50.103 -16.924  0.00  0.00           C  
ATOM   3545  CE2 PHE A 457       6.268  50.936 -16.002  0.00  0.00           C  
ATOM   3546  N   GLY A 458       2.719  47.576 -20.165  0.00  0.00           N  
ATOM   3547  CA  GLY A 458       2.016  47.195 -21.356  0.00  0.00           C  
ATOM   3548  C   GLY A 458       1.901  48.166 -22.551  0.00  0.00           C  
ATOM   3549  O   GLY A 458       1.565  47.737 -23.610  0.00  0.00           O  
ATOM   3550  N   THR A 459       2.276  49.441 -22.333  0.00  0.00           N  
ATOM   3551  CA  THR A 459       2.239  50.579 -23.346  0.00  0.00           C  
ATOM   3552  C   THR A 459       3.398  51.569 -23.273  0.00  0.00           C  
ATOM   3553  O   THR A 459       4.030  51.789 -22.197  0.00  0.00           O  
ATOM   3554  CB  THR A 459       0.810  51.155 -23.357  0.00  0.00           C  
ATOM   3555  OG1 THR A 459       0.546  51.637 -22.044  0.00  0.00           O  
ATOM   3556  CG2 THR A 459      -0.282  50.159 -23.712  0.00  0.00           C  
ATOM   3557  N   SER A 460       3.653  52.277 -24.329  0.00  0.00           N  
ATOM   3558  CA  SER A 460       4.804  53.145 -24.407  0.00  0.00           C  
ATOM   3559  C   SER A 460       4.844  54.362 -23.530  0.00  0.00           C  
ATOM   3560  O   SER A 460       5.953  54.809 -23.014  0.00  0.00           O  
ATOM   3561  CB  SER A 460       5.068  53.588 -25.915  0.00  0.00           C  
ATOM   3562  OG  SER A 460       5.250  52.428 -26.736  0.00  0.00           O  
ATOM   3563  N   GLY A 461       3.736  54.923 -23.155  0.00  0.00           N  
ATOM   3564  CA  GLY A 461       3.588  56.116 -22.278  0.00  0.00           C  
ATOM   3565  C   GLY A 461       3.628  55.764 -20.784  0.00  0.00           C  
ATOM   3566  O   GLY A 461       3.117  56.520 -19.992  0.00  0.00           O  
ATOM   3567  N   GLN A 462       4.195  54.634 -20.323  0.00  0.00           N  
ATOM   3568  CA  GLN A 462       4.363  54.211 -18.921  0.00  0.00           C  
ATOM   3569  C   GLN A 462       5.785  54.501 -18.386  0.00  0.00           C  
ATOM   3570  O   GLN A 462       6.747  54.375 -19.110  0.00  0.00           O  
ATOM   3571  CB  GLN A 462       3.959  52.702 -18.833  0.00  0.00           C  
ATOM   3572  CG  GLN A 462       2.438  52.370 -19.043  0.00  0.00           C  
ATOM   3573  CD  GLN A 462       2.132  50.901 -18.807  0.00  0.00           C  
ATOM   3574  OE1 GLN A 462       1.886  50.062 -19.660  0.00  0.00           O  
ATOM   3575  NE2 GLN A 462       1.899  50.493 -17.593  0.00  0.00           N  
ATOM   3576  N   LYS A 463       5.886  54.908 -17.122  0.00  0.00           N  
ATOM   3577  CA  LYS A 463       7.135  55.392 -16.539  0.00  0.00           C  
ATOM   3578  C   LYS A 463       7.225  54.975 -15.049  0.00  0.00           C  
ATOM   3579  O   LYS A 463       6.240  54.970 -14.324  0.00  0.00           O  
ATOM   3580  CB  LYS A 463       7.269  56.929 -16.658  0.00  0.00           C  
ATOM   3581  CG  LYS A 463       7.274  57.452 -18.059  0.00  0.00           C  
ATOM   3582  CD  LYS A 463       7.515  58.965 -18.195  0.00  0.00           C  
ATOM   3583  CE  LYS A 463       6.961  59.562 -19.539  0.00  0.00           C  
ATOM   3584  NZ  LYS A 463       7.640  59.030 -20.744  0.00  0.00           N  
ATOM   3585  N   THR A 464       8.427  54.689 -14.580  0.00  0.00           N  
ATOM   3586  CA  THR A 464       8.744  54.558 -13.135  0.00  0.00           C  
ATOM   3587  C   THR A 464       9.449  55.762 -12.647  0.00  0.00           C  
ATOM   3588  O   THR A 464      10.357  56.223 -13.307  0.00  0.00           O  
ATOM   3589  CB  THR A 464       9.517  53.243 -12.838  0.00  0.00           C  
ATOM   3590  OG1 THR A 464       9.626  53.029 -11.434  0.00  0.00           O  
ATOM   3591  CG2 THR A 464      10.892  53.292 -13.424  0.00  0.00           C  
ATOM   3592  N   LYS A 465       9.004  56.275 -11.459  0.00  0.00           N  
ATOM   3593  CA  LYS A 465       9.634  57.398 -10.685  0.00  0.00           C  
ATOM   3594  C   LYS A 465      10.294  56.918  -9.354  0.00  0.00           C  
ATOM   3595  O   LYS A 465       9.515  56.506  -8.457  0.00  0.00           O  
ATOM   3596  CB  LYS A 465       8.461  58.394 -10.535  0.00  0.00           C  
ATOM   3597  CG  LYS A 465       8.772  59.593  -9.637  0.00  0.00           C  
ATOM   3598  CD  LYS A 465       9.891  60.470 -10.202  0.00  0.00           C  
ATOM   3599  CE  LYS A 465       9.890  60.818 -11.758  0.00  0.00           C  
ATOM   3600  NZ  LYS A 465      11.000  61.705 -12.055  0.00  0.00           N  
ATOM   3601  N   ILE A 466      11.622  57.035  -9.341  0.00  0.00           N  
ATOM   3602  CA  ILE A 466      12.397  56.431  -8.264  0.00  0.00           C  
ATOM   3603  C   ILE A 466      13.332  57.509  -7.640  0.00  0.00           C  
ATOM   3604  O   ILE A 466      14.134  58.162  -8.330  0.00  0.00           O  
ATOM   3605  CB  ILE A 466      13.173  55.284  -8.979  0.00  0.00           C  
ATOM   3606  CG2 ILE A 466      14.044  54.653  -7.936  0.00  0.00           C  
ATOM   3607  CG1 ILE A 466      12.250  54.284  -9.700  0.00  0.00           C  
ATOM   3608  CD1 ILE A 466      12.858  52.888 -10.034  0.00  0.00           C  
ATOM   3609  N   ILE A 467      13.129  57.796  -6.354  0.00  0.00           N  
ATOM   3610  CA  ILE A 467      13.722  59.030  -5.721  0.00  0.00           C  
ATOM   3611  C   ILE A 467      13.742  58.864  -4.184  0.00  0.00           C  
ATOM   3612  O   ILE A 467      12.832  58.231  -3.583  0.00  0.00           O  
ATOM   3613  CB  ILE A 467      12.808  60.254  -6.136  0.00  0.00           C  
ATOM   3614  CG2 ILE A 467      11.386  60.272  -5.680  0.00  0.00           C  
ATOM   3615  CG1 ILE A 467      13.298  61.685  -5.941  0.00  0.00           C  
ATOM   3616  CD1 ILE A 467      14.756  61.967  -6.532  0.00  0.00           C  
ATOM   3617  N   SER A 468      14.819  59.404  -3.589  0.00  0.00           N  
ATOM   3618  CA  SER A 468      15.037  59.544  -2.107  0.00  0.00           C  
ATOM   3619  C   SER A 468      15.015  58.191  -1.341  0.00  0.00           C  
ATOM   3620  O   SER A 468      14.773  58.202  -0.170  0.00  0.00           O  
ATOM   3621  CB  SER A 468      14.081  60.554  -1.606  0.00  0.00           C  
ATOM   3622  OG  SER A 468      14.015  61.699  -2.415  0.00  0.00           O  
ATOM   3623  N   ASN A 469      15.201  57.015  -2.004  0.00  0.00           N  
ATOM   3624  CA  ASN A 469      15.339  55.719  -1.381  0.00  0.00           C  
ATOM   3625  C   ASN A 469      16.797  55.558  -0.867  0.00  0.00           C  
ATOM   3626  O   ASN A 469      17.637  56.442  -1.136  0.00  0.00           O  
ATOM   3627  CB  ASN A 469      14.947  54.657  -2.415  0.00  0.00           C  
ATOM   3628  CG  ASN A 469      13.642  54.998  -3.055  0.00  0.00           C  
ATOM   3629  OD1 ASN A 469      12.655  55.014  -2.282  0.00  0.00           O  
ATOM   3630  ND2 ASN A 469      13.596  55.186  -4.355  0.00  0.00           N  
ATOM   3631  N   ARG A 470      17.219  54.451  -0.240  0.00  0.00           N  
ATOM   3632  CA  ARG A 470      18.666  54.178   0.084  0.00  0.00           C  
ATOM   3633  C   ARG A 470      19.544  54.165  -1.167  0.00  0.00           C  
ATOM   3634  O   ARG A 470      19.199  53.607  -2.200  0.00  0.00           O  
ATOM   3635  CB  ARG A 470      18.783  52.877   0.824  0.00  0.00           C  
ATOM   3636  CG  ARG A 470      20.176  52.845   1.478  0.00  0.00           C  
ATOM   3637  CD  ARG A 470      20.365  51.561   2.330  0.00  0.00           C  
ATOM   3638  NE  ARG A 470      21.689  51.455   2.934  0.00  0.00           N  
ATOM   3639  CZ  ARG A 470      22.060  50.796   4.005  0.00  0.00           C  
ATOM   3640  NH1 ARG A 470      21.402  50.031   4.776  0.00  0.00           N  
ATOM   3641  NH2 ARG A 470      23.193  51.106   4.530  0.00  0.00           N  
ATOM   3642  N   GLY A 471      20.651  54.832  -1.042  0.00  0.00           N  
ATOM   3643  CA  GLY A 471      21.651  55.026  -2.148  0.00  0.00           C  
ATOM   3644  C   GLY A 471      22.308  53.767  -2.676  0.00  0.00           C  
ATOM   3645  O   GLY A 471      22.848  52.949  -1.886  0.00  0.00           O  
ATOM   3646  N   GLU A 472      22.319  53.633  -3.997  0.00  0.00           N  
ATOM   3647  CA  GLU A 472      23.059  52.575  -4.688  0.00  0.00           C  
ATOM   3648  C   GLU A 472      24.452  52.258  -4.072  0.00  0.00           C  
ATOM   3649  O   GLU A 472      24.856  51.109  -3.902  0.00  0.00           O  
ATOM   3650  CB  GLU A 472      23.295  53.130  -6.146  0.00  0.00           C  
ATOM   3651  CG  GLU A 472      23.557  52.190  -7.315  0.00  0.00           C  
ATOM   3652  CD  GLU A 472      22.367  51.456  -7.796  0.00  0.00           C  
ATOM   3653  OE1 GLU A 472      21.715  51.881  -8.776  0.00  0.00           O  
ATOM   3654  OE2 GLU A 472      21.978  50.387  -7.248  0.00  0.00           O  
ATOM   3655  N   ASN A 473      25.211  53.268  -3.707  0.00  0.00           N  
ATOM   3656  CA  ASN A 473      26.667  53.232  -3.280  0.00  0.00           C  
ATOM   3657  C   ASN A 473      26.669  52.673  -1.834  0.00  0.00           C  
ATOM   3658  O   ASN A 473      27.458  51.767  -1.541  0.00  0.00           O  
ATOM   3659  CB  ASN A 473      27.329  54.567  -3.496  0.00  0.00           C  
ATOM   3660  CG  ASN A 473      27.390  54.983  -4.985  0.00  0.00           C  
ATOM   3661  OD1 ASN A 473      26.790  55.988  -5.360  0.00  0.00           O  
ATOM   3662  ND2 ASN A 473      27.842  54.119  -5.802  0.00  0.00           N  
ATOM   3663  N   SER A 474      25.820  53.173  -0.971  0.00  0.00           N  
ATOM   3664  CA  SER A 474      25.488  52.662   0.398  0.00  0.00           C  
ATOM   3665  C   SER A 474      24.973  51.175   0.351  0.00  0.00           C  
ATOM   3666  O   SER A 474      25.408  50.350   1.164  0.00  0.00           O  
ATOM   3667  CB  SER A 474      24.507  53.615   1.115  0.00  0.00           C  
ATOM   3668  OG  SER A 474      24.199  53.117   2.420  0.00  0.00           O  
ATOM   3669  N   CYS A 475      24.090  50.833  -0.589  0.00  0.00           N  
ATOM   3670  CA  CYS A 475      23.696  49.444  -0.812  0.00  0.00           C  
ATOM   3671  C   CYS A 475      24.749  48.499  -1.295  0.00  0.00           C  
ATOM   3672  O   CYS A 475      24.895  47.346  -0.868  0.00  0.00           O  
ATOM   3673  SG  CYS A 475      20.974  50.251  -1.210  0.00  0.00           S  
ATOM   3674  CB  CYS A 475      22.525  49.429  -1.735  0.00  0.00           C  
ATOM   3675  N   LYS A 476      25.700  49.008  -2.147  0.00  0.00           N  
ATOM   3676  CA  LYS A 476      26.765  48.245  -2.787  0.00  0.00           C  
ATOM   3677  C   LYS A 476      27.959  48.057  -1.826  0.00  0.00           C  
ATOM   3678  O   LYS A 476      28.510  47.007  -1.782  0.00  0.00           O  
ATOM   3679  CB  LYS A 476      27.270  48.832  -4.171  0.00  0.00           C  
ATOM   3680  CG  LYS A 476      26.284  48.634  -5.336  0.00  0.00           C  
ATOM   3681  CD  LYS A 476      26.487  49.610  -6.528  0.00  0.00           C  
ATOM   3682  CE  LYS A 476      25.654  49.148  -7.771  0.00  0.00           C  
ATOM   3683  NZ  LYS A 476      25.910  50.000  -8.952  0.00  0.00           N  
ATOM   3684  N   ALA A 477      28.122  49.038  -0.934  0.00  0.00           N  
ATOM   3685  CA  ALA A 477      29.022  48.947   0.259  0.00  0.00           C  
ATOM   3686  C   ALA A 477      28.516  47.905   1.322  0.00  0.00           C  
ATOM   3687  O   ALA A 477      29.267  47.054   1.713  0.00  0.00           O  
ATOM   3688  CB  ALA A 477      29.123  50.384   0.865  0.00  0.00           C  
ATOM   3689  N   THR A 478      27.239  47.958   1.659  0.00  0.00           N  
ATOM   3690  CA  THR A 478      26.614  47.149   2.668  0.00  0.00           C  
ATOM   3691  C   THR A 478      25.994  45.817   2.176  0.00  0.00           C  
ATOM   3692  O   THR A 478      25.163  45.266   2.875  0.00  0.00           O  
ATOM   3693  CB  THR A 478      25.638  47.939   3.494  0.00  0.00           C  
ATOM   3694  OG1 THR A 478      24.452  48.369   2.746  0.00  0.00           O  
ATOM   3695  CG2 THR A 478      26.244  49.140   4.083  0.00  0.00           C  
ATOM   3696  N   GLY A 479      26.431  45.276   1.053  0.00  0.00           N  
ATOM   3697  CA  GLY A 479      26.052  43.898   0.677  0.00  0.00           C  
ATOM   3698  C   GLY A 479      24.652  43.675   0.146  0.00  0.00           C  
ATOM   3699  O   GLY A 479      24.032  42.679   0.404  0.00  0.00           O  
ATOM   3700  N   GLN A 480      24.002  44.671  -0.535  0.00  0.00           N  
ATOM   3701  CA  GLN A 480      22.565  44.570  -0.898  0.00  0.00           C  
ATOM   3702  C   GLN A 480      22.513  44.833  -2.451  0.00  0.00           C  
ATOM   3703  O   GLN A 480      22.474  45.980  -2.869  0.00  0.00           O  
ATOM   3704  CB  GLN A 480      21.754  45.624  -0.079  0.00  0.00           C  
ATOM   3705  CG  GLN A 480      21.884  45.200   1.364  0.00  0.00           C  
ATOM   3706  CD  GLN A 480      21.088  46.135   2.338  0.00  0.00           C  
ATOM   3707  OE1 GLN A 480      19.883  46.259   2.303  0.00  0.00           O  
ATOM   3708  NE2 GLN A 480      21.783  46.910   3.125  0.00  0.00           N  
ATOM   3709  N   VAL A 481      22.622  43.765  -3.209  0.00  0.00           N  
ATOM   3710  CA  VAL A 481      22.878  43.793  -4.669  0.00  0.00           C  
ATOM   3711  C   VAL A 481      22.156  42.619  -5.416  0.00  0.00           C  
ATOM   3712  O   VAL A 481      21.837  41.591  -4.844  0.00  0.00           O  
ATOM   3713  CB  VAL A 481      24.370  43.694  -4.948  0.00  0.00           C  
ATOM   3714  CG1 VAL A 481      25.095  44.959  -4.577  0.00  0.00           C  
ATOM   3715  CG2 VAL A 481      24.994  42.547  -4.180  0.00  0.00           C  
ATOM   3716  N   CYS A 482      21.874  42.737  -6.713  0.00  0.00           N  
ATOM   3717  CA  CYS A 482      21.209  41.648  -7.409  0.00  0.00           C  
ATOM   3718  C   CYS A 482      22.214  40.503  -7.617  0.00  0.00           C  
ATOM   3719  O   CYS A 482      23.440  40.694  -7.624  0.00  0.00           O  
ATOM   3720  CB  CYS A 482      20.716  42.069  -8.794  0.00  0.00           C  
ATOM   3721  SG  CYS A 482      19.267  43.187  -8.930  0.00  0.00           S  
ATOM   3722  N   HIS A 483      21.702  39.282  -7.650  0.00  0.00           N  
ATOM   3723  CA  HIS A 483      22.631  38.134  -7.541  0.00  0.00           C  
ATOM   3724  C   HIS A 483      23.458  37.875  -8.803  0.00  0.00           C  
ATOM   3725  O   HIS A 483      22.974  38.213  -9.894  0.00  0.00           O  
ATOM   3726  CB  HIS A 483      22.001  36.925  -6.957  0.00  0.00           C  
ATOM   3727  ND1 HIS A 483      23.343  34.755  -7.412  0.00  0.00           N  
ATOM   3728  CG  HIS A 483      22.956  35.793  -6.581  0.00  0.00           C  
ATOM   3729  CE1 HIS A 483      24.391  34.069  -6.838  0.00  0.00           C  
ATOM   3730  NE2 HIS A 483      24.629  34.669  -5.619  0.00  0.00           N  
ATOM   3731  CD2 HIS A 483      23.787  35.750  -5.464  0.00  0.00           C  
ATOM   3732  N   ALA A 484      24.737  37.359  -8.663  0.00  0.00           N  
ATOM   3733  CA  ALA A 484      25.679  37.101  -9.788  0.00  0.00           C  
ATOM   3734  C   ALA A 484      25.257  35.909 -10.696  0.00  0.00           C  
ATOM   3735  O   ALA A 484      25.649  35.816 -11.876  0.00  0.00           O  
ATOM   3736  CB  ALA A 484      27.136  37.065  -9.315  0.00  0.00           C  
ATOM   3737  N   LEU A 485      24.310  35.089 -10.187  0.00  0.00           N  
ATOM   3738  CA  LEU A 485      23.508  34.200 -11.142  0.00  0.00           C  
ATOM   3739  C   LEU A 485      22.437  34.982 -11.969  0.00  0.00           C  
ATOM   3740  O   LEU A 485      21.784  34.343 -12.736  0.00  0.00           O  
ATOM   3741  CB  LEU A 485      22.863  32.985 -10.389  0.00  0.00           C  
ATOM   3742  CG  LEU A 485      23.892  32.042  -9.705  0.00  0.00           C  
ATOM   3743  CD1 LEU A 485      23.247  30.950  -8.910  0.00  0.00           C  
ATOM   3744  CD2 LEU A 485      24.890  31.469 -10.667  0.00  0.00           C  
ATOM   3745  N   CYS A 486      22.234  36.327 -11.884  0.00  0.00           N  
ATOM   3746  CA  CYS A 486      21.173  36.970 -12.530  0.00  0.00           C  
ATOM   3747  C   CYS A 486      21.663  37.862 -13.672  0.00  0.00           C  
ATOM   3748  O   CYS A 486      22.463  38.712 -13.495  0.00  0.00           O  
ATOM   3749  CB  CYS A 486      20.403  37.631 -11.424  0.00  0.00           C  
ATOM   3750  SG  CYS A 486      19.883  36.708 -10.021  0.00  0.00           S  
ATOM   3751  N   SER A 487      20.974  37.744 -14.759  0.00  0.00           N  
ATOM   3752  CA  SER A 487      21.140  38.686 -15.880  0.00  0.00           C  
ATOM   3753  C   SER A 487      20.625  40.077 -15.508  0.00  0.00           C  
ATOM   3754  O   SER A 487      19.745  40.247 -14.627  0.00  0.00           O  
ATOM   3755  CB  SER A 487      20.499  38.143 -17.184  0.00  0.00           C  
ATOM   3756  OG  SER A 487      20.864  36.760 -17.399  0.00  0.00           O  
ATOM   3757  N   PRO A 488      20.982  41.039 -16.406  0.00  0.00           N  
ATOM   3758  CA  PRO A 488      20.481  42.442 -16.323  0.00  0.00           C  
ATOM   3759  C   PRO A 488      18.976  42.761 -16.339  0.00  0.00           C  
ATOM   3760  O   PRO A 488      18.689  43.968 -16.173  0.00  0.00           O  
ATOM   3761  CD  PRO A 488      22.292  41.072 -17.115  0.00  0.00           C  
ATOM   3762  CB  PRO A 488      21.165  43.163 -17.449  0.00  0.00           C  
ATOM   3763  CG  PRO A 488      22.522  42.503 -17.519  0.00  0.00           C  
ATOM   3764  N   GLU A 489      18.007  41.838 -16.640  0.00  0.00           N  
ATOM   3765  CA  GLU A 489      16.562  42.156 -16.531  0.00  0.00           C  
ATOM   3766  C   GLU A 489      16.150  42.640 -15.098  0.00  0.00           C  
ATOM   3767  O   GLU A 489      14.997  43.086 -14.874  0.00  0.00           O  
ATOM   3768  CB  GLU A 489      15.699  40.840 -16.657  0.00  0.00           C  
ATOM   3769  CG  GLU A 489      15.828  40.200 -18.047  0.00  0.00           C  
ATOM   3770  CD  GLU A 489      15.095  40.995 -19.156  0.00  0.00           C  
ATOM   3771  OE1 GLU A 489      15.352  42.226 -19.302  0.00  0.00           O  
ATOM   3772  OE2 GLU A 489      14.515  40.420 -20.103  0.00  0.00           O  
ATOM   3773  N   GLY A 490      17.032  42.400 -14.067  0.00  0.00           N  
ATOM   3774  CA  GLY A 490      16.892  42.978 -12.706  0.00  0.00           C  
ATOM   3775  C   GLY A 490      16.559  41.993 -11.556  0.00  0.00           C  
ATOM   3776  O   GLY A 490      16.402  40.737 -11.805  0.00  0.00           O  
ATOM   3777  N   CYS A 491      16.290  42.576 -10.351  0.00  0.00           N  
ATOM   3778  CA  CYS A 491      15.819  41.846  -9.145  0.00  0.00           C  
ATOM   3779  C   CYS A 491      15.118  42.719  -8.114  0.00  0.00           C  
ATOM   3780  O   CYS A 491      15.408  43.861  -7.863  0.00  0.00           O  
ATOM   3781  SG  CYS A 491      18.069  42.329  -7.523  0.00  0.00           S  
ATOM   3782  CB  CYS A 491      17.056  41.120  -8.423  0.00  0.00           C  
ATOM   3783  N   TRP A 492      14.238  42.017  -7.441  0.00  0.00           N  
ATOM   3784  CA  TRP A 492      13.409  42.492  -6.311  0.00  0.00           C  
ATOM   3785  C   TRP A 492      13.940  42.430  -4.875  0.00  0.00           C  
ATOM   3786  O   TRP A 492      13.192  42.762  -3.980  0.00  0.00           O  
ATOM   3787  CB  TRP A 492      12.064  41.799  -6.277  0.00  0.00           C  
ATOM   3788  CG  TRP A 492      11.309  41.566  -7.570  0.00  0.00           C  
ATOM   3789  CD1 TRP A 492      11.230  40.434  -8.313  0.00  0.00           C  
ATOM   3790  NE1 TRP A 492      10.478  40.669  -9.439  0.00  0.00           N  
ATOM   3791  CE2 TRP A 492       9.945  41.936  -9.433  0.00  0.00           C  
ATOM   3792  CD2 TRP A 492      10.542  42.570  -8.289  0.00  0.00           C  
ATOM   3793  CE3 TRP A 492      10.317  43.920  -8.168  0.00  0.00           C  
ATOM   3794  CZ3 TRP A 492       9.556  44.620  -9.115  0.00  0.00           C  
ATOM   3795  CZ2 TRP A 492       9.117  42.589 -10.344  0.00  0.00           C  
ATOM   3796  CH2 TRP A 492       8.907  43.933 -10.149  0.00  0.00           C  
ATOM   3797  N   GLY A 493      15.156  41.905  -4.664  0.00  0.00           N  
ATOM   3798  CA  GLY A 493      15.698  41.565  -3.309  0.00  0.00           C  
ATOM   3799  C   GLY A 493      17.066  40.774  -3.384  0.00  0.00           C  
ATOM   3800  O   GLY A 493      17.508  40.671  -4.525  0.00  0.00           O  
ATOM   3801  N   PRO A 494      17.667  40.370  -2.235  0.00  0.00           N  
ATOM   3802  CA  PRO A 494      19.015  39.889  -2.225  0.00  0.00           C  
ATOM   3803  C   PRO A 494      19.261  38.593  -2.995  0.00  0.00           C  
ATOM   3804  O   PRO A 494      20.409  38.403  -3.388  0.00  0.00           O  
ATOM   3805  CD  PRO A 494      17.326  40.683  -0.901  0.00  0.00           C  
ATOM   3806  CB  PRO A 494      19.628  39.810  -0.813  0.00  0.00           C  
ATOM   3807  CG  PRO A 494      18.374  40.101  -0.002  0.00  0.00           C  
ATOM   3808  N   GLU A 495      18.319  37.699  -3.106  0.00  0.00           N  
ATOM   3809  CA  GLU A 495      18.734  36.350  -3.543  0.00  0.00           C  
ATOM   3810  C   GLU A 495      18.489  36.035  -5.037  0.00  0.00           C  
ATOM   3811  O   GLU A 495      17.709  36.783  -5.726  0.00  0.00           O  
ATOM   3812  CB  GLU A 495      18.021  35.333  -2.613  0.00  0.00           C  
ATOM   3813  CG  GLU A 495      18.692  35.230  -1.287  0.00  0.00           C  
ATOM   3814  CD  GLU A 495      17.882  34.530  -0.214  0.00  0.00           C  
ATOM   3815  OE1 GLU A 495      16.838  35.023   0.221  0.00  0.00           O  
ATOM   3816  OE2 GLU A 495      18.291  33.425   0.212  0.00  0.00           O  
ATOM   3817  N   PRO A 496      19.035  34.944  -5.586  0.00  0.00           N  
ATOM   3818  CA  PRO A 496      18.729  34.428  -6.914  0.00  0.00           C  
ATOM   3819  C   PRO A 496      17.268  34.064  -7.154  0.00  0.00           C  
ATOM   3820  O   PRO A 496      16.962  33.526  -8.263  0.00  0.00           O  
ATOM   3821  CD  PRO A 496      19.911  33.979  -4.888  0.00  0.00           C  
ATOM   3822  CB  PRO A 496      19.722  33.286  -7.187  0.00  0.00           C  
ATOM   3823  CG  PRO A 496      20.646  33.166  -5.937  0.00  0.00           C  
ATOM   3824  N   ARG A 497      16.367  34.097  -6.141  0.00  0.00           N  
ATOM   3825  CA  ARG A 497      14.910  33.875  -6.207  0.00  0.00           C  
ATOM   3826  C   ARG A 497      14.046  35.081  -6.415  0.00  0.00           C  
ATOM   3827  O   ARG A 497      12.905  35.028  -6.949  0.00  0.00           O  
ATOM   3828  CB  ARG A 497      14.323  33.102  -4.945  0.00  0.00           C  
ATOM   3829  CG  ARG A 497      13.127  32.154  -5.142  0.00  0.00           C  
ATOM   3830  CD  ARG A 497      12.748  31.443  -3.803  0.00  0.00           C  
ATOM   3831  NE  ARG A 497      13.645  30.381  -3.479  0.00  0.00           N  
ATOM   3832  CZ  ARG A 497      13.385  29.354  -2.664  0.00  0.00           C  
ATOM   3833  NH1 ARG A 497      14.266  28.403  -2.562  0.00  0.00           N  
ATOM   3834  NH2 ARG A 497      12.173  29.047  -2.295  0.00  0.00           N  
ATOM   3835  N   ASP A 498      14.607  36.277  -6.023  0.00  0.00           N  
ATOM   3836  CA  ASP A 498      14.139  37.622  -6.474  0.00  0.00           C  
ATOM   3837  C   ASP A 498      14.441  37.990  -7.952  0.00  0.00           C  
ATOM   3838  O   ASP A 498      14.065  39.039  -8.384  0.00  0.00           O  
ATOM   3839  CB  ASP A 498      14.680  38.720  -5.562  0.00  0.00           C  
ATOM   3840  CG  ASP A 498      14.588  38.495  -4.097  0.00  0.00           C  
ATOM   3841  OD1 ASP A 498      13.489  38.767  -3.525  0.00  0.00           O  
ATOM   3842  OD2 ASP A 498      15.495  37.984  -3.396  0.00  0.00           O  
ATOM   3843  N   CYS A 499      15.166  37.189  -8.714  0.00  0.00           N  
ATOM   3844  CA  CYS A 499      15.592  37.464 -10.053  0.00  0.00           C  
ATOM   3845  C   CYS A 499      14.487  37.280 -11.062  0.00  0.00           C  
ATOM   3846  O   CYS A 499      13.640  36.480 -10.843  0.00  0.00           O  
ATOM   3847  SG  CYS A 499      18.149  37.552  -9.342  0.00  0.00           S  
ATOM   3848  CB  CYS A 499      16.883  36.778 -10.404  0.00  0.00           C  
ATOM   3849  N   VAL A 500      14.618  37.944 -12.197  0.00  0.00           N  
ATOM   3850  CA  VAL A 500      13.760  37.761 -13.413  0.00  0.00           C  
ATOM   3851  C   VAL A 500      14.365  36.858 -14.491  0.00  0.00           C  
ATOM   3852  O   VAL A 500      13.622  36.144 -15.202  0.00  0.00           O  
ATOM   3853  CB  VAL A 500      13.510  39.165 -13.949  0.00  0.00           C  
ATOM   3854  CG1 VAL A 500      12.652  39.276 -15.286  0.00  0.00           C  
ATOM   3855  CG2 VAL A 500      12.671  40.023 -12.947  0.00  0.00           C  
ATOM   3856  N   SER A 501      15.708  36.760 -14.540  0.00  0.00           N  
ATOM   3857  CA  SER A 501      16.449  36.048 -15.567  0.00  0.00           C  
ATOM   3858  C   SER A 501      17.861  35.588 -15.074  0.00  0.00           C  
ATOM   3859  O   SER A 501      18.438  36.171 -14.129  0.00  0.00           O  
ATOM   3860  CB  SER A 501      16.645  36.936 -16.784  0.00  0.00           C  
ATOM   3861  OG  SER A 501      16.995  36.017 -17.828  0.00  0.00           O  
ATOM   3862  N   CYS A 502      18.263  34.386 -15.568  0.00  0.00           N  
ATOM   3863  CA  CYS A 502      19.383  33.629 -15.034  0.00  0.00           C  
ATOM   3864  C   CYS A 502      20.606  33.612 -15.973  0.00  0.00           C  
ATOM   3865  O   CYS A 502      20.565  33.798 -17.139  0.00  0.00           O  
ATOM   3866  CB  CYS A 502      18.742  32.294 -14.648  0.00  0.00           C  
ATOM   3867  SG  CYS A 502      17.424  32.368 -13.383  0.00  0.00           S  
ATOM   3868  N   ARG A 503      21.738  33.218 -15.410  0.00  0.00           N  
ATOM   3869  CA  ARG A 503      23.049  33.251 -16.022  0.00  0.00           C  
ATOM   3870  C   ARG A 503      23.190  32.019 -16.965  0.00  0.00           C  
ATOM   3871  O   ARG A 503      23.687  32.178 -18.120  0.00  0.00           O  
ATOM   3872  CB  ARG A 503      24.162  33.326 -14.954  0.00  0.00           C  
ATOM   3873  CG  ARG A 503      25.609  33.286 -15.579  0.00  0.00           C  
ATOM   3874  CD  ARG A 503      26.624  32.827 -14.554  0.00  0.00           C  
ATOM   3875  NE  ARG A 503      26.609  31.387 -14.409  0.00  0.00           N  
ATOM   3876  CZ  ARG A 503      27.330  30.723 -13.584  0.00  0.00           C  
ATOM   3877  NH1 ARG A 503      28.245  31.211 -12.784  0.00  0.00           N  
ATOM   3878  NH2 ARG A 503      27.079  29.458 -13.550  0.00  0.00           N  
ATOM   3879  N   ASN A 504      22.730  30.815 -16.684  0.00  0.00           N  
ATOM   3880  CA  ASN A 504      22.727  29.690 -17.609  0.00  0.00           C  
ATOM   3881  C   ASN A 504      21.464  28.772 -17.487  0.00  0.00           C  
ATOM   3882  O   ASN A 504      20.989  28.194 -18.459  0.00  0.00           O  
ATOM   3883  CB  ASN A 504      24.017  28.914 -17.670  0.00  0.00           C  
ATOM   3884  CG  ASN A 504      24.659  28.390 -16.391  0.00  0.00           C  
ATOM   3885  OD1 ASN A 504      25.060  29.186 -15.534  0.00  0.00           O  
ATOM   3886  ND2 ASN A 504      24.771  27.093 -16.163  0.00  0.00           N  
ATOM   3887  N   VAL A 505      20.997  28.474 -16.220  0.00  0.00           N  
ATOM   3888  CA  VAL A 505      19.935  27.535 -15.894  0.00  0.00           C  
ATOM   3889  C   VAL A 505      19.264  27.902 -14.599  0.00  0.00           C  
ATOM   3890  O   VAL A 505      19.740  28.813 -13.870  0.00  0.00           O  
ATOM   3891  CB  VAL A 505      20.482  26.074 -15.851  0.00  0.00           C  
ATOM   3892  CG1 VAL A 505      20.238  25.375 -17.146  0.00  0.00           C  
ATOM   3893  CG2 VAL A 505      21.944  25.812 -15.365  0.00  0.00           C  
ATOM   3894  N   SER A 506      18.074  27.276 -14.349  0.00  0.00           N  
ATOM   3895  CA  SER A 506      17.265  27.441 -13.136  0.00  0.00           C  
ATOM   3896  C   SER A 506      16.633  26.215 -12.605  0.00  0.00           C  
ATOM   3897  O   SER A 506      16.555  25.267 -13.353  0.00  0.00           O  
ATOM   3898  CB  SER A 506      16.283  28.577 -13.351  0.00  0.00           C  
ATOM   3899  OG  SER A 506      15.565  28.305 -14.545  0.00  0.00           O  
ATOM   3900  N   ARG A 507      16.106  26.186 -11.389  0.00  0.00           N  
ATOM   3901  CA  ARG A 507      15.235  25.145 -10.699  0.00  0.00           C  
ATOM   3902  C   ARG A 507      14.089  25.922 -10.037  0.00  0.00           C  
ATOM   3903  O   ARG A 507      14.287  26.688  -9.117  0.00  0.00           O  
ATOM   3904  CB  ARG A 507      16.106  24.363  -9.697  0.00  0.00           C  
ATOM   3905  CG  ARG A 507      17.124  23.369 -10.401  0.00  0.00           C  
ATOM   3906  CD  ARG A 507      17.899  22.546  -9.374  0.00  0.00           C  
ATOM   3907  NE  ARG A 507      18.921  21.572 -10.002  0.00  0.00           N  
ATOM   3908  CZ  ARG A 507      20.040  21.181  -9.504  0.00  0.00           C  
ATOM   3909  NH1 ARG A 507      20.641  21.733  -8.535  0.00  0.00           N  
ATOM   3910  NH2 ARG A 507      20.722  20.202  -9.970  0.00  0.00           N  
ATOM   3911  N   GLY A 508      12.879  25.589 -10.500  0.00  0.00           N  
ATOM   3912  CA  GLY A 508      11.657  26.147  -9.969  0.00  0.00           C  
ATOM   3913  C   GLY A 508      11.500  27.437 -10.657  0.00  0.00           C  
ATOM   3914  O   GLY A 508      10.815  27.558 -11.613  0.00  0.00           O  
ATOM   3915  N   ARG A 509      12.152  28.424 -10.070  0.00  0.00           N  
ATOM   3916  CA  ARG A 509      12.205  29.841 -10.435  0.00  0.00           C  
ATOM   3917  C   ARG A 509      13.510  30.538  -9.947  0.00  0.00           C  
ATOM   3918  O   ARG A 509      14.107  31.375 -10.628  0.00  0.00           O  
ATOM   3919  CB  ARG A 509      10.896  30.637  -9.948  0.00  0.00           C  
ATOM   3920  CG  ARG A 509      10.954  32.169 -10.282  0.00  0.00           C  
ATOM   3921  CD  ARG A 509       9.612  32.849  -9.864  0.00  0.00           C  
ATOM   3922  NE  ARG A 509       8.504  32.466 -10.789  0.00  0.00           N  
ATOM   3923  CZ  ARG A 509       7.246  32.740 -10.680  0.00  0.00           C  
ATOM   3924  NH1 ARG A 509       6.811  33.538  -9.745  0.00  0.00           N  
ATOM   3925  NH2 ARG A 509       6.400  32.200 -11.462  0.00  0.00           N  
ATOM   3926  N   GLU A 510      14.045  30.020  -8.818  0.00  0.00           N  
ATOM   3927  CA  GLU A 510      15.408  30.318  -8.340  0.00  0.00           C  
ATOM   3928  C   GLU A 510      16.473  30.021  -9.448  0.00  0.00           C  
ATOM   3929  O   GLU A 510      16.459  28.926 -10.001  0.00  0.00           O  
ATOM   3930  CB  GLU A 510      15.664  29.480  -7.102  0.00  0.00           C  
ATOM   3931  CG  GLU A 510      16.878  29.723  -6.188  0.00  0.00           C  
ATOM   3932  CD  GLU A 510      16.655  28.973  -4.921  0.00  0.00           C  
ATOM   3933  OE1 GLU A 510      16.892  27.779  -4.777  0.00  0.00           O  
ATOM   3934  OE2 GLU A 510      16.277  29.735  -3.981  0.00  0.00           O  
ATOM   3935  N   CYS A 511      17.426  30.897  -9.777  0.00  0.00           N  
ATOM   3936  CA  CYS A 511      18.622  30.579 -10.618  0.00  0.00           C  
ATOM   3937  C   CYS A 511      19.571  29.588  -9.968  0.00  0.00           C  
ATOM   3938  O   CYS A 511      19.660  29.572  -8.737  0.00  0.00           O  
ATOM   3939  SG  CYS A 511      18.186  33.203 -11.742  0.00  0.00           S  
ATOM   3940  CB  CYS A 511      19.199  31.943 -10.968  0.00  0.00           C  
ATOM   3941  N   VAL A 512      20.285  28.810 -10.772  0.00  0.00           N  
ATOM   3942  CA  VAL A 512      21.261  27.736 -10.275  0.00  0.00           C  
ATOM   3943  C   VAL A 512      22.577  27.969 -10.965  0.00  0.00           C  
ATOM   3944  O   VAL A 512      22.594  28.543 -11.996  0.00  0.00           O  
ATOM   3945  CB  VAL A 512      20.676  26.266 -10.375  0.00  0.00           C  
ATOM   3946  CG1 VAL A 512      19.291  26.211  -9.716  0.00  0.00           C  
ATOM   3947  CG2 VAL A 512      20.626  25.759 -11.852  0.00  0.00           C  
ATOM   3948  N   ASP A 513      23.683  27.477 -10.466  0.00  0.00           N  
ATOM   3949  CA  ASP A 513      24.940  27.481 -11.174  0.00  0.00           C  
ATOM   3950  C   ASP A 513      25.117  26.394 -12.236  0.00  0.00           C  
ATOM   3951  O   ASP A 513      25.676  26.618 -13.334  0.00  0.00           O  
ATOM   3952  CB  ASP A 513      25.935  27.211 -10.021  0.00  0.00           C  
ATOM   3953  CG  ASP A 513      27.361  27.120 -10.585  0.00  0.00           C  
ATOM   3954  OD1 ASP A 513      27.836  27.906 -11.460  0.00  0.00           O  
ATOM   3955  OD2 ASP A 513      28.135  26.346  -9.927  0.00  0.00           O  
ATOM   3956  N   LYS A 514      24.524  25.231 -12.003  0.00  0.00           N  
ATOM   3957  CA  LYS A 514      24.599  23.932 -12.737  0.00  0.00           C  
ATOM   3958  C   LYS A 514      23.597  22.912 -12.264  0.00  0.00           C  
ATOM   3959  O   LYS A 514      23.357  22.827 -11.070  0.00  0.00           O  
ATOM   3960  CB  LYS A 514      26.001  23.312 -12.686  0.00  0.00           C  
ATOM   3961  CG  LYS A 514      26.459  22.368 -13.809  0.00  0.00           C  
ATOM   3962  CD  LYS A 514      27.794  21.656 -13.675  0.00  0.00           C  
ATOM   3963  CE  LYS A 514      28.086  20.602 -14.735  0.00  0.00           C  
ATOM   3964  NZ  LYS A 514      29.328  20.673 -15.453  0.00  0.00           N  
ATOM   3965  N   CYS A 515      23.162  22.079 -13.214  0.00  0.00           N  
ATOM   3966  CA  CYS A 515      22.168  20.972 -12.913  0.00  0.00           C  
ATOM   3967  C   CYS A 515      22.846  19.621 -13.089  0.00  0.00           C  
ATOM   3968  O   CYS A 515      24.002  19.550 -13.555  0.00  0.00           O  
ATOM   3969  CB  CYS A 515      21.062  21.144 -13.940  0.00  0.00           C  
ATOM   3970  SG  CYS A 515      20.066  22.645 -13.728  0.00  0.00           S  
ATOM   3971  N   LYS A 516      22.051  18.550 -12.805  0.00  0.00           N  
ATOM   3972  CA  LYS A 516      22.389  17.154 -12.912  0.00  0.00           C  
ATOM   3973  C   LYS A 516      21.971  16.581 -14.257  0.00  0.00           C  
ATOM   3974  O   LYS A 516      21.134  15.653 -14.330  0.00  0.00           O  
ATOM   3975  CB  LYS A 516      21.918  16.441 -11.638  0.00  0.00           C  
ATOM   3976  CG  LYS A 516      22.821  16.844 -10.447  0.00  0.00           C  
ATOM   3977  CD  LYS A 516      22.102  16.819  -9.096  0.00  0.00           C  
ATOM   3978  CE  LYS A 516      23.059  16.752  -7.874  0.00  0.00           C  
ATOM   3979  NZ  LYS A 516      22.207  16.719  -6.687  0.00  0.00           N  
ATOM   3980  N   LEU A 517      22.361  17.267 -15.327  0.00  0.00           N  
ATOM   3981  CA  LEU A 517      22.249  16.813 -16.718  0.00  0.00           C  
ATOM   3982  C   LEU A 517      23.135  15.595 -17.199  0.00  0.00           C  
ATOM   3983  O   LEU A 517      22.540  14.589 -17.538  0.00  0.00           O  
ATOM   3984  CB  LEU A 517      22.426  18.021 -17.669  0.00  0.00           C  
ATOM   3985  CG  LEU A 517      21.444  19.162 -17.362  0.00  0.00           C  
ATOM   3986  CD1 LEU A 517      21.534  20.261 -18.378  0.00  0.00           C  
ATOM   3987  CD2 LEU A 517      20.002  18.741 -17.308  0.00  0.00           C  
ATOM   3988  N   LEU A 518      24.447  15.716 -17.256  0.00  0.00           N  
ATOM   3989  CA  LEU A 518      25.446  14.729 -17.740  0.00  0.00           C  
ATOM   3990  C   LEU A 518      26.015  13.874 -16.625  0.00  0.00           C  
ATOM   3991  O   LEU A 518      26.658  12.828 -16.959  0.00  0.00           O  
ATOM   3992  CB  LEU A 518      26.500  15.312 -18.740  0.00  0.00           C  
ATOM   3993  CG  LEU A 518      25.902  15.904 -20.037  0.00  0.00           C  
ATOM   3994  CD1 LEU A 518      25.222  17.241 -19.827  0.00  0.00           C  
ATOM   3995  CD2 LEU A 518      26.937  16.132 -21.134  0.00  0.00           C  
ATOM   3996  N   GLU A 519      25.710  14.201 -15.367  0.00  0.00           N  
ATOM   3997  CA  GLU A 519      26.253  13.551 -14.129  0.00  0.00           C  
ATOM   3998  C   GLU A 519      25.555  14.001 -12.756  0.00  0.00           C  
ATOM   3999  O   GLU A 519      25.047  15.118 -12.674  0.00  0.00           O  
ATOM   4000  CB  GLU A 519      27.784  13.915 -14.012  0.00  0.00           C  
ATOM   4001  CG  GLU A 519      28.570  13.183 -12.929  0.00  0.00           C  
ATOM   4002  CD  GLU A 519      28.342  11.682 -12.913  0.00  0.00           C  
ATOM   4003  OE1 GLU A 519      29.058  10.956 -13.580  0.00  0.00           O  
ATOM   4004  OE2 GLU A 519      27.483  11.208 -12.162  0.00  0.00           O  
ATOM   4005  N   GLY A 520      25.635  13.173 -11.751  0.00  0.00           N  
ATOM   4006  CA  GLY A 520      25.194  13.329 -10.324  0.00  0.00           C  
ATOM   4007  C   GLY A 520      23.670  12.924 -10.267  0.00  0.00           C  
ATOM   4008  O   GLY A 520      23.160  12.489 -11.269  0.00  0.00           O  
ATOM   4009  N   GLU A 521      23.042  13.068  -9.146  0.00  0.00           N  
ATOM   4010  CA  GLU A 521      21.758  12.469  -8.811  0.00  0.00           C  
ATOM   4011  C   GLU A 521      20.922  13.381  -7.885  0.00  0.00           C  
ATOM   4012  O   GLU A 521      21.577  14.020  -7.052  0.00  0.00           O  
ATOM   4013  CB  GLU A 521      22.163  11.134  -7.998  0.00  0.00           C  
ATOM   4014  CG  GLU A 521      20.974  10.190  -7.825  0.00  0.00           C  
ATOM   4015  CD  GLU A 521      21.358   8.947  -6.989  0.00  0.00           C  
ATOM   4016  OE1 GLU A 521      22.443   8.395  -7.266  0.00  0.00           O  
ATOM   4017  OE2 GLU A 521      20.644   8.606  -5.972  0.00  0.00           O  
ATOM   4018  N   PRO A 522      19.573  13.514  -8.051  0.00  0.00           N  
ATOM   4019  CA  PRO A 522      18.804  12.771  -9.026  0.00  0.00           C  
ATOM   4020  C   PRO A 522      18.880  13.508 -10.406  0.00  0.00           C  
ATOM   4021  O   PRO A 522      19.266  14.639 -10.440  0.00  0.00           O  
ATOM   4022  CD  PRO A 522      18.621  14.227  -7.198  0.00  0.00           C  
ATOM   4023  CB  PRO A 522      17.354  12.659  -8.501  0.00  0.00           C  
ATOM   4024  CG  PRO A 522      17.226  13.886  -7.572  0.00  0.00           C  
ATOM   4025  N   ARG A 523      18.572  12.788 -11.427  0.00  0.00           N  
ATOM   4026  CA  ARG A 523      18.811  13.155 -12.807  0.00  0.00           C  
ATOM   4027  C   ARG A 523      17.785  14.119 -13.377  0.00  0.00           C  
ATOM   4028  O   ARG A 523      16.602  13.971 -13.197  0.00  0.00           O  
ATOM   4029  CB  ARG A 523      18.948  11.825 -13.592  0.00  0.00           C  
ATOM   4030  CG  ARG A 523      20.209  11.064 -13.351  0.00  0.00           C  
ATOM   4031  CD  ARG A 523      21.443  11.807 -13.940  0.00  0.00           C  
ATOM   4032  NE  ARG A 523      22.646  11.059 -13.717  0.00  0.00           N  
ATOM   4033  CZ  ARG A 523      23.562  10.527 -14.534  0.00  0.00           C  
ATOM   4034  NH1 ARG A 523      23.433  10.852 -15.764  0.00  0.00           N  
ATOM   4035  NH2 ARG A 523      24.490   9.679 -14.223  0.00  0.00           N  
ATOM   4036  N   GLU A 524      18.250  15.108 -14.105  0.00  0.00           N  
ATOM   4037  CA  GLU A 524      17.397  16.169 -14.734  0.00  0.00           C  
ATOM   4038  C   GLU A 524      17.495  16.211 -16.286  0.00  0.00           C  
ATOM   4039  O   GLU A 524      18.476  15.695 -16.826  0.00  0.00           O  
ATOM   4040  CB  GLU A 524      17.733  17.612 -14.127  0.00  0.00           C  
ATOM   4041  CG  GLU A 524      17.546  17.683 -12.673  0.00  0.00           C  
ATOM   4042  CD  GLU A 524      18.138  19.019 -12.142  0.00  0.00           C  
ATOM   4043  OE1 GLU A 524      17.322  19.918 -11.761  0.00  0.00           O  
ATOM   4044  OE2 GLU A 524      19.396  19.197 -12.168  0.00  0.00           O  
ATOM   4045  N   PHE A 525      16.566  16.913 -16.897  0.00  0.00           N  
ATOM   4046  CA  PHE A 525      16.526  17.474 -18.278  0.00  0.00           C  
ATOM   4047  C   PHE A 525      16.231  18.955 -18.172  0.00  0.00           C  
ATOM   4048  O   PHE A 525      15.918  19.334 -17.063  0.00  0.00           O  
ATOM   4049  CB  PHE A 525      15.502  16.717 -19.128  0.00  0.00           C  
ATOM   4050  CG  PHE A 525      14.062  17.179 -19.009  0.00  0.00           C  
ATOM   4051  CD1 PHE A 525      13.467  18.186 -19.865  0.00  0.00           C  
ATOM   4052  CE1 PHE A 525      12.149  18.566 -19.569  0.00  0.00           C  
ATOM   4053  CZ  PHE A 525      11.441  18.133 -18.445  0.00  0.00           C  
ATOM   4054  CD2 PHE A 525      13.277  16.604 -17.910  0.00  0.00           C  
ATOM   4055  CE2 PHE A 525      11.974  17.138 -17.611  0.00  0.00           C  
ATOM   4056  N   VAL A 526      16.339  19.716 -19.198  0.00  0.00           N  
ATOM   4057  CA  VAL A 526      16.197  21.156 -19.250  0.00  0.00           C  
ATOM   4058  C   VAL A 526      15.197  21.635 -20.315  0.00  0.00           C  
ATOM   4059  O   VAL A 526      15.170  21.089 -21.454  0.00  0.00           O  
ATOM   4060  CB  VAL A 526      17.655  21.812 -19.473  0.00  0.00           C  
ATOM   4061  CG1 VAL A 526      18.390  21.257 -20.672  0.00  0.00           C  
ATOM   4062  CG2 VAL A 526      17.601  23.276 -19.366  0.00  0.00           C  
ATOM   4063  N   GLU A 527      14.380  22.645 -19.980  0.00  0.00           N  
ATOM   4064  CA  GLU A 527      13.381  23.208 -20.854  0.00  0.00           C  
ATOM   4065  C   GLU A 527      13.091  24.603 -20.466  0.00  0.00           C  
ATOM   4066  O   GLU A 527      12.943  24.849 -19.261  0.00  0.00           O  
ATOM   4067  CB  GLU A 527      12.064  22.348 -20.887  0.00  0.00           C  
ATOM   4068  CG  GLU A 527      10.802  22.951 -21.548  0.00  0.00           C  
ATOM   4069  CD  GLU A 527       9.573  22.003 -21.655  0.00  0.00           C  
ATOM   4070  OE1 GLU A 527       8.508  22.487 -21.177  0.00  0.00           O  
ATOM   4071  OE2 GLU A 527       9.633  20.815 -22.056  0.00  0.00           O  
ATOM   4072  N   ASN A 528      12.870  25.537 -21.433  0.00  0.00           N  
ATOM   4073  CA  ASN A 528      12.940  26.928 -21.134  0.00  0.00           C  
ATOM   4074  C   ASN A 528      14.093  27.334 -20.206  0.00  0.00           C  
ATOM   4075  O   ASN A 528      13.862  28.174 -19.290  0.00  0.00           O  
ATOM   4076  CB  ASN A 528      11.508  27.423 -20.706  0.00  0.00           C  
ATOM   4077  CG  ASN A 528      11.332  28.917 -20.541  0.00  0.00           C  
ATOM   4078  OD1 ASN A 528      11.808  29.691 -21.360  0.00  0.00           O  
ATOM   4079  ND2 ASN A 528      10.685  29.332 -19.501  0.00  0.00           N  
ATOM   4080  N   SER A 529      15.278  26.781 -20.381  0.00  0.00           N  
ATOM   4081  CA  SER A 529      16.457  26.897 -19.533  0.00  0.00           C  
ATOM   4082  C   SER A 529      16.299  26.554 -18.029  0.00  0.00           C  
ATOM   4083  O   SER A 529      17.070  26.960 -17.147  0.00  0.00           O  
ATOM   4084  CB  SER A 529      17.051  28.227 -19.746  0.00  0.00           C  
ATOM   4085  OG  SER A 529      17.272  28.440 -21.106  0.00  0.00           O  
ATOM   4086  N   GLU A 530      15.244  25.808 -17.722  0.00  0.00           N  
ATOM   4087  CA  GLU A 530      14.865  25.387 -16.405  0.00  0.00           C  
ATOM   4088  C   GLU A 530      14.998  23.862 -16.325  0.00  0.00           C  
ATOM   4089  O   GLU A 530      14.506  23.059 -17.120  0.00  0.00           O  
ATOM   4090  CB  GLU A 530      13.498  25.758 -15.977  0.00  0.00           C  
ATOM   4091  CG  GLU A 530      13.312  25.702 -14.450  0.00  0.00           C  
ATOM   4092  CD  GLU A 530      11.787  25.792 -14.130  0.00  0.00           C  
ATOM   4093  OE1 GLU A 530      11.195  24.934 -13.394  0.00  0.00           O  
ATOM   4094  OE2 GLU A 530      11.020  26.616 -14.559  0.00  0.00           O  
ATOM   4095  N   CYS A 531      15.665  23.384 -15.305  0.00  0.00           N  
ATOM   4096  CA  CYS A 531      15.960  21.978 -15.106  0.00  0.00           C  
ATOM   4097  C   CYS A 531      14.889  21.314 -14.257  0.00  0.00           C  
ATOM   4098  O   CYS A 531      14.316  21.804 -13.285  0.00  0.00           O  
ATOM   4099  SG  CYS A 531      18.803  22.455 -15.279  0.00  0.00           S  
ATOM   4100  CB  CYS A 531      17.312  21.806 -14.475  0.00  0.00           C  
ATOM   4101  N   ILE A 532      14.550  20.073 -14.671  0.00  0.00           N  
ATOM   4102  CA  ILE A 532      13.331  19.377 -14.148  0.00  0.00           C  
ATOM   4103  C   ILE A 532      13.711  17.868 -14.042  0.00  0.00           C  
ATOM   4104  O   ILE A 532      14.421  17.349 -14.896  0.00  0.00           O  
ATOM   4105  CB  ILE A 532      12.083  19.533 -15.053  0.00  0.00           C  
ATOM   4106  CG2 ILE A 532      10.907  18.673 -14.651  0.00  0.00           C  
ATOM   4107  CG1 ILE A 532      11.646  20.988 -15.145  0.00  0.00           C  
ATOM   4108  CD1 ILE A 532      10.672  21.249 -16.321  0.00  0.00           C  
ATOM   4109  N   GLN A 533      13.302  17.218 -12.977  0.00  0.00           N  
ATOM   4110  CA  GLN A 533      13.775  15.880 -12.691  0.00  0.00           C  
ATOM   4111  C   GLN A 533      13.287  14.838 -13.730  0.00  0.00           C  
ATOM   4112  O   GLN A 533      12.161  14.872 -14.206  0.00  0.00           O  
ATOM   4113  CB  GLN A 533      13.288  15.549 -11.337  0.00  0.00           C  
ATOM   4114  CG  GLN A 533      13.930  14.307 -10.809  0.00  0.00           C  
ATOM   4115  CD  GLN A 533      13.048  13.873  -9.529  0.00  0.00           C  
ATOM   4116  OE1 GLN A 533      13.209  14.253  -8.438  0.00  0.00           O  
ATOM   4117  NE2 GLN A 533      12.083  12.970  -9.807  0.00  0.00           N  
ATOM   4118  N   CYS A 534      14.053  13.823 -14.177  0.00  0.00           N  
ATOM   4119  CA  CYS A 534      13.543  12.586 -14.877  0.00  0.00           C  
ATOM   4120  C   CYS A 534      12.752  11.661 -14.022  0.00  0.00           C  
ATOM   4121  O   CYS A 534      12.732  11.761 -12.754  0.00  0.00           O  
ATOM   4122  CB  CYS A 534      14.635  11.791 -15.555  0.00  0.00           C  
ATOM   4123  SG  CYS A 534      15.772  12.519 -16.683  0.00  0.00           S  
ATOM   4124  N   HIS A 535      12.047  10.712 -14.625  0.00  0.00           N  
ATOM   4125  CA  HIS A 535      11.192   9.817 -13.779  0.00  0.00           C  
ATOM   4126  C   HIS A 535      12.091   8.748 -13.040  0.00  0.00           C  
ATOM   4127  O   HIS A 535      13.073   8.235 -13.641  0.00  0.00           O  
ATOM   4128  CB  HIS A 535      10.076   9.173 -14.658  0.00  0.00           C  
ATOM   4129  ND1 HIS A 535       8.951   7.172 -13.506  0.00  0.00           N  
ATOM   4130  CG  HIS A 535       8.975   8.481 -13.936  0.00  0.00           C  
ATOM   4131  CE1 HIS A 535       7.813   6.956 -12.839  0.00  0.00           C  
ATOM   4132  NE2 HIS A 535       7.130   8.137 -12.848  0.00  0.00           N  
ATOM   4133  CD2 HIS A 535       7.851   9.080 -13.539  0.00  0.00           C  
ATOM   4134  N   PRO A 536      11.815   8.408 -11.753  0.00  0.00           N  
ATOM   4135  CA  PRO A 536      12.427   7.299 -10.940  0.00  0.00           C  
ATOM   4136  C   PRO A 536      12.643   5.875 -11.564  0.00  0.00           C  
ATOM   4137  O   PRO A 536      13.536   5.155 -11.145  0.00  0.00           O  
ATOM   4138  CD  PRO A 536      10.805   9.082 -10.978  0.00  0.00           C  
ATOM   4139  CB  PRO A 536      11.595   7.207  -9.669  0.00  0.00           C  
ATOM   4140  CG  PRO A 536      10.931   8.571  -9.526  0.00  0.00           C  
ATOM   4141  N   GLU A 537      11.826   5.506 -12.587  0.00  0.00           N  
ATOM   4142  CA  GLU A 537      11.905   4.301 -13.412  0.00  0.00           C  
ATOM   4143  C   GLU A 537      12.942   4.324 -14.584  0.00  0.00           C  
ATOM   4144  O   GLU A 537      13.167   3.276 -15.181  0.00  0.00           O  
ATOM   4145  CB  GLU A 537      10.483   4.020 -13.905  0.00  0.00           C  
ATOM   4146  CG  GLU A 537       9.689   3.221 -12.840  0.00  0.00           C  
ATOM   4147  CD  GLU A 537       9.574   3.692 -11.414  0.00  0.00           C  
ATOM   4148  OE1 GLU A 537      10.553   3.503 -10.618  0.00  0.00           O  
ATOM   4149  OE2 GLU A 537       8.533   4.169 -10.969  0.00  0.00           O  
ATOM   4150  N   CYS A 538      13.523   5.486 -14.987  0.00  0.00           N  
ATOM   4151  CA  CYS A 538      14.569   5.507 -15.965  0.00  0.00           C  
ATOM   4152  C   CYS A 538      15.887   4.922 -15.426  0.00  0.00           C  
ATOM   4153  O   CYS A 538      16.322   5.340 -14.336  0.00  0.00           O  
ATOM   4154  CB  CYS A 538      14.816   6.872 -16.597  0.00  0.00           C  
ATOM   4155  SG  CYS A 538      13.465   7.943 -17.162  0.00  0.00           S  
ATOM   4156  N   LEU A 539      16.643   4.284 -16.289  0.00  0.00           N  
ATOM   4157  CA  LEU A 539      18.021   3.889 -15.969  0.00  0.00           C  
ATOM   4158  C   LEU A 539      18.990   5.103 -16.048  0.00  0.00           C  
ATOM   4159  O   LEU A 539      18.827   5.898 -17.023  0.00  0.00           O  
ATOM   4160  CB  LEU A 539      18.390   2.753 -16.898  0.00  0.00           C  
ATOM   4161  CG  LEU A 539      19.760   2.118 -16.586  0.00  0.00           C  
ATOM   4162  CD1 LEU A 539      19.667   1.389 -15.243  0.00  0.00           C  
ATOM   4163  CD2 LEU A 539      20.307   1.236 -17.681  0.00  0.00           C  
ATOM   4164  N   PRO A 540      19.896   5.407 -15.093  0.00  0.00           N  
ATOM   4165  CA  PRO A 540      20.856   6.479 -15.289  0.00  0.00           C  
ATOM   4166  C   PRO A 540      21.889   6.175 -16.486  0.00  0.00           C  
ATOM   4167  O   PRO A 540      21.988   4.979 -16.874  0.00  0.00           O  
ATOM   4168  CD  PRO A 540      19.909   4.899 -13.680  0.00  0.00           C  
ATOM   4169  CB  PRO A 540      21.474   6.755 -13.939  0.00  0.00           C  
ATOM   4170  CG  PRO A 540      21.213   5.485 -13.121  0.00  0.00           C  
ATOM   4171  N   GLN A 541      22.584   7.095 -17.124  0.00  0.00           N  
ATOM   4172  CA  GLN A 541      23.641   6.881 -18.196  0.00  0.00           C  
ATOM   4173  C   GLN A 541      24.958   7.574 -17.766  0.00  0.00           C  
ATOM   4174  O   GLN A 541      24.945   8.619 -17.060  0.00  0.00           O  
ATOM   4175  CB  GLN A 541      23.103   7.489 -19.439  0.00  0.00           C  
ATOM   4176  CG  GLN A 541      21.715   7.032 -19.929  0.00  0.00           C  
ATOM   4177  CD  GLN A 541      21.748   5.673 -20.507  0.00  0.00           C  
ATOM   4178  OE1 GLN A 541      21.783   5.503 -21.703  0.00  0.00           O  
ATOM   4179  NE2 GLN A 541      21.866   4.659 -19.700  0.00  0.00           N  
ATOM   4180  N   ALA A 542      26.067   7.005 -18.176  0.00  0.00           N  
ATOM   4181  CA  ALA A 542      27.335   7.543 -17.772  0.00  0.00           C  
ATOM   4182  C   ALA A 542      27.737   8.551 -18.875  0.00  0.00           C  
ATOM   4183  O   ALA A 542      27.518   8.315 -20.076  0.00  0.00           O  
ATOM   4184  CB  ALA A 542      28.354   6.432 -17.391  0.00  0.00           C  
ATOM   4185  N   MET A 543      28.407   9.640 -18.495  0.00  0.00           N  
ATOM   4186  CA  MET A 543      28.848  10.767 -19.340  0.00  0.00           C  
ATOM   4187  C   MET A 543      27.751  11.275 -20.388  0.00  0.00           C  
ATOM   4188  O   MET A 543      28.158  11.536 -21.499  0.00  0.00           O  
ATOM   4189  CB  MET A 543      30.196  10.354 -20.045  0.00  0.00           C  
ATOM   4190  CG  MET A 543      31.244   9.545 -19.204  0.00  0.00           C  
ATOM   4191  SD  MET A 543      32.904   9.670 -19.866  0.00  0.00           S  
ATOM   4192  CE  MET A 543      33.955   9.345 -18.431  0.00  0.00           C  
ATOM   4193  N   ASN A 544      26.496  11.385 -19.959  0.00  0.00           N  
ATOM   4194  CA  ASN A 544      25.281  11.514 -20.805  0.00  0.00           C  
ATOM   4195  C   ASN A 544      23.949  11.857 -19.988  0.00  0.00           C  
ATOM   4196  O   ASN A 544      23.837  11.620 -18.763  0.00  0.00           O  
ATOM   4197  CB  ASN A 544      25.075  10.220 -21.565  0.00  0.00           C  
ATOM   4198  CG  ASN A 544      24.132  10.233 -22.778  0.00  0.00           C  
ATOM   4199  OD1 ASN A 544      23.627  11.248 -23.215  0.00  0.00           O  
ATOM   4200  ND2 ASN A 544      23.930   9.084 -23.434  0.00  0.00           N  
ATOM   4201  N   ILE A 545      22.975  12.487 -20.685  0.00  0.00           N  
ATOM   4202  CA  ILE A 545      21.561  12.709 -20.216  0.00  0.00           C  
ATOM   4203  C   ILE A 545      20.825  11.414 -19.783  0.00  0.00           C  
ATOM   4204  O   ILE A 545      21.160  10.306 -20.249  0.00  0.00           O  
ATOM   4205  CB  ILE A 545      20.887  13.559 -21.283  0.00  0.00           C  
ATOM   4206  CG2 ILE A 545      21.411  14.986 -21.187  0.00  0.00           C  
ATOM   4207  CG1 ILE A 545      20.975  13.175 -22.815  0.00  0.00           C  
ATOM   4208  CD1 ILE A 545      20.379  11.736 -23.042  0.00  0.00           C  
ATOM   4209  N   THR A 546      19.663  11.530 -19.126  0.00  0.00           N  
ATOM   4210  CA  THR A 546      18.836  10.415 -18.600  0.00  0.00           C  
ATOM   4211  C   THR A 546      17.402  10.328 -19.141  0.00  0.00           C  
ATOM   4212  O   THR A 546      16.848   9.250 -19.376  0.00  0.00           O  
ATOM   4213  CB  THR A 546      18.646  10.387 -17.051  0.00  0.00           C  
ATOM   4214  OG1 THR A 546      19.928  10.508 -16.479  0.00  0.00           O  
ATOM   4215  CG2 THR A 546      17.903   9.175 -16.485  0.00  0.00           C  
ATOM   4216  N   CYS A 547      16.818  11.427 -19.584  0.00  0.00           N  
ATOM   4217  CA  CYS A 547      15.548  11.497 -20.233  0.00  0.00           C  
ATOM   4218  C   CYS A 547      15.378  12.707 -21.220  0.00  0.00           C  
ATOM   4219  O   CYS A 547      16.170  13.632 -21.218  0.00  0.00           O  
ATOM   4220  SG  CYS A 547      14.406  12.942 -18.143  0.00  0.00           S  
ATOM   4221  CB  CYS A 547      14.323  11.602 -19.255  0.00  0.00           C  
ATOM   4222  N   THR A 548      14.521  12.567 -22.202  0.00  0.00           N  
ATOM   4223  CA  THR A 548      14.323  13.458 -23.310  0.00  0.00           C  
ATOM   4224  C   THR A 548      13.264  14.481 -22.947  0.00  0.00           C  
ATOM   4225  O   THR A 548      13.114  15.508 -23.640  0.00  0.00           O  
ATOM   4226  CB  THR A 548      13.909  12.736 -24.559  0.00  0.00           C  
ATOM   4227  OG1 THR A 548      12.599  12.147 -24.382  0.00  0.00           O  
ATOM   4228  CG2 THR A 548      14.946  11.732 -24.965  0.00  0.00           C  
ATOM   4229  N   GLY A 549      12.417  14.164 -21.962  0.00  0.00           N  
ATOM   4230  CA  GLY A 549      11.378  15.037 -21.382  0.00  0.00           C  
ATOM   4231  C   GLY A 549      10.859  14.346 -20.141  0.00  0.00           C  
ATOM   4232  O   GLY A 549      11.524  13.533 -19.543  0.00  0.00           O  
ATOM   4233  N   ARG A 550       9.671  14.722 -19.715  0.00  0.00           N  
ATOM   4234  CA  ARG A 550       9.031  14.353 -18.404  0.00  0.00           C  
ATOM   4235  C   ARG A 550       8.540  12.917 -18.543  0.00  0.00           C  
ATOM   4236  O   ARG A 550       8.027  12.514 -19.541  0.00  0.00           O  
ATOM   4237  CB  ARG A 550       7.856  15.299 -18.079  0.00  0.00           C  
ATOM   4238  CG  ARG A 550       8.212  16.818 -17.963  0.00  0.00           C  
ATOM   4239  CD  ARG A 550       6.958  17.666 -18.233  0.00  0.00           C  
ATOM   4240  NE  ARG A 550       7.231  19.063 -18.192  0.00  0.00           N  
ATOM   4241  CZ  ARG A 550       7.686  19.841 -19.179  0.00  0.00           C  
ATOM   4242  NH1 ARG A 550       7.991  19.338 -20.366  0.00  0.00           N  
ATOM   4243  NH2 ARG A 550       7.962  21.083 -18.942  0.00  0.00           N  
ATOM   4244  N   GLY A 551       8.513  12.096 -17.470  0.00  0.00           N  
ATOM   4245  CA  GLY A 551       7.804  10.780 -17.255  0.00  0.00           C  
ATOM   4246  C   GLY A 551       8.508   9.557 -17.874  0.00  0.00           C  
ATOM   4247  O   GLY A 551       9.473   9.711 -18.655  0.00  0.00           O  
ATOM   4248  N   PRO A 552       8.033   8.338 -17.539  0.00  0.00           N  
ATOM   4249  CA  PRO A 552       8.564   7.015 -17.885  0.00  0.00           C  
ATOM   4250  C   PRO A 552       8.455   6.533 -19.329  0.00  0.00           C  
ATOM   4251  O   PRO A 552       8.924   5.483 -19.705  0.00  0.00           O  
ATOM   4252  CD  PRO A 552       6.701   8.174 -16.920  0.00  0.00           C  
ATOM   4253  CB  PRO A 552       7.744   6.040 -17.020  0.00  0.00           C  
ATOM   4254  CG  PRO A 552       6.381   6.685 -16.963  0.00  0.00           C  
ATOM   4255  N   ASP A 553       7.918   7.415 -20.166  0.00  0.00           N  
ATOM   4256  CA  ASP A 553       7.850   7.356 -21.558  0.00  0.00           C  
ATOM   4257  C   ASP A 553       9.020   8.131 -22.240  0.00  0.00           C  
ATOM   4258  O   ASP A 553       9.356   7.841 -23.378  0.00  0.00           O  
ATOM   4259  CB  ASP A 553       6.453   7.889 -22.038  0.00  0.00           C  
ATOM   4260  CG  ASP A 553       6.137   9.318 -21.608  0.00  0.00           C  
ATOM   4261  OD1 ASP A 553       5.626  10.144 -22.457  0.00  0.00           O  
ATOM   4262  OD2 ASP A 553       6.242   9.643 -20.390  0.00  0.00           O  
ATOM   4263  N   ASN A 554       9.712   8.974 -21.566  0.00  0.00           N  
ATOM   4264  CA  ASN A 554      10.874   9.725 -22.094  0.00  0.00           C  
ATOM   4265  C   ASN A 554      12.234   9.330 -21.536  0.00  0.00           C  
ATOM   4266  O   ASN A 554      13.237  10.094 -21.650  0.00  0.00           O  
ATOM   4267  CB  ASN A 554      10.646  11.242 -21.796  0.00  0.00           C  
ATOM   4268  CG  ASN A 554       9.576  11.818 -22.643  0.00  0.00           C  
ATOM   4269  OD1 ASN A 554       8.410  11.516 -22.425  0.00  0.00           O  
ATOM   4270  ND2 ASN A 554       9.918  12.630 -23.570  0.00  0.00           N  
ATOM   4271  N   CYS A 555      12.269   8.158 -20.836  0.00  0.00           N  
ATOM   4272  CA  CYS A 555      13.550   7.566 -20.433  0.00  0.00           C  
ATOM   4273  C   CYS A 555      14.397   7.113 -21.659  0.00  0.00           C  
ATOM   4274  O   CYS A 555      13.805   6.661 -22.633  0.00  0.00           O  
ATOM   4275  SG  CYS A 555      12.276   6.614 -18.204  0.00  0.00           S  
ATOM   4276  CB  CYS A 555      13.190   6.282 -19.680  0.00  0.00           C  
ATOM   4277  N   ILE A 556      15.749   7.151 -21.682  0.00  0.00           N  
ATOM   4278  CA  ILE A 556      16.642   6.537 -22.712  0.00  0.00           C  
ATOM   4279  C   ILE A 556      16.640   4.988 -22.515  0.00  0.00           C  
ATOM   4280  O   ILE A 556      16.700   4.269 -23.523  0.00  0.00           O  
ATOM   4281  CB  ILE A 556      18.088   7.068 -22.556  0.00  0.00           C  
ATOM   4282  CG2 ILE A 556      19.158   6.343 -23.434  0.00  0.00           C  
ATOM   4283  CG1 ILE A 556      18.174   8.567 -22.786  0.00  0.00           C  
ATOM   4284  CD1 ILE A 556      17.729   9.184 -24.164  0.00  0.00           C  
ATOM   4285  N   GLN A 557      16.560   4.443 -21.265  0.00  0.00           N  
ATOM   4286  CA  GLN A 557      16.379   2.965 -20.958  0.00  0.00           C  
ATOM   4287  C   GLN A 557      15.571   2.846 -19.650  0.00  0.00           C  
ATOM   4288  O   GLN A 557      15.678   3.715 -18.746  0.00  0.00           O  
ATOM   4289  CB  GLN A 557      17.739   2.372 -20.792  0.00  0.00           C  
ATOM   4290  CG  GLN A 557      18.491   2.080 -22.098  0.00  0.00           C  
ATOM   4291  CD  GLN A 557      17.823   1.010 -23.010  0.00  0.00           C  
ATOM   4292  OE1 GLN A 557      18.033  -0.210 -22.792  0.00  0.00           O  
ATOM   4293  NE2 GLN A 557      17.053   1.449 -23.984  0.00  0.00           N  
ATOM   4294  N   CYS A 558      14.775   1.772 -19.377  0.00  0.00           N  
ATOM   4295  CA  CYS A 558      14.069   1.523 -18.172  0.00  0.00           C  
ATOM   4296  C   CYS A 558      14.888   0.691 -17.117  0.00  0.00           C  
ATOM   4297  O   CYS A 558      15.494  -0.287 -17.407  0.00  0.00           O  
ATOM   4298  CB  CYS A 558      12.780   0.840 -18.631  0.00  0.00           C  
ATOM   4299  SG  CYS A 558      11.654   1.585 -19.827  0.00  0.00           S  
ATOM   4300  N   ALA A 559      14.716   0.913 -15.839  0.00  0.00           N  
ATOM   4301  CA  ALA A 559      15.564   0.307 -14.851  0.00  0.00           C  
ATOM   4302  C   ALA A 559      15.007  -1.015 -14.286  0.00  0.00           C  
ATOM   4303  O   ALA A 559      15.760  -1.800 -13.666  0.00  0.00           O  
ATOM   4304  CB  ALA A 559      15.899   1.373 -13.860  0.00  0.00           C  
ATOM   4305  N   HIS A 560      13.629  -1.251 -14.394  0.00  0.00           N  
ATOM   4306  CA  HIS A 560      12.912  -2.422 -13.899  0.00  0.00           C  
ATOM   4307  C   HIS A 560      12.292  -3.258 -15.020  0.00  0.00           C  
ATOM   4308  O   HIS A 560      12.677  -4.458 -15.226  0.00  0.00           O  
ATOM   4309  CB  HIS A 560      11.936  -2.053 -12.709  0.00  0.00           C  
ATOM   4310  ND1 HIS A 560      13.345  -2.212 -10.458  0.00  0.00           N  
ATOM   4311  CG  HIS A 560      12.666  -1.506 -11.511  0.00  0.00           C  
ATOM   4312  CE1 HIS A 560      13.601  -1.259  -9.536  0.00  0.00           C  
ATOM   4313  NE2 HIS A 560      13.211  -0.070  -9.895  0.00  0.00           N  
ATOM   4314  CD2 HIS A 560      12.606  -0.201 -11.141  0.00  0.00           C  
ATOM   4315  N   TYR A 561      11.264  -2.690 -15.627  0.00  0.00           N  
ATOM   4316  CA  TYR A 561      10.388  -3.196 -16.710  0.00  0.00           C  
ATOM   4317  C   TYR A 561       9.945  -2.140 -17.681  0.00  0.00           C  
ATOM   4318  O   TYR A 561       9.904  -0.934 -17.357  0.00  0.00           O  
ATOM   4319  CB  TYR A 561       9.178  -3.910 -16.126  0.00  0.00           C  
ATOM   4320  CG  TYR A 561       9.476  -4.961 -15.119  0.00  0.00           C  
ATOM   4321  CD1 TYR A 561       9.776  -6.230 -15.653  0.00  0.00           C  
ATOM   4322  CE1 TYR A 561       9.986  -7.274 -14.734  0.00  0.00           C  
ATOM   4323  CZ  TYR A 561      10.067  -6.968 -13.337  0.00  0.00           C  
ATOM   4324  OH  TYR A 561      10.329  -8.029 -12.502  0.00  0.00           O  
ATOM   4325  CD2 TYR A 561       9.470  -4.660 -13.747  0.00  0.00           C  
ATOM   4326  CE2 TYR A 561       9.819  -5.663 -12.892  0.00  0.00           C  
ATOM   4327  N   ILE A 562       9.578  -2.503 -18.936  0.00  0.00           N  
ATOM   4328  CA  ILE A 562       8.922  -1.627 -19.975  0.00  0.00           C  
ATOM   4329  C   ILE A 562       7.493  -2.126 -20.141  0.00  0.00           C  
ATOM   4330  O   ILE A 562       7.252  -3.287 -19.898  0.00  0.00           O  
ATOM   4331  CB  ILE A 562       9.772  -1.591 -21.283  0.00  0.00           C  
ATOM   4332  CG2 ILE A 562       9.863  -2.915 -22.121  0.00  0.00           C  
ATOM   4333  CG1 ILE A 562       9.177  -0.522 -22.276  0.00  0.00           C  
ATOM   4334  CD1 ILE A 562      10.206   0.029 -23.315  0.00  0.00           C  
ATOM   4335  N   ASP A 563       6.566  -1.248 -20.566  0.00  0.00           N  
ATOM   4336  CA  ASP A 563       5.164  -1.730 -20.980  0.00  0.00           C  
ATOM   4337  C   ASP A 563       4.574  -0.853 -22.054  0.00  0.00           C  
ATOM   4338  O   ASP A 563       4.161   0.300 -21.776  0.00  0.00           O  
ATOM   4339  CB  ASP A 563       4.249  -1.874 -19.824  0.00  0.00           C  
ATOM   4340  CG  ASP A 563       2.858  -2.413 -20.196  0.00  0.00           C  
ATOM   4341  OD1 ASP A 563       1.902  -2.182 -19.456  0.00  0.00           O  
ATOM   4342  OD2 ASP A 563       2.746  -3.128 -21.257  0.00  0.00           O  
ATOM   4343  N   GLY A 564       4.586  -1.300 -23.314  0.00  0.00           N  
ATOM   4344  CA  GLY A 564       4.270  -0.424 -24.411  0.00  0.00           C  
ATOM   4345  C   GLY A 564       5.324   0.704 -24.568  0.00  0.00           C  
ATOM   4346  O   GLY A 564       6.485   0.432 -24.813  0.00  0.00           O  
ATOM   4347  N   PRO A 565       4.977   1.997 -24.420  0.00  0.00           N  
ATOM   4348  CA  PRO A 565       5.922   3.114 -24.537  0.00  0.00           C  
ATOM   4349  C   PRO A 565       6.717   3.439 -23.258  0.00  0.00           C  
ATOM   4350  O   PRO A 565       7.615   4.271 -23.385  0.00  0.00           O  
ATOM   4351  CD  PRO A 565       3.641   2.580 -24.231  0.00  0.00           C  
ATOM   4352  CB  PRO A 565       5.032   4.347 -24.945  0.00  0.00           C  
ATOM   4353  CG  PRO A 565       3.793   4.138 -24.148  0.00  0.00           C  
ATOM   4354  N   HIS A 566       6.381   2.849 -22.067  0.00  0.00           N  
ATOM   4355  CA  HIS A 566       6.812   3.408 -20.736  0.00  0.00           C  
ATOM   4356  C   HIS A 566       7.354   2.455 -19.735  0.00  0.00           C  
ATOM   4357  O   HIS A 566       6.765   1.356 -19.511  0.00  0.00           O  
ATOM   4358  CB  HIS A 566       5.722   4.361 -20.075  0.00  0.00           C  
ATOM   4359  ND1 HIS A 566       3.501   4.777 -18.947  0.00  0.00           N  
ATOM   4360  CG  HIS A 566       4.370   3.900 -19.562  0.00  0.00           C  
ATOM   4361  CE1 HIS A 566       2.452   4.080 -18.496  0.00  0.00           C  
ATOM   4362  NE2 HIS A 566       2.619   2.844 -18.898  0.00  0.00           N  
ATOM   4363  CD2 HIS A 566       3.842   2.648 -19.610  0.00  0.00           C  
ATOM   4364  N   CYS A 567       8.368   2.869 -18.917  0.00  0.00           N  
ATOM   4365  CA  CYS A 567       8.960   2.150 -17.831  0.00  0.00           C  
ATOM   4366  C   CYS A 567       8.018   2.031 -16.567  0.00  0.00           C  
ATOM   4367  O   CYS A 567       7.298   2.907 -16.167  0.00  0.00           O  
ATOM   4368  SG  CYS A 567      11.425   3.385 -18.827  0.00  0.00           S  
ATOM   4369  CB  CYS A 567      10.180   2.983 -17.531  0.00  0.00           C  
ATOM   4370  N   VAL A 568       8.008   0.817 -15.969  0.00  0.00           N  
ATOM   4371  CA  VAL A 568       7.064   0.446 -14.896  0.00  0.00           C  
ATOM   4372  C   VAL A 568       7.873  -0.138 -13.728  0.00  0.00           C  
ATOM   4373  O   VAL A 568       8.806  -0.931 -13.978  0.00  0.00           O  
ATOM   4374  CB  VAL A 568       5.902  -0.407 -15.374  0.00  0.00           C  
ATOM   4375  CG1 VAL A 568       5.030   0.352 -16.276  0.00  0.00           C  
ATOM   4376  CG2 VAL A 568       6.118  -1.750 -16.076  0.00  0.00           C  
ATOM   4377  N   LYS A 569       7.654   0.236 -12.413  0.00  0.00           N  
ATOM   4378  CA  LYS A 569       8.570  -0.202 -11.369  0.00  0.00           C  
ATOM   4379  C   LYS A 569       8.252  -1.645 -11.264  0.00  0.00           C  
ATOM   4380  O   LYS A 569       9.179  -2.471 -10.942  0.00  0.00           O  
ATOM   4381  CB  LYS A 569       8.414   0.471 -10.055  0.00  0.00           C  
ATOM   4382  CG  LYS A 569       9.494   0.115  -9.093  0.00  0.00           C  
ATOM   4383  CD  LYS A 569       9.344   0.653  -7.678  0.00  0.00           C  
ATOM   4384  CE  LYS A 569       9.810   2.083  -7.558  0.00  0.00           C  
ATOM   4385  NZ  LYS A 569       8.936   3.033  -8.253  0.00  0.00           N  
ATOM   4386  N   THR A 570       6.999  -2.046 -11.521  0.00  0.00           N  
ATOM   4387  CA  THR A 570       6.504  -3.448 -11.774  0.00  0.00           C  
ATOM   4388  C   THR A 570       5.363  -3.513 -12.757  0.00  0.00           C  
ATOM   4389  O   THR A 570       4.783  -2.474 -13.093  0.00  0.00           O  
ATOM   4390  CB  THR A 570       6.155  -4.269 -10.478  0.00  0.00           C  
ATOM   4391  OG1 THR A 570       6.749  -3.811  -9.271  0.00  0.00           O  
ATOM   4392  CG2 THR A 570       6.493  -5.755 -10.650  0.00  0.00           C  
ATOM   4393  N   CYS A 571       5.023  -4.724 -13.367  0.00  0.00           N  
ATOM   4394  CA  CYS A 571       3.907  -4.731 -14.368  0.00  0.00           C  
ATOM   4395  C   CYS A 571       2.566  -4.540 -13.674  0.00  0.00           C  
ATOM   4396  O   CYS A 571       2.438  -4.938 -12.487  0.00  0.00           O  
ATOM   4397  CB  CYS A 571       3.952  -6.020 -15.150  0.00  0.00           C  
ATOM   4398  SG  CYS A 571       5.533  -6.197 -16.009  0.00  0.00           S  
ATOM   4399  N   PRO A 572       1.544  -3.951 -14.310  0.00  0.00           N  
ATOM   4400  CA  PRO A 572       0.164  -3.862 -13.851  0.00  0.00           C  
ATOM   4401  C   PRO A 572      -0.382  -5.204 -13.436  0.00  0.00           C  
ATOM   4402  O   PRO A 572       0.095  -6.330 -13.782  0.00  0.00           O  
ATOM   4403  CD  PRO A 572       1.564  -3.315 -15.699  0.00  0.00           C  
ATOM   4404  CB  PRO A 572      -0.649  -3.341 -15.030  0.00  0.00           C  
ATOM   4405  CG  PRO A 572       0.244  -2.578 -15.870  0.00  0.00           C  
ATOM   4406  N   ALA A 573      -1.615  -5.288 -12.772  0.00  0.00           N  
ATOM   4407  CA  ALA A 573      -2.475  -6.460 -12.809  0.00  0.00           C  
ATOM   4408  C   ALA A 573      -3.479  -6.435 -13.937  0.00  0.00           C  
ATOM   4409  O   ALA A 573      -4.047  -7.424 -14.297  0.00  0.00           O  
ATOM   4410  CB  ALA A 573      -3.170  -6.516 -11.408  0.00  0.00           C  
ATOM   4411  N   GLY A 574      -3.679  -5.257 -14.613  0.00  0.00           N  
ATOM   4412  CA  GLY A 574      -4.641  -5.038 -15.624  0.00  0.00           C  
ATOM   4413  C   GLY A 574      -4.868  -3.610 -16.019  0.00  0.00           C  
ATOM   4414  O   GLY A 574      -4.468  -2.759 -15.196  0.00  0.00           O  
ATOM   4415  N   VAL A 575      -5.495  -3.377 -17.167  0.00  0.00           N  
ATOM   4416  CA  VAL A 575      -5.769  -2.033 -17.651  0.00  0.00           C  
ATOM   4417  C   VAL A 575      -7.153  -2.041 -18.421  0.00  0.00           C  
ATOM   4418  O   VAL A 575      -7.679  -3.051 -18.752  0.00  0.00           O  
ATOM   4419  CB  VAL A 575      -4.629  -1.578 -18.565  0.00  0.00           C  
ATOM   4420  CG1 VAL A 575      -3.221  -1.379 -17.836  0.00  0.00           C  
ATOM   4421  CG2 VAL A 575      -4.329  -2.398 -19.852  0.00  0.00           C  
ATOM   4422  N   MET A 576      -7.705  -0.826 -18.666  0.00  0.00           N  
ATOM   4423  CA  MET A 576      -8.828  -0.777 -19.628  0.00  0.00           C  
ATOM   4424  C   MET A 576      -8.274  -0.952 -21.030  0.00  0.00           C  
ATOM   4425  O   MET A 576      -7.305  -0.316 -21.451  0.00  0.00           O  
ATOM   4426  CB  MET A 576      -9.479   0.581 -19.353  0.00  0.00           C  
ATOM   4427  CG  MET A 576     -10.761   0.817 -20.240  0.00  0.00           C  
ATOM   4428  SD  MET A 576     -12.163  -0.239 -20.010  0.00  0.00           S  
ATOM   4429  CE  MET A 576     -12.780   0.328 -18.367  0.00  0.00           C  
ATOM   4430  N   GLY A 577      -8.975  -1.802 -21.851  0.00  0.00           N  
ATOM   4431  CA  GLY A 577      -8.410  -2.255 -23.156  0.00  0.00           C  
ATOM   4432  C   GLY A 577      -8.872  -1.333 -24.273  0.00  0.00           C  
ATOM   4433  O   GLY A 577      -9.458  -0.272 -24.028  0.00  0.00           O  
ATOM   4434  N   GLU A 578      -8.890  -1.867 -25.524  0.00  0.00           N  
ATOM   4435  CA  GLU A 578      -9.442  -1.060 -26.610  0.00  0.00           C  
ATOM   4436  C   GLU A 578     -10.950  -1.039 -26.722  0.00  0.00           C  
ATOM   4437  O   GLU A 578     -11.469   0.018 -27.135  0.00  0.00           O  
ATOM   4438  CB  GLU A 578      -8.853  -1.589 -27.975  0.00  0.00           C  
ATOM   4439  CG  GLU A 578      -7.425  -1.070 -28.163  0.00  0.00           C  
ATOM   4440  CD  GLU A 578      -7.438   0.381 -28.505  0.00  0.00           C  
ATOM   4441  OE1 GLU A 578      -6.897   1.231 -27.741  0.00  0.00           O  
ATOM   4442  OE2 GLU A 578      -7.854   0.717 -29.646  0.00  0.00           O  
ATOM   4443  N   ASN A 579     -11.674  -2.068 -26.296  0.00  0.00           N  
ATOM   4444  CA  ASN A 579     -13.141  -2.218 -26.422  0.00  0.00           C  
ATOM   4445  C   ASN A 579     -14.035  -1.820 -25.248  0.00  0.00           C  
ATOM   4446  O   ASN A 579     -15.180  -2.315 -25.018  0.00  0.00           O  
ATOM   4447  CB  ASN A 579     -13.457  -3.493 -27.119  0.00  0.00           C  
ATOM   4448  CG  ASN A 579     -12.619  -3.654 -28.347  0.00  0.00           C  
ATOM   4449  OD1 ASN A 579     -11.494  -4.179 -28.371  0.00  0.00           O  
ATOM   4450  ND2 ASN A 579     -13.091  -3.167 -29.478  0.00  0.00           N  
ATOM   4451  N   ASN A 580     -13.492  -0.982 -24.404  0.00  0.00           N  
ATOM   4452  CA  ASN A 580     -14.018  -0.394 -23.168  0.00  0.00           C  
ATOM   4453  C   ASN A 580     -14.269  -1.484 -22.126  0.00  0.00           C  
ATOM   4454  O   ASN A 580     -15.241  -1.333 -21.380  0.00  0.00           O  
ATOM   4455  CB  ASN A 580     -15.447   0.292 -23.479  0.00  0.00           C  
ATOM   4456  CG  ASN A 580     -15.383   1.382 -24.523  0.00  0.00           C  
ATOM   4457  OD1 ASN A 580     -15.860   1.201 -25.585  0.00  0.00           O  
ATOM   4458  ND2 ASN A 580     -14.640   2.368 -24.176  0.00  0.00           N  
ATOM   4459  N   THR A 581     -13.471  -2.585 -22.071  0.00  0.00           N  
ATOM   4460  CA  THR A 581     -13.610  -3.657 -21.070  0.00  0.00           C  
ATOM   4461  C   THR A 581     -12.220  -3.877 -20.384  0.00  0.00           C  
ATOM   4462  O   THR A 581     -11.154  -3.456 -20.886  0.00  0.00           O  
ATOM   4463  CB  THR A 581     -14.080  -4.980 -21.760  0.00  0.00           C  
ATOM   4464  OG1 THR A 581     -13.142  -5.589 -22.628  0.00  0.00           O  
ATOM   4465  CG2 THR A 581     -15.358  -4.827 -22.661  0.00  0.00           C  
ATOM   4466  N   LEU A 582     -12.235  -4.505 -19.195  0.00  0.00           N  
ATOM   4467  CA  LEU A 582     -10.975  -4.881 -18.450  0.00  0.00           C  
ATOM   4468  C   LEU A 582     -10.196  -5.935 -19.167  0.00  0.00           C  
ATOM   4469  O   LEU A 582     -10.815  -6.930 -19.537  0.00  0.00           O  
ATOM   4470  CB  LEU A 582     -11.179  -5.242 -16.978  0.00  0.00           C  
ATOM   4471  CG  LEU A 582     -12.011  -4.238 -16.166  0.00  0.00           C  
ATOM   4472  CD1 LEU A 582     -12.068  -4.625 -14.665  0.00  0.00           C  
ATOM   4473  CD2 LEU A 582     -11.312  -2.891 -16.048  0.00  0.00           C  
ATOM   4474  N   VAL A 583      -8.859  -5.696 -19.228  0.00  0.00           N  
ATOM   4475  CA  VAL A 583      -7.923  -6.744 -19.611  0.00  0.00           C  
ATOM   4476  C   VAL A 583      -6.676  -6.857 -18.654  0.00  0.00           C  
ATOM   4477  O   VAL A 583      -6.094  -5.873 -18.232  0.00  0.00           O  
ATOM   4478  CB  VAL A 583      -7.370  -6.415 -20.990  0.00  0.00           C  
ATOM   4479  CG1 VAL A 583      -8.549  -6.568 -22.044  0.00  0.00           C  
ATOM   4480  CG2 VAL A 583      -6.775  -5.052 -21.265  0.00  0.00           C  
ATOM   4481  N   TRP A 584      -6.247  -8.048 -18.224  0.00  0.00           N  
ATOM   4482  CA  TRP A 584      -5.271  -8.303 -17.183  0.00  0.00           C  
ATOM   4483  C   TRP A 584      -3.876  -8.291 -17.824  0.00  0.00           C  
ATOM   4484  O   TRP A 584      -3.620  -8.649 -18.992  0.00  0.00           O  
ATOM   4485  CB  TRP A 584      -5.545  -9.649 -16.578  0.00  0.00           C  
ATOM   4486  CG  TRP A 584      -6.890  -9.831 -15.953  0.00  0.00           C  
ATOM   4487  CD1 TRP A 584      -8.091 -10.071 -16.534  0.00  0.00           C  
ATOM   4488  NE1 TRP A 584      -9.104 -10.240 -15.593  0.00  0.00           N  
ATOM   4489  CE2 TRP A 584      -8.608  -9.948 -14.322  0.00  0.00           C  
ATOM   4490  CD2 TRP A 584      -7.244  -9.681 -14.529  0.00  0.00           C  
ATOM   4491  CE3 TRP A 584      -6.422  -9.474 -13.350  0.00  0.00           C  
ATOM   4492  CZ3 TRP A 584      -6.976  -9.418 -12.098  0.00  0.00           C  
ATOM   4493  CZ2 TRP A 584      -9.161 -10.032 -13.041  0.00  0.00           C  
ATOM   4494  CH2 TRP A 584      -8.332  -9.773 -11.925  0.00  0.00           C  
ATOM   4495  N   LYS A 585      -2.860  -8.051 -16.960  0.00  0.00           N  
ATOM   4496  CA  LYS A 585      -1.422  -8.114 -17.258  0.00  0.00           C  
ATOM   4497  C   LYS A 585      -0.642  -8.837 -16.161  0.00  0.00           C  
ATOM   4498  O   LYS A 585      -1.160  -9.164 -15.086  0.00  0.00           O  
ATOM   4499  CB  LYS A 585      -0.833  -6.747 -17.505  0.00  0.00           C  
ATOM   4500  CG  LYS A 585      -1.322  -6.165 -18.866  0.00  0.00           C  
ATOM   4501  CD  LYS A 585      -0.895  -4.755 -19.080  0.00  0.00           C  
ATOM   4502  CE  LYS A 585      -1.011  -4.329 -20.509  0.00  0.00           C  
ATOM   4503  NZ  LYS A 585      -0.241  -3.173 -20.923  0.00  0.00           N  
ATOM   4504  N   TYR A 586       0.617  -9.145 -16.405  0.00  0.00           N  
ATOM   4505  CA  TYR A 586       1.533  -9.918 -15.525  0.00  0.00           C  
ATOM   4506  C   TYR A 586       3.073  -9.695 -15.730  0.00  0.00           C  
ATOM   4507  O   TYR A 586       3.470  -8.857 -16.607  0.00  0.00           O  
ATOM   4508  CB  TYR A 586       1.184 -11.414 -15.789  0.00  0.00           C  
ATOM   4509  CG  TYR A 586       1.659 -12.004 -17.173  0.00  0.00           C  
ATOM   4510  CD1 TYR A 586       2.987 -12.543 -17.306  0.00  0.00           C  
ATOM   4511  CE1 TYR A 586       3.452 -13.061 -18.554  0.00  0.00           C  
ATOM   4512  CZ  TYR A 586       2.658 -12.860 -19.677  0.00  0.00           C  
ATOM   4513  OH  TYR A 586       3.113 -13.229 -20.944  0.00  0.00           O  
ATOM   4514  CD2 TYR A 586       0.902 -11.909 -18.327  0.00  0.00           C  
ATOM   4515  CE2 TYR A 586       1.366 -12.385 -19.553  0.00  0.00           C  
ATOM   4516  N   ALA A 587       3.938 -10.283 -14.872  0.00  0.00           N  
ATOM   4517  CA  ALA A 587       5.449 -10.240 -14.886  0.00  0.00           C  
ATOM   4518  C   ALA A 587       6.130 -11.630 -14.851  0.00  0.00           C  
ATOM   4519  O   ALA A 587       5.657 -12.623 -14.184  0.00  0.00           O  
ATOM   4520  CB  ALA A 587       6.161  -9.348 -13.783  0.00  0.00           C  
ATOM   4521  N   ASP A 588       7.200 -11.761 -15.566  0.00  0.00           N  
ATOM   4522  CA  ASP A 588       8.192 -12.883 -15.454  0.00  0.00           C  
ATOM   4523  C   ASP A 588       9.698 -12.487 -15.610  0.00  0.00           C  
ATOM   4524  O   ASP A 588      10.040 -11.337 -15.259  0.00  0.00           O  
ATOM   4525  CB  ASP A 588       7.730 -14.023 -16.419  0.00  0.00           C  
ATOM   4526  CG  ASP A 588       7.778 -13.621 -17.896  0.00  0.00           C  
ATOM   4527  OD1 ASP A 588       8.667 -12.847 -18.383  0.00  0.00           O  
ATOM   4528  OD2 ASP A 588       6.976 -14.142 -18.717  0.00  0.00           O  
ATOM   4529  N   ALA A 589      10.614 -13.398 -16.000  0.00  0.00           N  
ATOM   4530  CA  ALA A 589      12.138 -13.173 -16.072  0.00  0.00           C  
ATOM   4531  C   ALA A 589      12.411 -12.007 -17.094  0.00  0.00           C  
ATOM   4532  O   ALA A 589      13.469 -11.382 -17.039  0.00  0.00           O  
ATOM   4533  CB  ALA A 589      12.814 -14.510 -16.435  0.00  0.00           C  
ATOM   4534  N   GLY A 590      11.504 -11.687 -18.005  0.00  0.00           N  
ATOM   4535  CA  GLY A 590      11.628 -10.701 -19.004  0.00  0.00           C  
ATOM   4536  C   GLY A 590      11.429  -9.242 -18.582  0.00  0.00           C  
ATOM   4537  O   GLY A 590      10.750  -8.988 -17.591  0.00  0.00           O  
ATOM   4538  N   HIS A 591      11.762  -8.375 -19.539  0.00  0.00           N  
ATOM   4539  CA  HIS A 591      11.725  -6.940 -19.392  0.00  0.00           C  
ATOM   4540  C   HIS A 591      10.448  -6.330 -19.974  0.00  0.00           C  
ATOM   4541  O   HIS A 591       9.931  -5.380 -19.378  0.00  0.00           O  
ATOM   4542  CB  HIS A 591      12.918  -6.338 -20.074  0.00  0.00           C  
ATOM   4543  ND1 HIS A 591      13.344  -4.110 -18.761  0.00  0.00           N  
ATOM   4544  CG  HIS A 591      13.152  -4.809 -19.974  0.00  0.00           C  
ATOM   4545  CE1 HIS A 591      13.646  -2.860 -19.209  0.00  0.00           C  
ATOM   4546  NE2 HIS A 591      13.638  -2.748 -20.533  0.00  0.00           N  
ATOM   4547  CD2 HIS A 591      13.333  -4.008 -21.011  0.00  0.00           C  
ATOM   4548  N   VAL A 592       9.843  -6.961 -21.001  0.00  0.00           N  
ATOM   4549  CA  VAL A 592       8.637  -6.432 -21.552  0.00  0.00           C  
ATOM   4550  C   VAL A 592       7.486  -6.971 -20.616  0.00  0.00           C  
ATOM   4551  O   VAL A 592       7.419  -8.122 -20.132  0.00  0.00           O  
ATOM   4552  CB  VAL A 592       8.500  -6.858 -23.043  0.00  0.00           C  
ATOM   4553  CG1 VAL A 592       7.158  -6.224 -23.561  0.00  0.00           C  
ATOM   4554  CG2 VAL A 592       9.582  -6.273 -23.895  0.00  0.00           C  
ATOM   4555  N   CYS A 593       6.474  -6.108 -20.412  0.00  0.00           N  
ATOM   4556  CA  CYS A 593       5.229  -6.573 -19.767  0.00  0.00           C  
ATOM   4557  C   CYS A 593       4.143  -7.020 -20.765  0.00  0.00           C  
ATOM   4558  O   CYS A 593       4.042  -6.366 -21.851  0.00  0.00           O  
ATOM   4559  SG  CYS A 593       5.584  -4.891 -17.522  0.00  0.00           S  
ATOM   4560  CB  CYS A 593       4.639  -5.488 -18.894  0.00  0.00           C  
ATOM   4561  N   HIS A 594       3.261  -7.969 -20.415  0.00  0.00           N  
ATOM   4562  CA  HIS A 594       2.335  -8.527 -21.409  0.00  0.00           C  
ATOM   4563  C   HIS A 594       1.013  -8.980 -20.816  0.00  0.00           C  
ATOM   4564  O   HIS A 594       0.935  -9.145 -19.577  0.00  0.00           O  
ATOM   4565  CB  HIS A 594       3.056  -9.651 -22.136  0.00  0.00           C  
ATOM   4566  ND1 HIS A 594       1.630  -9.153 -24.270  0.00  0.00           N  
ATOM   4567  CG  HIS A 594       2.397  -9.979 -23.537  0.00  0.00           C  
ATOM   4568  CE1 HIS A 594       1.073  -9.827 -25.278  0.00  0.00           C  
ATOM   4569  NE2 HIS A 594       1.484 -11.130 -25.132  0.00  0.00           N  
ATOM   4570  CD2 HIS A 594       2.212 -11.253 -23.993  0.00  0.00           C  
ATOM   4571  N   LEU A 595       0.132  -9.321 -21.735  0.00  0.00           N  
ATOM   4572  CA  LEU A 595      -1.341  -9.416 -21.610  0.00  0.00           C  
ATOM   4573  C   LEU A 595      -1.816 -10.894 -21.465  0.00  0.00           C  
ATOM   4574  O   LEU A 595      -1.274 -11.847 -22.089  0.00  0.00           O  
ATOM   4575  CB  LEU A 595      -2.053  -8.925 -22.914  0.00  0.00           C  
ATOM   4576  CG  LEU A 595      -2.089  -7.369 -23.025  0.00  0.00           C  
ATOM   4577  CD1 LEU A 595      -2.187  -6.944 -24.479  0.00  0.00           C  
ATOM   4578  CD2 LEU A 595      -3.340  -6.930 -22.189  0.00  0.00           C  
ATOM   4579  N   CYS A 596      -2.964 -11.069 -20.672  0.00  0.00           N  
ATOM   4580  CA  CYS A 596      -3.628 -12.434 -20.537  0.00  0.00           C  
ATOM   4581  C   CYS A 596      -4.790 -12.686 -21.609  0.00  0.00           C  
ATOM   4582  O   CYS A 596      -4.979 -11.841 -22.491  0.00  0.00           O  
ATOM   4583  CB  CYS A 596      -4.124 -12.605 -19.105  0.00  0.00           C  
ATOM   4584  SG  CYS A 596      -3.212 -12.080 -17.688  0.00  0.00           S  
ATOM   4585  N   HIS A 597      -5.491 -13.815 -21.578  0.00  0.00           N  
ATOM   4586  CA  HIS A 597      -6.596 -14.181 -22.510  0.00  0.00           C  
ATOM   4587  C   HIS A 597      -7.736 -13.143 -22.493  0.00  0.00           C  
ATOM   4588  O   HIS A 597      -8.089 -12.684 -21.393  0.00  0.00           O  
ATOM   4589  CB  HIS A 597      -7.131 -15.587 -22.120  0.00  0.00           C  
ATOM   4590  ND1 HIS A 597      -9.515 -15.641 -22.934  0.00  0.00           N  
ATOM   4591  CG  HIS A 597      -8.172 -16.137 -23.008  0.00  0.00           C  
ATOM   4592  CE1 HIS A 597     -10.102 -16.365 -23.868  0.00  0.00           C  
ATOM   4593  NE2 HIS A 597      -9.309 -17.198 -24.483  0.00  0.00           N  
ATOM   4594  CD2 HIS A 597      -8.033 -17.109 -23.967  0.00  0.00           C  
ATOM   4595  N   PRO A 598      -8.406 -12.817 -23.608  0.00  0.00           N  
ATOM   4596  CA  PRO A 598      -9.455 -11.826 -23.670  0.00  0.00           C  
ATOM   4597  C   PRO A 598     -10.611 -11.970 -22.722  0.00  0.00           C  
ATOM   4598  O   PRO A 598     -11.128 -10.927 -22.281  0.00  0.00           O  
ATOM   4599  CD  PRO A 598      -8.012 -13.213 -25.039  0.00  0.00           C  
ATOM   4600  CB  PRO A 598      -9.931 -11.801 -25.057  0.00  0.00           C  
ATOM   4601  CG  PRO A 598      -8.813 -12.262 -25.992  0.00  0.00           C  
ATOM   4602  N   ASN A 599     -11.036 -13.161 -22.306  0.00  0.00           N  
ATOM   4603  CA  ASN A 599     -12.126 -13.600 -21.467  0.00  0.00           C  
ATOM   4604  C   ASN A 599     -11.718 -14.096 -20.087  0.00  0.00           C  
ATOM   4605  O   ASN A 599     -12.313 -15.044 -19.588  0.00  0.00           O  
ATOM   4606  CB  ASN A 599     -13.197 -14.549 -22.202  0.00  0.00           C  
ATOM   4607  CG  ASN A 599     -13.513 -14.043 -23.659  0.00  0.00           C  
ATOM   4608  OD1 ASN A 599     -12.831 -14.408 -24.644  0.00  0.00           O  
ATOM   4609  ND2 ASN A 599     -14.673 -13.376 -23.719  0.00  0.00           N  
ATOM   4610  N   CYS A 600     -10.558 -13.702 -19.542  0.00  0.00           N  
ATOM   4611  CA  CYS A 600     -10.061 -13.957 -18.190  0.00  0.00           C  
ATOM   4612  C   CYS A 600     -10.887 -13.245 -17.070  0.00  0.00           C  
ATOM   4613  O   CYS A 600     -11.292 -12.067 -17.169  0.00  0.00           O  
ATOM   4614  CB  CYS A 600      -8.527 -13.616 -18.233  0.00  0.00           C  
ATOM   4615  SG  CYS A 600      -7.714 -14.013 -16.630  0.00  0.00           S  
ATOM   4616  N   THR A 601     -11.040 -13.920 -15.919  0.00  0.00           N  
ATOM   4617  CA  THR A 601     -11.765 -13.497 -14.758  0.00  0.00           C  
ATOM   4618  C   THR A 601     -10.787 -13.136 -13.576  0.00  0.00           C  
ATOM   4619  O   THR A 601     -11.270 -12.420 -12.707  0.00  0.00           O  
ATOM   4620  CB  THR A 601     -12.772 -14.527 -14.321  0.00  0.00           C  
ATOM   4621  OG1 THR A 601     -12.237 -15.879 -14.157  0.00  0.00           O  
ATOM   4622  CG2 THR A 601     -13.914 -14.543 -15.349  0.00  0.00           C  
ATOM   4623  N   TYR A 602      -9.592 -13.690 -13.477  0.00  0.00           N  
ATOM   4624  CA  TYR A 602      -8.686 -13.562 -12.258  0.00  0.00           C  
ATOM   4625  C   TYR A 602      -7.147 -13.338 -12.417  0.00  0.00           C  
ATOM   4626  O   TYR A 602      -6.360 -13.566 -11.407  0.00  0.00           O  
ATOM   4627  CB  TYR A 602      -8.996 -14.709 -11.311  0.00  0.00           C  
ATOM   4628  CG  TYR A 602      -8.511 -16.053 -11.831  0.00  0.00           C  
ATOM   4629  CD1 TYR A 602      -7.211 -16.467 -11.482  0.00  0.00           C  
ATOM   4630  CE1 TYR A 602      -6.707 -17.675 -11.969  0.00  0.00           C  
ATOM   4631  CZ  TYR A 602      -7.504 -18.453 -12.840  0.00  0.00           C  
ATOM   4632  OH  TYR A 602      -6.921 -19.570 -13.338  0.00  0.00           O  
ATOM   4633  CD2 TYR A 602      -9.297 -16.786 -12.710  0.00  0.00           C  
ATOM   4634  CE2 TYR A 602      -8.801 -18.028 -13.138  0.00  0.00           C  
ATOM   4635  N   GLY A 603      -6.780 -12.965 -13.623  0.00  0.00           N  
ATOM   4636  CA  GLY A 603      -5.384 -12.677 -13.960  0.00  0.00           C  
ATOM   4637  C   GLY A 603      -4.624 -14.044 -14.220  0.00  0.00           C  
ATOM   4638  O   GLY A 603      -5.171 -15.182 -14.126  0.00  0.00           O  
ATOM   4639  N   CYS A 604      -3.360 -13.782 -14.560  0.00  0.00           N  
ATOM   4640  CA  CYS A 604      -2.414 -14.836 -14.961  0.00  0.00           C  
ATOM   4641  C   CYS A 604      -1.011 -14.544 -14.306  0.00  0.00           C  
ATOM   4642  O   CYS A 604      -0.773 -13.508 -13.623  0.00  0.00           O  
ATOM   4643  SG  CYS A 604      -1.724 -13.454 -17.465  0.00  0.00           S  
ATOM   4644  CB  CYS A 604      -2.300 -14.908 -16.511  0.00  0.00           C  
ATOM   4645  N   THR A 605      -0.010 -15.504 -14.547  0.00  0.00           N  
ATOM   4646  CA  THR A 605       1.374 -15.381 -14.283  0.00  0.00           C  
ATOM   4647  C   THR A 605       2.373 -15.740 -15.424  0.00  0.00           C  
ATOM   4648  O   THR A 605       3.568 -15.440 -15.341  0.00  0.00           O  
ATOM   4649  CB  THR A 605       1.873 -16.154 -13.046  0.00  0.00           C  
ATOM   4650  OG1 THR A 605       1.684 -17.525 -13.177  0.00  0.00           O  
ATOM   4651  CG2 THR A 605       1.208 -15.717 -11.746  0.00  0.00           C  
ATOM   4652  N   GLY A 606       1.941 -16.207 -16.630  0.00  0.00           N  
ATOM   4653  CA  GLY A 606       2.790 -16.463 -17.779  0.00  0.00           C  
ATOM   4654  C   GLY A 606       2.377 -17.839 -18.502  0.00  0.00           C  
ATOM   4655  O   GLY A 606       1.660 -18.652 -17.907  0.00  0.00           O  
ATOM   4656  N   PRO A 607       2.808 -17.983 -19.710  0.00  0.00           N  
ATOM   4657  CA  PRO A 607       2.398 -19.108 -20.523  0.00  0.00           C  
ATOM   4658  C   PRO A 607       2.803 -20.449 -19.917  0.00  0.00           C  
ATOM   4659  O   PRO A 607       3.914 -20.666 -19.584  0.00  0.00           O  
ATOM   4660  CD  PRO A 607       3.737 -17.150 -20.386  0.00  0.00           C  
ATOM   4661  CB  PRO A 607       3.215 -18.844 -21.819  0.00  0.00           C  
ATOM   4662  CG  PRO A 607       4.354 -17.835 -21.550  0.00  0.00           C  
ATOM   4663  N   GLY A 608       1.858 -21.360 -19.685  0.00  0.00           N  
ATOM   4664  CA  GLY A 608       2.071 -22.632 -18.904  0.00  0.00           C  
ATOM   4665  C   GLY A 608       2.443 -22.412 -17.414  0.00  0.00           C  
ATOM   4666  O   GLY A 608       3.189 -23.187 -16.815  0.00  0.00           O  
ATOM   4667  N   LEU A 609       2.043 -21.269 -16.772  0.00  0.00           N  
ATOM   4668  CA  LEU A 609       2.173 -20.924 -15.406  0.00  0.00           C  
ATOM   4669  C   LEU A 609       0.748 -20.664 -14.859  0.00  0.00           C  
ATOM   4670  O   LEU A 609      -0.218 -20.493 -15.607  0.00  0.00           O  
ATOM   4671  CB  LEU A 609       2.967 -19.664 -15.254  0.00  0.00           C  
ATOM   4672  CG  LEU A 609       4.360 -19.632 -15.871  0.00  0.00           C  
ATOM   4673  CD1 LEU A 609       5.138 -18.395 -15.522  0.00  0.00           C  
ATOM   4674  CD2 LEU A 609       5.321 -20.759 -15.430  0.00  0.00           C  
ATOM   4675  N   GLU A 610       0.715 -20.672 -13.521  0.00  0.00           N  
ATOM   4676  CA  GLU A 610      -0.504 -20.674 -12.695  0.00  0.00           C  
ATOM   4677  C   GLU A 610      -1.421 -19.580 -13.082  0.00  0.00           C  
ATOM   4678  O   GLU A 610      -1.060 -18.353 -13.058  0.00  0.00           O  
ATOM   4679  CB  GLU A 610      -0.063 -20.644 -11.265  0.00  0.00           C  
ATOM   4680  CG  GLU A 610       0.589 -21.987 -11.027  0.00  0.00           C  
ATOM   4681  CD  GLU A 610       1.101 -22.021  -9.558  0.00  0.00           C  
ATOM   4682  OE1 GLU A 610       0.860 -23.081  -8.961  0.00  0.00           O  
ATOM   4683  OE2 GLU A 610       1.748 -21.090  -9.087  0.00  0.00           O  
ATOM   4684  N   GLY A 611      -2.699 -19.832 -13.434  0.00  0.00           N  
ATOM   4685  CA  GLY A 611      -3.760 -18.817 -13.791  0.00  0.00           C  
ATOM   4686  C   GLY A 611      -4.373 -18.983 -15.110  0.00  0.00           C  
ATOM   4687  O   GLY A 611      -4.396 -20.015 -15.728  0.00  0.00           O  
ATOM   4688  N   CYS A 612      -4.952 -17.958 -15.650  0.00  0.00           N  
ATOM   4689  CA  CYS A 612      -5.500 -17.793 -17.014  0.00  0.00           C  
ATOM   4690  C   CYS A 612      -4.325 -17.959 -18.104  0.00  0.00           C  
ATOM   4691  O   CYS A 612      -3.180 -17.725 -17.755  0.00  0.00           O  
ATOM   4692  SG  CYS A 612      -7.536 -16.016 -16.376  0.00  0.00           S  
ATOM   4693  CB  CYS A 612      -6.048 -16.358 -17.180  0.00  0.00           C  
ATOM   4694  N   PRO A 613      -4.554 -18.220 -19.399  0.00  0.00           N  
ATOM   4695  CA  PRO A 613      -3.528 -18.232 -20.523  0.00  0.00           C  
ATOM   4696  C   PRO A 613      -3.106 -16.785 -20.888  0.00  0.00           C  
ATOM   4697  O   PRO A 613      -3.625 -15.833 -20.318  0.00  0.00           O  
ATOM   4698  CD  PRO A 613      -5.878 -18.393 -19.940  0.00  0.00           C  
ATOM   4699  CB  PRO A 613      -4.304 -18.882 -21.639  0.00  0.00           C  
ATOM   4700  CG  PRO A 613      -5.704 -19.238 -21.179  0.00  0.00           C  
ATOM   4701  N   THR A 614      -2.265 -16.607 -21.902  0.00  0.00           N  
ATOM   4702  CA  THR A 614      -1.786 -15.333 -22.393  0.00  0.00           C  
ATOM   4703  C   THR A 614      -2.164 -14.900 -23.871  0.00  0.00           C  
ATOM   4704  O   THR A 614      -2.536 -15.789 -24.647  0.00  0.00           O  
ATOM   4705  CB  THR A 614      -0.239 -15.287 -22.318  0.00  0.00           C  
ATOM   4706  OG1 THR A 614       0.292 -16.444 -23.000  0.00  0.00           O  
ATOM   4707  CG2 THR A 614       0.269 -15.331 -20.875  0.00  0.00           C  
ATOM   4708  N   ASN A 615      -2.140 -13.605 -24.218  0.00  0.00           N  
ATOM   4709  CA  ASN A 615      -2.430 -13.023 -25.554  0.00  0.00           C  
ATOM   4710  C   ASN A 615      -1.266 -13.232 -26.533  0.00  0.00           C  
ATOM   4711  O   ASN A 615      -0.764 -12.271 -27.071  0.00  0.00           O  
ATOM   4712  CB  ASN A 615      -2.822 -11.511 -25.440  0.00  0.00           C  
ATOM   4713  CG  ASN A 615      -3.660 -11.055 -26.627  0.00  0.00           C  
ATOM   4714  OD1 ASN A 615      -4.885 -11.098 -26.606  0.00  0.00           O  
ATOM   4715  ND2 ASN A 615      -3.076 -10.710 -27.689  0.00  0.00           N  
ATOM   4716  N   GLY A 616      -0.827 -14.515 -26.833  0.00  0.00           N  
ATOM   4717  CA  GLY A 616       0.256 -14.654 -27.819  0.00  0.00           C  
ATOM   4718  C   GLY A 616       1.669 -14.240 -27.335  0.00  0.00           C  
ATOM   4719  O   GLY A 616       1.780 -13.926 -26.125  0.00  0.00           O  
ATOM   4720  N   PRO A 617       2.562 -14.088 -28.321  0.00  0.00           N  
ATOM   4721  CA  PRO A 617       3.969 -13.838 -27.928  0.00  0.00           C  
ATOM   4722  C   PRO A 617       4.238 -12.437 -27.330  0.00  0.00           C  
ATOM   4723  O   PRO A 617       3.823 -11.439 -27.928  0.00  0.00           O  
ATOM   4724  CB  PRO A 617       4.813 -14.098 -29.142  0.00  0.00           C  
ATOM   4725  CG  PRO A 617       3.991 -15.131 -29.882  0.00  0.00           C  
ATOM   4726  CD  PRO A 617       2.543 -14.518 -29.689  0.00  0.00           C  
ATOM   4727  N   LYS A 618       4.889 -12.309 -26.160  0.00  0.00           N  
ATOM   4728  CA  LYS A 618       5.318 -11.075 -25.438  0.00  0.00           C  
ATOM   4729  C   LYS A 618       6.169 -10.232 -26.417  0.00  0.00           C  
ATOM   4730  O   LYS A 618       5.996  -9.025 -26.313  0.00  0.00           O  
ATOM   4731  CB  LYS A 618       6.137 -11.465 -24.177  0.00  0.00           C  
ATOM   4732  CG  LYS A 618       6.920 -10.363 -23.548  0.00  0.00           C  
ATOM   4733  CD  LYS A 618       7.420 -10.760 -22.142  0.00  0.00           C  
ATOM   4734  CE  LYS A 618       6.348 -10.627 -21.084  0.00  0.00           C  
ATOM   4735  NZ  LYS A 618       6.851 -10.959 -19.690  0.00  0.00           N  
ATOM   4736  N   ILE A 619       6.992 -10.800 -27.260  0.00  0.00           N  
ATOM   4737  CA  ILE A 619       7.895 -10.080 -28.234  0.00  0.00           C  
ATOM   4738  C   ILE A 619       7.618 -10.402 -29.686  0.00  0.00           C  
ATOM   4739  O   ILE A 619       7.545 -11.603 -29.990  0.00  0.00           O  
ATOM   4740  CB  ILE A 619       9.478 -10.153 -27.944  0.00  0.00           C  
ATOM   4741  CG1 ILE A 619      10.397  -9.382 -28.929  0.00  0.00           C  
ATOM   4742  CG2 ILE A 619       9.816  -9.865 -26.452  0.00  0.00           C  
ATOM   4743  CD1 ILE A 619      11.853  -9.715 -28.930  0.00  0.00           C  
ATOM   4744  N   PRO A 620       7.452  -9.520 -30.666  0.00  0.00           N  
ATOM   4745  CA  PRO A 620       7.232  -9.827 -32.093  0.00  0.00           C  
ATOM   4746  C   PRO A 620       8.303 -10.562 -32.788  0.00  0.00           C  
ATOM   4747  O   PRO A 620       9.459 -10.486 -32.423  0.00  0.00           O  
ATOM   4748  CB  PRO A 620       7.100  -8.476 -32.799  0.00  0.00           C  
ATOM   4749  CG  PRO A 620       6.622  -7.452 -31.771  0.00  0.00           C  
ATOM   4750  CD  PRO A 620       7.211  -8.039 -30.448  0.00  0.00           C  
ATOM   4751  N   SER A 621       7.973 -11.184 -33.857  0.00  0.00           N  
ATOM   4752  CA  SER A 621       8.947 -11.719 -34.752  0.00  0.00           C  
ATOM   4753  C   SER A 621       9.471 -10.711 -35.811  0.00  0.00           C  
ATOM   4754  O   SER A 621       8.816  -9.683 -35.978  0.00  0.00           O  
ATOM   4755  CB  SER A 621       8.334 -12.838 -35.570  0.00  0.00           C  
ATOM   4756  OG  SER A 621       7.189 -12.355 -36.259  0.00  0.00           O  
ATOM   4757  N   ILE A 622      10.528 -10.958 -36.531  0.00  0.00           N  
ATOM   4758  CA  ILE A 622      10.896 -10.024 -37.640  0.00  0.00           C  
ATOM   4759  C   ILE A 622       9.963 -10.011 -38.849  0.00  0.00           C  
ATOM   4760  O   ILE A 622      10.224  -9.342 -39.792  0.00  0.00           O  
ATOM   4761  CB  ILE A 622      12.353 -10.232 -38.064  0.00  0.00           C  
ATOM   4762  CG1 ILE A 622      12.646 -11.679 -38.438  0.00  0.00           C  
ATOM   4763  CG2 ILE A 622      13.145  -9.752 -36.870  0.00  0.00           C  
ATOM   4764  CD1 ILE A 622      13.769 -11.570 -39.486  0.00  0.00           C  
ATOM   4765  N   ALA A 623       8.842 -10.696 -38.791  0.00  0.00           N  
ATOM   4766  CA  ALA A 623       8.001 -10.943 -39.966  0.00  0.00           C  
ATOM   4767  C   ALA A 623       7.615  -9.711 -40.724  0.00  0.00           C  
ATOM   4768  O   ALA A 623       7.834  -9.581 -41.917  0.00  0.00           O  
ATOM   4769  CB  ALA A 623       6.849 -11.803 -39.549  0.00  0.00           C  
ATOM   4770  N   THR A 624       7.066  -8.711 -39.994  0.00  0.00           N  
ATOM   4771  CA  THR A 624       6.454  -7.484 -40.441  0.00  0.00           C  
ATOM   4772  C   THR A 624       7.539  -6.612 -41.139  0.00  0.00           C  
ATOM   4773  O   THR A 624       7.170  -6.093 -42.208  0.00  0.00           O  
ATOM   4774  CB  THR A 624       5.782  -6.722 -39.306  0.00  0.00           C  
ATOM   4775  CG2 THR A 624       4.943  -5.589 -39.831  0.00  0.00           C  
ATOM   4776  OG1 THR A 624       5.006  -7.646 -38.637  0.00  0.00           O  
ATOM   4777  N   GLY A 625       8.756  -6.679 -40.715  0.00  0.00           N  
ATOM   4778  CA  GLY A 625       9.999  -6.003 -41.320  0.00  0.00           C  
ATOM   4779  C   GLY A 625      10.528  -6.799 -42.562  0.00  0.00           C  
ATOM   4780  O   GLY A 625      11.004  -6.198 -43.479  0.00  0.00           O  
ATOM   4781  N   MET A 626      10.395  -8.198 -42.538  0.00  0.00           N  
ATOM   4782  CA  MET A 626      10.819  -9.101 -43.606  0.00  0.00           C  
ATOM   4783  C   MET A 626       9.841  -9.102 -44.797  0.00  0.00           C  
ATOM   4784  O   MET A 626      10.291  -9.055 -45.949  0.00  0.00           O  
ATOM   4785  CB  MET A 626      11.150 -10.480 -43.027  0.00  0.00           C  
ATOM   4786  CG  MET A 626      11.900 -11.327 -44.162  0.00  0.00           C  
ATOM   4787  SD  MET A 626      13.423 -10.628 -44.880  0.00  0.00           S  
ATOM   4788  CE  MET A 626      14.512 -11.471 -43.728  0.00  0.00           C  
ATOM   4789  N   VAL A 627       8.541  -8.976 -44.566  0.00  0.00           N  
ATOM   4790  CA  VAL A 627       7.611  -8.695 -45.669  0.00  0.00           C  
ATOM   4791  C   VAL A 627       7.734  -7.318 -46.272  0.00  0.00           C  
ATOM   4792  O   VAL A 627       7.434  -7.086 -47.453  0.00  0.00           O  
ATOM   4793  CB  VAL A 627       6.173  -9.142 -45.388  0.00  0.00           C  
ATOM   4794  CG1 VAL A 627       6.126 -10.666 -45.100  0.00  0.00           C  
ATOM   4795  CG2 VAL A 627       5.604  -8.409 -44.248  0.00  0.00           C  
ATOM   4796  N   GLY A 628       8.235  -6.294 -45.528  0.00  0.00           N  
ATOM   4797  CA  GLY A 628       8.391  -4.942 -45.952  0.00  0.00           C  
ATOM   4798  C   GLY A 628       9.670  -4.858 -46.742  0.00  0.00           C  
ATOM   4799  O   GLY A 628       9.628  -4.217 -47.900  0.00  0.00           O  
ATOM   4800  N   ALA A 629      10.769  -5.519 -46.264  0.00  0.00           N  
ATOM   4801  CA  ALA A 629      11.983  -5.580 -47.058  0.00  0.00           C  
ATOM   4802  C   ALA A 629      11.678  -6.307 -48.394  0.00  0.00           C  
ATOM   4803  O   ALA A 629      12.083  -5.902 -49.443  0.00  0.00           O  
ATOM   4804  CB  ALA A 629      13.039  -6.308 -46.222  0.00  0.00           C  
ATOM   4805  N   LEU A 630      10.939  -7.422 -48.390  0.00  0.00           N  
ATOM   4806  CA  LEU A 630      10.584  -8.243 -49.567  0.00  0.00           C  
ATOM   4807  C   LEU A 630       9.648  -7.533 -50.609  0.00  0.00           C  
ATOM   4808  O   LEU A 630       9.806  -7.675 -51.813  0.00  0.00           O  
ATOM   4809  CB  LEU A 630       9.840  -9.393 -48.957  0.00  0.00           C  
ATOM   4810  CG  LEU A 630       8.992 -10.285 -49.950  0.00  0.00           C  
ATOM   4811  CD2 LEU A 630       8.195 -11.337 -49.262  0.00  0.00           C  
ATOM   4812  CD1 LEU A 630       9.913 -11.023 -50.920  0.00  0.00           C  
ATOM   4813  N   LEU A 631       8.668  -6.784 -50.092  0.00  0.00           N  
ATOM   4814  CA  LEU A 631       7.855  -5.869 -51.010  0.00  0.00           C  
ATOM   4815  C   LEU A 631       8.717  -4.767 -51.609  0.00  0.00           C  
ATOM   4816  O   LEU A 631       8.696  -4.613 -52.829  0.00  0.00           O  
ATOM   4817  CB  LEU A 631       6.535  -5.340 -50.367  0.00  0.00           C  
ATOM   4818  CG  LEU A 631       5.683  -4.322 -51.130  0.00  0.00           C  
ATOM   4819  CD1 LEU A 631       5.101  -4.969 -52.365  0.00  0.00           C  
ATOM   4820  CD2 LEU A 631       4.516  -3.907 -50.181  0.00  0.00           C  
ATOM   4821  N   LEU A 632       9.590  -4.121 -50.767  0.00  0.00           N  
ATOM   4822  CA  LEU A 632      10.541  -3.008 -51.274  0.00  0.00           C  
ATOM   4823  C   LEU A 632      11.503  -3.666 -52.286  0.00  0.00           C  
ATOM   4824  O   LEU A 632      11.770  -3.101 -53.414  0.00  0.00           O  
ATOM   4825  CB  LEU A 632      11.361  -2.390 -50.073  0.00  0.00           C  
ATOM   4826  CG  LEU A 632      12.089  -1.064 -50.489  0.00  0.00           C  
ATOM   4827  CD1 LEU A 632      11.141   0.056 -50.851  0.00  0.00           C  
ATOM   4828  CD2 LEU A 632      12.878  -0.620 -49.284  0.00  0.00           C  
ATOM   4829  N   LEU A 633      11.919  -4.905 -52.015  0.00  0.00           N  
ATOM   4830  CA  LEU A 633      12.630  -5.793 -52.997  0.00  0.00           C  
ATOM   4831  C   LEU A 633      11.826  -6.103 -54.304  0.00  0.00           C  
ATOM   4832  O   LEU A 633      12.355  -5.905 -55.378  0.00  0.00           O  
ATOM   4833  CB  LEU A 633      13.191  -7.049 -52.268  0.00  0.00           C  
ATOM   4834  CG  LEU A 633      13.973  -8.022 -53.158  0.00  0.00           C  
ATOM   4835  CD2 LEU A 633      14.426  -9.326 -52.473  0.00  0.00           C  
ATOM   4836  CD1 LEU A 633      15.187  -7.306 -53.748  0.00  0.00           C  
ATOM   4837  N   LEU A 634      10.526  -6.444 -54.157  0.00  0.00           N  
ATOM   4838  CA  LEU A 634       9.717  -6.814 -55.282  0.00  0.00           C  
ATOM   4839  C   LEU A 634       9.226  -5.673 -56.149  0.00  0.00           C  
ATOM   4840  O   LEU A 634       9.216  -5.764 -57.363  0.00  0.00           O  
ATOM   4841  CB  LEU A 634       8.387  -7.494 -54.659  0.00  0.00           C  
ATOM   4842  CG  LEU A 634       7.221  -7.845 -55.578  0.00  0.00           C  
ATOM   4843  CD2 LEU A 634       7.563  -8.740 -56.747  0.00  0.00           C  
ATOM   4844  CD1 LEU A 634       6.266  -6.749 -56.079  0.00  0.00           C  
ATOM   4845  N   VAL A 635       9.052  -4.498 -55.547  0.00  0.00           N  
ATOM   4846  CA  VAL A 635       8.805  -3.268 -56.404  0.00  0.00           C  
ATOM   4847  C   VAL A 635      10.058  -2.689 -57.122  0.00  0.00           C  
ATOM   4848  O   VAL A 635       9.912  -2.091 -58.141  0.00  0.00           O  
ATOM   4849  CB  VAL A 635       8.152  -2.079 -55.658  0.00  0.00           C  
ATOM   4850  CG1 VAL A 635       6.723  -2.536 -55.113  0.00  0.00           C  
ATOM   4851  CG2 VAL A 635       8.807  -1.605 -54.364  0.00  0.00           C  
ATOM   4852  N   VAL A 636      11.290  -3.059 -56.613  0.00  0.00           N  
ATOM   4853  CA  VAL A 636      12.641  -2.824 -57.246  0.00  0.00           C  
ATOM   4854  C   VAL A 636      12.962  -3.926 -58.260  0.00  0.00           C  
ATOM   4855  O   VAL A 636      13.520  -3.590 -59.360  0.00  0.00           O  
ATOM   4856  CB  VAL A 636      13.757  -2.672 -56.172  0.00  0.00           C  
ATOM   4857  CG1 VAL A 636      15.142  -2.724 -56.697  0.00  0.00           C  
ATOM   4858  CG2 VAL A 636      13.467  -1.398 -55.340  0.00  0.00           C  
ATOM   4859  N   ALA A 637      12.517  -5.167 -58.087  0.00  0.00           N  
ATOM   4860  CA  ALA A 637      12.750  -6.290 -59.073  0.00  0.00           C  
ATOM   4861  C   ALA A 637      11.945  -6.049 -60.314  0.00  0.00           C  
ATOM   4862  O   ALA A 637      12.430  -6.531 -61.345  0.00  0.00           O  
ATOM   4863  CB  ALA A 637      12.364  -7.692 -58.514  0.00  0.00           C  
ATOM   4864  N   LEU A 638      10.847  -5.305 -60.379  0.00  0.00           N  
ATOM   4865  CA  LEU A 638      10.006  -5.009 -61.545  0.00  0.00           C  
ATOM   4866  C   LEU A 638      10.879  -4.169 -62.564  0.00  0.00           C  
ATOM   4867  O   LEU A 638      10.682  -4.279 -63.736  0.00  0.00           O  
ATOM   4868  CB  LEU A 638       8.732  -4.193 -61.056  0.00  0.00           C  
ATOM   4869  CG  LEU A 638       7.717  -5.076 -60.330  0.00  0.00           C  
ATOM   4870  CD2 LEU A 638       6.974  -5.995 -61.319  0.00  0.00           C  
ATOM   4871  CD1 LEU A 638       6.637  -4.177 -59.726  0.00  0.00           C  
ATOM   4872  N   GLY A 639      11.857  -3.352 -62.079  0.00  0.00           N  
ATOM   4873  CA  GLY A 639      12.846  -2.552 -62.797  0.00  0.00           C  
ATOM   4874  C   GLY A 639      14.012  -3.474 -63.197  0.00  0.00           C  
ATOM   4875  O   GLY A 639      14.387  -3.431 -64.337  0.00  0.00           O  
ATOM   4876  N   ILE A 640      14.456  -4.322 -62.231  0.00  0.00           N  
ATOM   4877  CA  ILE A 640      15.535  -5.339 -62.570  0.00  0.00           C  
ATOM   4878  C   ILE A 640      15.030  -6.243 -63.727  0.00  0.00           C  
ATOM   4879  O   ILE A 640      15.849  -6.531 -64.624  0.00  0.00           O  
ATOM   4880  CB  ILE A 640      16.104  -6.086 -61.313  0.00  0.00           C  
ATOM   4881  CG1 ILE A 640      16.555  -5.149 -60.174  0.00  0.00           C  
ATOM   4882  CG2 ILE A 640      17.216  -7.047 -61.705  0.00  0.00           C  
ATOM   4883  CD1 ILE A 640      17.810  -4.364 -60.460  0.00  0.00           C  
ATOM   4884  N   GLY A 641      13.731  -6.622 -63.730  0.00  0.00           N  
ATOM   4885  CA  GLY A 641      13.105  -7.326 -64.870  0.00  0.00           C  
ATOM   4886  C   GLY A 641      12.853  -6.429 -66.121  0.00  0.00           C  
ATOM   4887  O   GLY A 641      13.154  -6.828 -67.241  0.00  0.00           O  
ATOM   4888  N   LEU A 642      12.410  -5.160 -66.050  0.00  0.00           N  
ATOM   4889  CA  LEU A 642      12.416  -4.184 -67.166  0.00  0.00           C  
ATOM   4890  C   LEU A 642      13.820  -4.068 -67.829  0.00  0.00           C  
ATOM   4891  O   LEU A 642      13.817  -4.028 -69.055  0.00  0.00           O  
ATOM   4892  CB  LEU A 642      11.878  -2.790 -66.795  0.00  0.00           C  
ATOM   4893  CG  LEU A 642      10.372  -2.611 -67.117  0.00  0.00           C  
ATOM   4894  CD2 LEU A 642       9.952  -2.537 -68.558  0.00  0.00           C  
ATOM   4895  CD1 LEU A 642       9.719  -1.365 -66.524  0.00  0.00           C  
ATOM   4896  N   PHE A 643      14.905  -3.925 -67.060  0.00  0.00           N  
ATOM   4897  CA  PHE A 643      16.311  -3.738 -67.575  0.00  0.00           C  
ATOM   4898  C   PHE A 643      16.810  -5.043 -68.264  0.00  0.00           C  
ATOM   4899  O   PHE A 643      17.362  -4.984 -69.377  0.00  0.00           O  
ATOM   4900  CB  PHE A 643      17.149  -3.436 -66.341  0.00  0.00           C  
ATOM   4901  CG  PHE A 643      18.655  -3.757 -66.443  0.00  0.00           C  
ATOM   4902  CD1 PHE A 643      19.359  -3.344 -67.597  0.00  0.00           C  
ATOM   4903  CD2 PHE A 643      19.346  -4.435 -65.410  0.00  0.00           C  
ATOM   4904  CE1 PHE A 643      20.761  -3.495 -67.771  0.00  0.00           C  
ATOM   4905  CE2 PHE A 643      20.717  -4.629 -65.560  0.00  0.00           C  
ATOM   4906  CZ  PHE A 643      21.442  -4.051 -66.689  0.00  0.00           C  
ATOM   4907  N   MET A 644      16.611  -6.209 -67.718  0.00  0.00           N  
ATOM   4908  CA  MET A 644      16.917  -7.545 -68.344  0.00  0.00           C  
ATOM   4909  C   MET A 644      16.180  -7.781 -69.661  0.00  0.00           C  
ATOM   4910  O   MET A 644      16.781  -8.217 -70.661  0.00  0.00           O  
ATOM   4911  CB  MET A 644      16.630  -8.724 -67.322  0.00  0.00           C  
ATOM   4912  CG  MET A 644      17.697  -8.518 -66.246  0.00  0.00           C  
ATOM   4913  SD  MET A 644      17.629  -9.651 -64.896  0.00  0.00           S  
ATOM   4914  CE  MET A 644      19.073  -9.147 -63.940  0.00  0.00           C  
ATOM   4915  N   ARG A 645      14.848  -7.567 -69.649  0.00  0.00           N  
ATOM   4916  CA  ARG A 645      13.974  -7.616 -70.817  0.00  0.00           C  
ATOM   4917  C   ARG A 645      14.491  -6.683 -71.931  0.00  0.00           C  
ATOM   4918  O   ARG A 645      14.414  -7.032 -73.050  0.00  0.00           O  
ATOM   4919  CB  ARG A 645      12.466  -7.288 -70.515  0.00  0.00           C  
ATOM   4920  CG  ARG A 645      11.437  -7.337 -71.684  0.00  0.00           C  
ATOM   4921  CD  ARG A 645      11.326  -8.807 -72.301  0.00  0.00           C  
ATOM   4922  NE  ARG A 645      10.113  -8.913 -73.142  0.00  0.00           N  
ATOM   4923  CZ  ARG A 645       9.656 -10.034 -73.673  0.00  0.00           C  
ATOM   4924  NH1 ARG A 645       8.609  -9.863 -74.493  0.00  0.00           N  
ATOM   4925  NH2 ARG A 645      10.135 -11.218 -73.504  0.00  0.00           N  
ATOM   4926  N   ARG A 646      15.004  -5.464 -71.652  0.00  0.00           N  
ATOM   4927  CA  ARG A 646      15.429  -4.544 -72.713  0.00  0.00           C  
ATOM   4928  C   ARG A 646      16.832  -4.740 -73.104  0.00  0.00           C  
ATOM   4929  O   ARG A 646      17.106  -4.499 -74.259  0.00  0.00           O  
ATOM   4930  CB  ARG A 646      15.205  -3.108 -72.355  0.00  0.00           C  
ATOM   4931  CG  ARG A 646      15.236  -2.188 -73.591  0.00  0.00           C  
ATOM   4932  CD  ARG A 646      15.052  -0.621 -73.359  0.00  0.00           C  
ATOM   4933  NE  ARG A 646      16.254   0.092 -73.200  0.00  0.00           N  
ATOM   4934  CZ  ARG A 646      16.353   1.436 -73.268  0.00  0.00           C  
ATOM   4935  NH1 ARG A 646      15.331   2.194 -73.463  0.00  0.00           N  
ATOM   4936  NH2 ARG A 646      17.520   2.022 -73.057  0.00  0.00           N  
ATOM   4937  N   ARG A 647      17.816  -5.146 -72.216  0.00  0.00           N
[truncated: 4,331,152 more chars]
