# Supplementary material for: The architecture of EGFR’s basal complexes reveals autoinhibition mechanisms in dimers and oligomers
Source: Nat Commun. 2018 Oct 18;9:4325. doi: 10.1038/s41467-018-06632-0 (PMC6193980; doi:10.1038/s41467-018-06632-0)
Supplement: Supplementary file 6 — Supplementary Data 3 [file 41467_2018_6632_MOESM6_ESM.txt]

CRYST1    0.000    0.000    0.000  90.00  90.00  90.00 P 1           1
ATOM      1  N   GLU A   3     -25.456  25.539 -16.621  0.00  0.00           N  
ATOM      2  CA  GLU A   3     -26.859  25.543 -16.219  0.00  0.00           C  
ATOM      3  C   GLU A   3     -27.078  25.799 -14.708  0.00  0.00           C  
ATOM      4  O   GLU A   3     -28.115  26.415 -14.377  0.00  0.00           O  
ATOM      5  CB  GLU A   3     -27.501  24.252 -16.726  0.00  0.00           C  
ATOM      6  CG  GLU A   3     -26.848  23.015 -16.017  0.00  0.00           C  
ATOM      7  CD  GLU A   3     -27.394  21.700 -16.662  0.00  0.00           C  
ATOM      8  OE1 GLU A   3     -27.876  20.781 -15.910  0.00  0.00           O  
ATOM      9  OE2 GLU A   3     -27.347  21.699 -17.950  0.00  0.00           O  
ATOM     10  N   LYS A   4     -26.216  25.297 -13.833  0.00  0.00           N  
ATOM     11  CA  LYS A   4     -26.342  25.557 -12.307  0.00  0.00           C  
ATOM     12  C   LYS A   4     -25.589  26.831 -12.043  0.00  0.00           C  
ATOM     13  O   LYS A   4     -24.403  26.879 -12.221  0.00  0.00           O  
ATOM     14  CB  LYS A   4     -25.791  24.343 -11.482  0.00  0.00           C  
ATOM     15  CG  LYS A   4     -26.423  22.995 -11.825  0.00  0.00           C  
ATOM     16  CD  LYS A   4     -27.925  22.816 -11.679  0.00  0.00           C  
ATOM     17  CE  LYS A   4     -28.466  22.982 -10.252  0.00  0.00           C  
ATOM     18  NZ  LYS A   4     -29.927  23.077 -10.113  0.00  0.00           N  
ATOM     19  N   LYS A   5     -26.308  27.782 -11.386  0.00  0.00           N  
ATOM     20  CA  LYS A   5     -25.729  29.098 -11.035  0.00  0.00           C  
ATOM     21  C   LYS A   5     -24.941  28.999  -9.767  0.00  0.00           C  
ATOM     22  O   LYS A   5     -25.409  28.302  -8.830  0.00  0.00           O  
ATOM     23  CB  LYS A   5     -26.980  30.102 -11.008  0.00  0.00           C  
ATOM     24  CG  LYS A   5     -27.539  30.309 -12.428  0.00  0.00           C  
ATOM     25  CD  LYS A   5     -28.797  31.195 -12.668  0.00  0.00           C  
ATOM     26  CE  LYS A   5     -30.008  30.668 -11.912  0.00  0.00           C  
ATOM     27  NZ  LYS A   5     -30.421  29.330 -12.243  0.00  0.00           N  
ATOM     28  N   VAL A   6     -23.855  29.641  -9.679  0.00  0.00           N  
ATOM     29  CA  VAL A   6     -23.044  29.668  -8.434  0.00  0.00           C  
ATOM     30  C   VAL A   6     -22.936  30.975  -7.828  0.00  0.00           C  
ATOM     31  O   VAL A   6     -23.058  32.053  -8.530  0.00  0.00           O  
ATOM     32  CB  VAL A   6     -21.658  29.050  -8.786  0.00  0.00           C  
ATOM     33  CG1 VAL A   6     -21.645  27.500  -8.977  0.00  0.00           C  
ATOM     34  CG2 VAL A   6     -21.045  29.703 -10.003  0.00  0.00           C  
ATOM     35  N   CYS A   7     -22.660  31.021  -6.522  0.00  0.00           N  
ATOM     36  CA  CYS A   7     -22.464  32.227  -5.733  0.00  0.00           C  
ATOM     37  C   CYS A   7     -21.396  32.076  -4.732  0.00  0.00           C  
ATOM     38  O   CYS A   7     -21.184  31.029  -4.173  0.00  0.00           O  
ATOM     39  CB  CYS A   7     -23.803  32.783  -5.399  0.00  0.00           C  
ATOM     40  SG  CYS A   7     -24.619  31.869  -4.129  0.00  0.00           S  
ATOM     41  N   GLN A   8     -20.673  33.206  -4.488  0.00  0.00           N  
ATOM     42  CA  GLN A   8     -19.479  33.086  -3.579  0.00  0.00           C  
ATOM     43  C   GLN A   8     -19.694  32.986  -2.060  0.00  0.00           C  
ATOM     44  O   GLN A   8     -18.834  32.610  -1.344  0.00  0.00           O  
ATOM     45  CB  GLN A   8     -18.568  34.306  -3.899  0.00  0.00           C  
ATOM     46  CG  GLN A   8     -18.038  34.298  -5.299  0.00  0.00           C  
ATOM     47  CD  GLN A   8     -16.721  35.002  -5.592  0.00  0.00           C  
ATOM     48  OE1 GLN A   8     -16.378  35.919  -4.916  0.00  0.00           O  
ATOM     49  NE2 GLN A   8     -15.834  34.492  -6.479  0.00  0.00           N  
ATOM     50  N   GLY A   9     -20.816  33.425  -1.441  0.00  0.00           N  
ATOM     51  CA  GLY A   9     -21.040  33.534   0.004  0.00  0.00           C  
ATOM     52  C   GLY A   9     -20.100  34.429   0.799  0.00  0.00           C  
ATOM     53  O   GLY A   9     -19.226  35.166   0.211  0.00  0.00           O  
ATOM     54  N   THR A  10     -20.354  34.532   2.118  0.00  0.00           N  
ATOM     55  CA  THR A  10     -19.570  35.474   2.972  0.00  0.00           C  
ATOM     56  C   THR A  10     -19.095  34.760   4.216  0.00  0.00           C  
ATOM     57  O   THR A  10     -19.532  33.623   4.475  0.00  0.00           O  
ATOM     58  CB  THR A  10     -20.446  36.723   3.404  0.00  0.00           C  
ATOM     59  OG1 THR A  10     -21.605  36.351   4.111  0.00  0.00           O  
ATOM     60  CG2 THR A  10     -20.850  37.618   2.210  0.00  0.00           C  
ATOM     61  N   SER A  11     -18.296  35.460   4.968  0.00  0.00           N  
ATOM     62  CA  SER A  11     -17.433  35.046   6.111  0.00  0.00           C  
ATOM     63  C   SER A  11     -17.510  36.072   7.303  0.00  0.00           C  
ATOM     64  O   SER A  11     -16.599  36.164   8.159  0.00  0.00           O  
ATOM     65  CB  SER A  11     -15.990  34.624   5.716  0.00  0.00           C  
ATOM     66  OG  SER A  11     -15.978  33.559   4.805  0.00  0.00           O  
ATOM     67  N   ASN A  12     -18.509  36.947   7.230  0.00  0.00           N  
ATOM     68  CA  ASN A  12     -18.550  38.203   8.089  0.00  0.00           C  
ATOM     69  C   ASN A  12     -18.940  37.964   9.582  0.00  0.00           C  
ATOM     70  O   ASN A  12     -18.794  38.894  10.384  0.00  0.00           O  
ATOM     71  CB  ASN A  12     -19.578  39.122   7.420  0.00  0.00           C  
ATOM     72  CG  ASN A  12     -19.744  40.448   8.102  0.00  0.00           C  
ATOM     73  OD1 ASN A  12     -18.797  41.111   8.493  0.00  0.00           O  
ATOM     74  ND2 ASN A  12     -21.022  40.784   8.332  0.00  0.00           N  
ATOM     75  N   LYS A  13     -19.599  36.779   9.845  0.00  0.00           N  
ATOM     76  CA  LYS A  13     -20.209  36.359  11.062  0.00  0.00           C  
ATOM     77  C   LYS A  13     -21.129  37.453  11.725  0.00  0.00           C  
ATOM     78  O   LYS A  13     -22.036  37.892  11.048  0.00  0.00           O  
ATOM     79  CB  LYS A  13     -19.203  35.854  12.156  0.00  0.00           C  
ATOM     80  CG  LYS A  13     -18.283  34.833  11.515  0.00  0.00           C  
ATOM     81  CD  LYS A  13     -17.030  34.388  12.309  0.00  0.00           C  
ATOM     82  CE  LYS A  13     -16.447  32.983  11.848  0.00  0.00           C  
ATOM     83  NZ  LYS A  13     -15.359  32.609  12.768  0.00  0.00           N  
ATOM     84  N   LEU A  14     -20.945  37.783  12.967  0.00  0.00           N  
ATOM     85  CA  LEU A  14     -21.936  38.552  13.756  0.00  0.00           C  
ATOM     86  C   LEU A  14     -21.902  40.125  13.495  0.00  0.00           C  
ATOM     87  O   LEU A  14     -22.723  40.793  14.097  0.00  0.00           O  
ATOM     88  CB  LEU A  14     -21.909  37.963  15.273  0.00  0.00           C  
ATOM     89  CG  LEU A  14     -22.116  36.456  15.472  0.00  0.00           C  
ATOM     90  CD1 LEU A  14     -22.349  36.283  16.956  0.00  0.00           C  
ATOM     91  CD2 LEU A  14     -23.352  35.995  14.838  0.00  0.00           C  
ATOM     92  N   THR A  15     -20.932  40.589  12.695  0.00  0.00           N  
ATOM     93  CA  THR A  15     -20.630  42.030  12.451  0.00  0.00           C  
ATOM     94  C   THR A  15     -21.773  42.699  11.691  0.00  0.00           C  
ATOM     95  O   THR A  15     -22.313  42.234  10.689  0.00  0.00           O  
ATOM     96  CB  THR A  15     -19.348  42.224  11.622  0.00  0.00           C  
ATOM     97  OG1 THR A  15     -18.384  41.249  11.968  0.00  0.00           O  
ATOM     98  CG2 THR A  15     -18.597  43.526  11.575  0.00  0.00           C  
ATOM     99  N   GLN A  16     -22.040  43.944  12.063  0.00  0.00           N  
ATOM    100  CA  GLN A  16     -22.955  44.796  11.405  0.00  0.00           C  
ATOM    101  C   GLN A  16     -22.272  45.771  10.419  0.00  0.00           C  
ATOM    102  O   GLN A  16     -21.244  46.323  10.799  0.00  0.00           O  
ATOM    103  CB  GLN A  16     -23.878  45.556  12.367  0.00  0.00           C  
ATOM    104  CG  GLN A  16     -25.133  45.923  11.715  0.00  0.00           C  
ATOM    105  CD  GLN A  16     -26.107  46.578  12.722  0.00  0.00           C  
ATOM    106  OE1 GLN A  16     -26.178  46.284  13.905  0.00  0.00           O  
ATOM    107  NE2 GLN A  16     -26.974  47.444  12.310  0.00  0.00           N  
ATOM    108  N   LEU A  17     -22.682  45.799   9.105  0.00  0.00           N  
ATOM    109  CA  LEU A  17     -22.108  46.628   8.031  0.00  0.00           C  
ATOM    110  C   LEU A  17     -22.994  47.847   7.599  0.00  0.00           C  
ATOM    111  O   LEU A  17     -22.533  48.593   6.792  0.00  0.00           O  
ATOM    112  CB  LEU A  17     -21.681  45.726   6.805  0.00  0.00           C  
ATOM    113  CG  LEU A  17     -20.897  44.433   7.157  0.00  0.00           C  
ATOM    114  CD1 LEU A  17     -20.786  43.571   5.910  0.00  0.00           C  
ATOM    115  CD2 LEU A  17     -19.598  44.834   7.883  0.00  0.00           C  
ATOM    116  N   GLY A  18     -24.204  48.075   8.202  0.00  0.00           N  
ATOM    117  CA  GLY A  18     -25.045  49.246   8.065  0.00  0.00           C  
ATOM    118  C   GLY A  18     -26.456  49.034   8.681  0.00  0.00           C  
ATOM    119  O   GLY A  18     -26.570  48.286   9.658  0.00  0.00           O  
ATOM    120  N   THR A  19     -27.491  49.724   8.085  0.00  0.00           N  
ATOM    121  CA  THR A  19     -28.914  49.584   8.519  0.00  0.00           C  
ATOM    122  C   THR A  19     -29.561  48.212   8.291  0.00  0.00           C  
ATOM    123  O   THR A  19     -28.963  47.302   7.694  0.00  0.00           O  
ATOM    124  CB  THR A  19     -29.769  50.657   7.779  0.00  0.00           C  
ATOM    125  OG1 THR A  19     -29.884  50.307   6.412  0.00  0.00           O  
ATOM    126  CG2 THR A  19     -29.197  52.086   7.868  0.00  0.00           C  
ATOM    127  N   PHE A  20     -30.791  47.996   8.813  0.00  0.00           N  
ATOM    128  CA  PHE A  20     -31.550  46.739   8.594  0.00  0.00           C  
ATOM    129  C   PHE A  20     -31.941  46.529   7.079  0.00  0.00           C  
ATOM    130  O   PHE A  20     -32.109  45.385   6.639  0.00  0.00           O  
ATOM    131  CB  PHE A  20     -32.860  46.900   9.396  0.00  0.00           C  
ATOM    132  CG  PHE A  20     -32.652  46.929  10.917  0.00  0.00           C  
ATOM    133  CD1 PHE A  20     -33.055  48.078  11.601  0.00  0.00           C  
ATOM    134  CE1 PHE A  20     -32.824  48.232  12.959  0.00  0.00           C  
ATOM    135  CZ  PHE A  20     -32.105  47.237  13.706  0.00  0.00           C  
ATOM    136  CD2 PHE A  20     -31.820  46.001  11.632  0.00  0.00           C  
ATOM    137  CE2 PHE A  20     -31.554  46.142  13.013  0.00  0.00           C  
ATOM    138  N   GLU A  21     -31.925  47.657   6.302  0.00  0.00           N  
ATOM    139  CA  GLU A  21     -32.118  47.534   4.860  0.00  0.00           C  
ATOM    140  C   GLU A  21     -30.790  47.107   4.170  0.00  0.00           C  
ATOM    141  O   GLU A  21     -30.689  46.278   3.236  0.00  0.00           O  
ATOM    142  CB  GLU A  21     -32.656  48.903   4.365  0.00  0.00           C  
ATOM    143  CG  GLU A  21     -33.330  48.899   2.952  0.00  0.00           C  
ATOM    144  CD  GLU A  21     -33.388  50.324   2.408  0.00  0.00           C  
ATOM    145  OE1 GLU A  21     -34.548  50.834   2.166  0.00  0.00           O  
ATOM    146  OE2 GLU A  21     -32.363  50.879   2.023  0.00  0.00           O  
ATOM    147  N   ASP A  22     -29.663  47.601   4.758  0.00  0.00           N  
ATOM    148  CA  ASP A  22     -28.321  47.292   4.218  0.00  0.00           C  
ATOM    149  C   ASP A  22     -27.939  45.791   4.536  0.00  0.00           C  
ATOM    150  O   ASP A  22     -27.153  45.133   3.813  0.00  0.00           O  
ATOM    151  CB  ASP A  22     -27.339  48.291   4.818  0.00  0.00           C  
ATOM    152  CG  ASP A  22     -27.757  49.740   4.439  0.00  0.00           C  
ATOM    153  OD1 ASP A  22     -27.912  49.977   3.214  0.00  0.00           O  
ATOM    154  OD2 ASP A  22     -27.687  50.650   5.243  0.00  0.00           O  
ATOM    155  N   HIS A  23     -28.601  45.195   5.546  0.00  0.00           N  
ATOM    156  CA  HIS A  23     -28.554  43.762   5.855  0.00  0.00           C  
ATOM    157  C   HIS A  23     -29.697  42.992   5.193  0.00  0.00           C  
ATOM    158  O   HIS A  23     -29.683  41.798   5.416  0.00  0.00           O  
ATOM    159  CB  HIS A  23     -28.545  43.546   7.390  0.00  0.00           C  
ATOM    160  ND1 HIS A  23     -26.275  42.489   8.209  0.00  0.00           N  
ATOM    161  CG  HIS A  23     -27.114  43.585   7.873  0.00  0.00           C  
ATOM    162  CE1 HIS A  23     -25.054  42.994   8.511  0.00  0.00           C  
ATOM    163  NE2 HIS A  23     -25.121  44.297   8.377  0.00  0.00           N  
ATOM    164  CD2 HIS A  23     -26.439  44.701   8.079  0.00  0.00           C  
ATOM    165  N   PHE A  24     -30.632  43.563   4.330  0.00  0.00           N  
ATOM    166  CA  PHE A  24     -31.539  42.850   3.398  0.00  0.00           C  
ATOM    167  C   PHE A  24     -30.907  42.791   1.922  0.00  0.00           C  
ATOM    168  O   PHE A  24     -30.848  41.757   1.232  0.00  0.00           O  
ATOM    169  CB  PHE A  24     -32.905  43.521   3.468  0.00  0.00           C  
ATOM    170  CG  PHE A  24     -33.916  42.952   2.513  0.00  0.00           C  
ATOM    171  CD1 PHE A  24     -34.584  41.782   2.786  0.00  0.00           C  
ATOM    172  CE1 PHE A  24     -35.377  41.143   1.823  0.00  0.00           C  
ATOM    173  CZ  PHE A  24     -35.663  41.771   0.616  0.00  0.00           C  
ATOM    174  CD2 PHE A  24     -34.218  43.636   1.287  0.00  0.00           C  
ATOM    175  CE2 PHE A  24     -35.123  43.026   0.372  0.00  0.00           C  
ATOM    176  N   LEU A  25     -30.343  43.966   1.574  0.00  0.00           N  
ATOM    177  CA  LEU A  25     -30.007  44.239   0.190  0.00  0.00           C  
ATOM    178  C   LEU A  25     -28.616  43.639  -0.167  0.00  0.00           C  
ATOM    179  O   LEU A  25     -28.505  43.156  -1.297  0.00  0.00           O  
ATOM    180  CB  LEU A  25     -30.192  45.703  -0.202  0.00  0.00           C  
ATOM    181  CG  LEU A  25     -31.579  46.288   0.036  0.00  0.00           C  
ATOM    182  CD1 LEU A  25     -31.436  47.769  -0.344  0.00  0.00           C  
ATOM    183  CD2 LEU A  25     -32.620  45.763  -0.977  0.00  0.00           C  
ATOM    184  N   SER A  26     -27.612  43.635   0.747  0.00  0.00           N  
ATOM    185  CA  SER A  26     -26.343  42.923   0.607  0.00  0.00           C  
ATOM    186  C   SER A  26     -26.578  41.378   0.514  0.00  0.00           C  
ATOM    187  O   SER A  26     -25.526  40.673   0.360  0.00  0.00           O  
ATOM    188  CB  SER A  26     -25.482  43.103   1.901  0.00  0.00           C  
ATOM    189  OG  SER A  26     -26.145  42.757   3.182  0.00  0.00           O  
ATOM    190  N   LEU A  27     -27.778  40.833   0.824  0.00  0.00           N  
ATOM    191  CA  LEU A  27     -28.225  39.475   0.548  0.00  0.00           C  
ATOM    192  C   LEU A  27     -28.837  39.476  -0.878  0.00  0.00           C  
ATOM    193  O   LEU A  27     -28.452  38.669  -1.718  0.00  0.00           O  
ATOM    194  CB  LEU A  27     -29.172  38.928   1.540  0.00  0.00           C  
ATOM    195  CG  LEU A  27     -28.731  38.699   2.990  0.00  0.00           C  
ATOM    196  CD1 LEU A  27     -29.742  38.136   3.953  0.00  0.00           C  
ATOM    197  CD2 LEU A  27     -27.458  37.908   3.052  0.00  0.00           C  
ATOM    198  N   GLN A  28     -29.719  40.436  -1.232  0.00  0.00           N  
ATOM    199  CA  GLN A  28     -30.545  40.384  -2.454  0.00  0.00           C  
ATOM    200  C   GLN A  28     -29.665  40.721  -3.741  0.00  0.00           C  
ATOM    201  O   GLN A  28     -30.128  40.435  -4.861  0.00  0.00           O  
ATOM    202  CB  GLN A  28     -31.733  41.335  -2.328  0.00  0.00           C  
ATOM    203  CG  GLN A  28     -32.554  41.544  -3.621  0.00  0.00           C  
ATOM    204  CD  GLN A  28     -33.712  42.469  -3.412  0.00  0.00           C  
ATOM    205  OE1 GLN A  28     -34.866  42.051  -3.188  0.00  0.00           O  
ATOM    206  NE2 GLN A  28     -33.487  43.731  -3.522  0.00  0.00           N  
ATOM    207  N   ARG A  29     -28.532  41.405  -3.618  0.00  0.00           N  
ATOM    208  CA  ARG A  29     -27.471  41.516  -4.604  0.00  0.00           C  
ATOM    209  C   ARG A  29     -26.387  40.465  -4.599  0.00  0.00           C  
ATOM    210  O   ARG A  29     -25.563  40.453  -5.511  0.00  0.00           O  
ATOM    211  CB  ARG A  29     -26.810  42.971  -4.699  0.00  0.00           C  
ATOM    212  CG  ARG A  29     -25.761  43.231  -3.608  0.00  0.00           C  
ATOM    213  CD  ARG A  29     -25.251  44.689  -3.667  0.00  0.00           C  
ATOM    214  NE  ARG A  29     -24.732  45.089  -2.349  0.00  0.00           N  
ATOM    215  CZ  ARG A  29     -25.193  45.795  -1.355  0.00  0.00           C  
ATOM    216  NH1 ARG A  29     -26.366  46.420  -1.444  0.00  0.00           N  
ATOM    217  NH2 ARG A  29     -24.434  45.930  -0.265  0.00  0.00           N  
ATOM    218  N   MET A  30     -26.349  39.635  -3.561  0.00  0.00           N  
ATOM    219  CA  MET A  30     -25.243  38.665  -3.261  0.00  0.00           C  
ATOM    220  C   MET A  30     -25.628  37.189  -3.366  0.00  0.00           C  
ATOM    221  O   MET A  30     -24.745  36.388  -3.716  0.00  0.00           O  
ATOM    222  CB  MET A  30     -24.568  39.078  -1.950  0.00  0.00           C  
ATOM    223  CG  MET A  30     -23.348  38.296  -1.591  0.00  0.00           C  
ATOM    224  SD  MET A  30     -21.974  38.111  -2.745  0.00  0.00           S  
ATOM    225  CE  MET A  30     -20.928  37.303  -1.606  0.00  0.00           C  
ATOM    226  N   PHE A  31     -26.924  36.817  -3.116  0.00  0.00           N  
ATOM    227  CA  PHE A  31     -27.381  35.405  -2.995  0.00  0.00           C  
ATOM    228  C   PHE A  31     -28.642  35.194  -3.869  0.00  0.00           C  
ATOM    229  O   PHE A  31     -29.347  34.137  -3.827  0.00  0.00           O  
ATOM    230  CB  PHE A  31     -27.747  35.063  -1.543  0.00  0.00           C  
ATOM    231  CG  PHE A  31     -26.534  35.066  -0.657  0.00  0.00           C  
ATOM    232  CD1 PHE A  31     -25.957  33.847  -0.391  0.00  0.00           C  
ATOM    233  CE1 PHE A  31     -24.765  33.917   0.444  0.00  0.00           C  
ATOM    234  CZ  PHE A  31     -24.334  35.086   1.076  0.00  0.00           C  
ATOM    235  CD2 PHE A  31     -26.108  36.286  -0.106  0.00  0.00           C  
ATOM    236  CE2 PHE A  31     -25.026  36.293   0.787  0.00  0.00           C  
ATOM    237  N   ASN A  32     -29.123  36.195  -4.692  0.00  0.00           N  
ATOM    238  CA  ASN A  32     -30.246  36.065  -5.608  0.00  0.00           C  
ATOM    239  C   ASN A  32     -29.804  35.332  -6.938  0.00  0.00           C  
ATOM    240  O   ASN A  32     -28.649  35.447  -7.379  0.00  0.00           O  
ATOM    241  CB  ASN A  32     -30.814  37.487  -5.866  0.00  0.00           C  
ATOM    242  CG  ASN A  32     -32.274  37.333  -6.212  0.00  0.00           C  
ATOM    243  OD1 ASN A  32     -32.666  36.356  -6.818  0.00  0.00           O  
ATOM    244  ND2 ASN A  32     -33.114  38.270  -5.933  0.00  0.00           N  
ATOM    245  N   ASN A  33     -30.729  34.607  -7.603  0.00  0.00           N  
ATOM    246  CA  ASN A  33     -30.431  33.653  -8.764  0.00  0.00           C  
ATOM    247  C   ASN A  33     -29.361  32.623  -8.481  0.00  0.00           C  
ATOM    248  O   ASN A  33     -28.832  32.125  -9.439  0.00  0.00           O  
ATOM    249  CB  ASN A  33     -30.227  34.445 -10.068  0.00  0.00           C  
ATOM    250  CG  ASN A  33     -31.324  35.336 -10.531  0.00  0.00           C  
ATOM    251  OD1 ASN A  33     -31.236  36.524 -10.585  0.00  0.00           O  
ATOM    252  ND2 ASN A  33     -32.446  34.766 -10.891  0.00  0.00           N  
ATOM    253  N   CYS A  34     -29.140  32.169  -7.243  0.00  0.00           N  
ATOM    254  CA  CYS A  34     -28.009  31.182  -6.972  0.00  0.00           C  
ATOM    255  C   CYS A  34     -28.511  29.837  -6.388  0.00  0.00           C  
ATOM    256  O   CYS A  34     -29.448  29.831  -5.577  0.00  0.00           O  
ATOM    257  SG  CYS A  34     -25.940  30.730  -5.213  0.00  0.00           S  
ATOM    258  CB  CYS A  34     -27.189  31.788  -5.933  0.00  0.00           C  
ATOM    259  N   GLU A  35     -28.060  28.733  -6.945  0.00  0.00           N  
ATOM    260  CA  GLU A  35     -28.598  27.366  -6.643  0.00  0.00           C  
ATOM    261  C   GLU A  35     -27.518  26.586  -5.741  0.00  0.00           C  
ATOM    262  O   GLU A  35     -27.846  25.760  -4.951  0.00  0.00           O  
ATOM    263  CB  GLU A  35     -28.916  26.608  -7.987  0.00  0.00           C  
ATOM    264  CG  GLU A  35     -29.945  27.360  -8.826  0.00  0.00           C  
ATOM    265  CD  GLU A  35     -29.922  26.736 -10.167  0.00  0.00           C  
ATOM    266  OE1 GLU A  35     -30.572  25.708 -10.341  0.00  0.00           O  
ATOM    267  OE2 GLU A  35     -29.195  27.334 -10.976  0.00  0.00           O  
ATOM    268  N   VAL A  36     -26.239  26.946  -5.850  0.00  0.00           N  
ATOM    269  CA  VAL A  36     -25.132  26.323  -5.061  0.00  0.00           C  
ATOM    270  C   VAL A  36     -24.288  27.500  -4.466  0.00  0.00           C  
ATOM    271  O   VAL A  36     -23.664  28.319  -5.168  0.00  0.00           O  
ATOM    272  CB  VAL A  36     -24.241  25.465  -6.018  0.00  0.00           C  
ATOM    273  CG1 VAL A  36     -23.028  24.924  -5.328  0.00  0.00           C  
ATOM    274  CG2 VAL A  36     -25.013  24.264  -6.553  0.00  0.00           C  
ATOM    275  N   VAL A  37     -24.155  27.542  -3.124  0.00  0.00           N  
ATOM    276  CA  VAL A  37     -23.336  28.515  -2.372  0.00  0.00           C  
ATOM    277  C   VAL A  37     -21.903  27.992  -2.138  0.00  0.00           C  
ATOM    278  O   VAL A  37     -21.667  27.085  -1.343  0.00  0.00           O  
ATOM    279  CB  VAL A  37     -24.017  28.919  -1.073  0.00  0.00           C  
ATOM    280  CG1 VAL A  37     -23.349  30.282  -0.659  0.00  0.00           C  
ATOM    281  CG2 VAL A  37     -25.500  29.108  -1.177  0.00  0.00           C  
ATOM    282  N   LEU A  38     -20.976  28.558  -2.930  0.00  0.00           N  
ATOM    283  CA  LEU A  38     -19.525  28.244  -2.912  0.00  0.00           C  
ATOM    284  C   LEU A  38     -18.868  29.025  -1.778  0.00  0.00           C  
ATOM    285  O   LEU A  38     -17.813  29.672  -1.920  0.00  0.00           O  
ATOM    286  CB  LEU A  38     -18.885  28.467  -4.300  0.00  0.00           C  
ATOM    287  CG  LEU A  38     -19.347  27.502  -5.482  0.00  0.00           C  
ATOM    288  CD1 LEU A  38     -18.409  27.653  -6.766  0.00  0.00           C  
ATOM    289  CD2 LEU A  38     -19.267  25.976  -5.202  0.00  0.00           C  
ATOM    290  N   GLY A  39     -19.493  29.013  -0.642  0.00  0.00           N  
ATOM    291  CA  GLY A  39     -18.951  29.507   0.622  0.00  0.00           C  
ATOM    292  C   GLY A  39     -19.884  29.255   1.793  0.00  0.00           C  
ATOM    293  O   GLY A  39     -20.625  28.278   1.722  0.00  0.00           O  
ATOM    294  N   ASN A  40     -20.046  30.268   2.711  0.00  0.00           N  
ATOM    295  CA  ASN A  40     -20.981  30.081   3.840  0.00  0.00           C  
ATOM    296  C   ASN A  40     -22.224  30.910   3.639  0.00  0.00           C  
ATOM    297  O   ASN A  40     -22.161  31.937   2.967  0.00  0.00           O  
ATOM    298  CB  ASN A  40     -20.337  30.508   5.190  0.00  0.00           C  
ATOM    299  CG  ASN A  40     -18.883  30.075   5.350  0.00  0.00           C  
ATOM    300  OD1 ASN A  40     -18.529  28.929   5.247  0.00  0.00           O  
ATOM    301  ND2 ASN A  40     -17.947  31.043   5.440  0.00  0.00           N  
ATOM    302  N   LEU A  41     -23.326  30.471   4.234  0.00  0.00           N  
ATOM    303  CA  LEU A  41     -24.650  31.116   3.979  0.00  0.00           C  
ATOM    304  C   LEU A  41     -25.066  31.892   5.300  0.00  0.00           C  
ATOM    305  O   LEU A  41     -25.622  31.315   6.271  0.00  0.00           O  
ATOM    306  CB  LEU A  41     -25.643  29.967   3.544  0.00  0.00           C  
ATOM    307  CG  LEU A  41     -27.068  30.601   3.161  0.00  0.00           C  
ATOM    308  CD1 LEU A  41     -26.935  31.582   1.994  0.00  0.00           C  
ATOM    309  CD2 LEU A  41     -28.195  29.596   2.856  0.00  0.00           C  
ATOM    310  N   GLU A  42     -24.752  33.177   5.288  0.00  0.00           N  
ATOM    311  CA  GLU A  42     -24.977  34.123   6.405  0.00  0.00           C  
ATOM    312  C   GLU A  42     -26.198  35.092   6.244  0.00  0.00           C  
ATOM    313  O   GLU A  42     -26.143  36.087   5.607  0.00  0.00           O  
ATOM    314  CB  GLU A  42     -23.639  34.832   6.698  0.00  0.00           C  
ATOM    315  CG  GLU A  42     -22.438  33.978   6.799  0.00  0.00           C  
ATOM    316  CD  GLU A  42     -21.145  34.818   7.109  0.00  0.00           C  
ATOM    317  OE1 GLU A  42     -21.081  35.979   6.626  0.00  0.00           O  
ATOM    318  OE2 GLU A  42     -20.278  34.279   7.846  0.00  0.00           O  
ATOM    319  N   ILE A  43     -27.322  34.781   6.977  0.00  0.00           N  
ATOM    320  CA  ILE A  43     -28.493  35.632   7.081  0.00  0.00           C  
ATOM    321  C   ILE A  43     -28.452  36.318   8.500  0.00  0.00           C  
ATOM    322  O   ILE A  43     -28.535  35.624   9.516  0.00  0.00           O  
ATOM    323  CB  ILE A  43     -29.791  34.731   6.868  0.00  0.00           C  
ATOM    324  CG2 ILE A  43     -31.000  35.686   7.016  0.00  0.00           C  
ATOM    325  CG1 ILE A  43     -29.777  33.795   5.546  0.00  0.00           C  
ATOM    326  CD  ILE A  43     -30.978  32.784   5.236  0.00  0.00           C  
ATOM    327  N   THR A  44     -28.322  37.660   8.527  0.00  0.00           N  
ATOM    328  CA  THR A  44     -28.251  38.317   9.817  0.00  0.00           C  
ATOM    329  C   THR A  44     -28.912  39.692   9.804  0.00  0.00           C  
ATOM    330  O   THR A  44     -28.881  40.419   8.853  0.00  0.00           O  
ATOM    331  CB  THR A  44     -26.726  38.471  10.299  0.00  0.00           C  
ATOM    332  OG1 THR A  44     -26.038  39.548   9.627  0.00  0.00           O  
ATOM    333  CG2 THR A  44     -25.834  37.255  10.020  0.00  0.00           C  
ATOM    334  N   TYR A  45     -29.583  39.978  10.915  0.00  0.00           N  
ATOM    335  CA  TYR A  45     -30.271  41.318  11.217  0.00  0.00           C  
ATOM    336  C   TYR A  45     -31.533  41.669  10.319  0.00  0.00           C  
ATOM    337  O   TYR A  45     -32.046  42.757  10.389  0.00  0.00           O  
ATOM    338  CB  TYR A  45     -29.312  42.495  11.429  0.00  0.00           C  
ATOM    339  CG  TYR A  45     -28.209  42.223  12.383  0.00  0.00           C  
ATOM    340  CD1 TYR A  45     -28.548  42.235  13.745  0.00  0.00           C  
ATOM    341  CE1 TYR A  45     -27.616  42.149  14.764  0.00  0.00           C  
ATOM    342  CZ  TYR A  45     -26.224  42.011  14.354  0.00  0.00           C  
ATOM    343  OH  TYR A  45     -25.204  41.975  15.278  0.00  0.00           O  
ATOM    344  CD2 TYR A  45     -26.864  42.202  11.985  0.00  0.00           C  
ATOM    345  CE2 TYR A  45     -25.914  42.035  13.001  0.00  0.00           C  
ATOM    346  N   VAL A  46     -32.078  40.736   9.509  0.00  0.00           N  
ATOM    347  CA  VAL A  46     -33.353  40.978   8.683  0.00  0.00           C  
ATOM    348  C   VAL A  46     -34.590  40.934   9.571  0.00  0.00           C  
ATOM    349  O   VAL A  46     -34.815  40.113  10.376  0.00  0.00           O  
ATOM    350  CB  VAL A  46     -33.473  39.813   7.687  0.00  0.00           C  
ATOM    351  CG1 VAL A  46     -34.751  39.982   6.847  0.00  0.00           C  
ATOM    352  CG2 VAL A  46     -32.195  39.908   6.792  0.00  0.00           C  
ATOM    353  N   GLN A  47     -35.331  41.968   9.460  0.00  0.00           N  
ATOM    354  CA  GLN A  47     -36.482  42.282  10.348  0.00  0.00           C  
ATOM    355  C   GLN A  47     -37.831  41.736   9.826  0.00  0.00           C  
ATOM    356  O   GLN A  47     -37.943  41.209   8.734  0.00  0.00           O  
ATOM    357  CB  GLN A  47     -36.473  43.813  10.518  0.00  0.00           C  
ATOM    358  CG  GLN A  47     -35.154  44.523  10.835  0.00  0.00           C  
ATOM    359  CD  GLN A  47     -34.749  44.129  12.247  0.00  0.00           C  
ATOM    360  OE1 GLN A  47     -35.260  44.634  13.221  0.00  0.00           O  
ATOM    361  NE2 GLN A  47     -33.785  43.262  12.424  0.00  0.00           N  
ATOM    362  N   ARG A  48     -38.890  41.978  10.599  0.00  0.00           N  
ATOM    363  CA  ARG A  48     -40.278  41.636  10.158  0.00  0.00           C  
ATOM    364  C   ARG A  48     -40.564  42.391   8.822  0.00  0.00           C  
ATOM    365  O   ARG A  48     -40.021  43.436   8.571  0.00  0.00           O  
ATOM    366  CB  ARG A  48     -41.375  41.974  11.235  0.00  0.00           C  
ATOM    367  CG  ARG A  48     -41.303  40.989  12.439  0.00  0.00           C  
ATOM    368  CD  ARG A  48     -42.605  41.050  13.358  0.00  0.00           C  
ATOM    369  NE  ARG A  48     -43.876  40.795  12.674  0.00  0.00           N  
ATOM    370  CZ  ARG A  48     -44.481  39.601  12.409  0.00  0.00           C  
ATOM    371  NH1 ARG A  48     -44.050  38.478  12.848  0.00  0.00           N  
ATOM    372  NH2 ARG A  48     -45.612  39.655  11.744  0.00  0.00           N  
ATOM    373  N   ASN A  49     -41.430  41.911   7.980  0.00  0.00           N  
ATOM    374  CA  ASN A  49     -42.221  42.670   6.892  0.00  0.00           C  
ATOM    375  C   ASN A  49     -41.330  43.002   5.677  0.00  0.00           C  
ATOM    376  O   ASN A  49     -41.696  43.847   4.795  0.00  0.00           O  
ATOM    377  CB  ASN A  49     -42.884  43.928   7.371  0.00  0.00           C  
ATOM    378  CG  ASN A  49     -43.701  43.805   8.605  0.00  0.00           C  
ATOM    379  OD1 ASN A  49     -43.374  44.204   9.704  0.00  0.00           O  
ATOM    380  ND2 ASN A  49     -44.803  43.077   8.520  0.00  0.00           N  
ATOM    381  N   TYR A  50     -40.096  42.416   5.676  0.00  0.00           N  
ATOM    382  CA  TYR A  50     -39.227  42.144   4.567  0.00  0.00           C  
ATOM    383  C   TYR A  50     -39.559  40.730   4.075  0.00  0.00           C  
ATOM    384  O   TYR A  50     -40.302  39.942   4.709  0.00  0.00           O  
ATOM    385  CB  TYR A  50     -37.709  42.398   5.021  0.00  0.00           C  
ATOM    386  CG  TYR A  50     -37.188  43.728   5.142  0.00  0.00           C  
ATOM    387  CD1 TYR A  50     -36.763  44.427   3.973  0.00  0.00           C  
ATOM    388  CE1 TYR A  50     -36.139  45.667   4.109  0.00  0.00           C  
ATOM    389  CZ  TYR A  50     -36.090  46.348   5.356  0.00  0.00           C  
ATOM    390  OH  TYR A  50     -35.570  47.555   5.553  0.00  0.00           O  
ATOM    391  CD2 TYR A  50     -37.129  44.327   6.387  0.00  0.00           C  
ATOM    392  CE2 TYR A  50     -36.643  45.652   6.491  0.00  0.00           C  
ATOM    393  N   ASP A  51     -39.122  40.415   2.844  0.00  0.00           N  
ATOM    394  CA  ASP A  51     -39.405  39.124   2.152  0.00  0.00           C  
ATOM    395  C   ASP A  51     -38.131  38.661   1.437  0.00  0.00           C  
ATOM    396  O   ASP A  51     -37.725  39.365   0.530  0.00  0.00           O  
ATOM    397  CB  ASP A  51     -40.438  39.273   1.012  0.00  0.00           C  
ATOM    398  CG  ASP A  51     -40.902  37.898   0.442  0.00  0.00           C  
ATOM    399  OD1 ASP A  51     -40.175  36.881   0.700  0.00  0.00           O  
ATOM    400  OD2 ASP A  51     -42.016  38.018  -0.201  0.00  0.00           O  
ATOM    401  N   LEU A  52     -37.543  37.534   1.866  0.00  0.00           N  
ATOM    402  CA  LEU A  52     -36.304  36.815   1.470  0.00  0.00           C  
ATOM    403  C   LEU A  52     -36.588  35.673   0.467  0.00  0.00           C  
ATOM    404  O   LEU A  52     -35.864  34.688   0.478  0.00  0.00           O  
ATOM    405  CB  LEU A  52     -35.618  36.297   2.678  0.00  0.00           C  
ATOM    406  CG  LEU A  52     -35.073  37.333   3.780  0.00  0.00           C  
ATOM    407  CD1 LEU A  52     -34.778  36.461   5.049  0.00  0.00           C  
ATOM    408  CD2 LEU A  52     -33.811  38.003   3.259  0.00  0.00           C  
ATOM    409  N   SER A  53     -37.590  35.744  -0.406  0.00  0.00           N  
ATOM    410  CA  SER A  53     -38.044  34.604  -1.182  0.00  0.00           C  
ATOM    411  C   SER A  53     -36.977  34.159  -2.256  0.00  0.00           C  
ATOM    412  O   SER A  53     -37.203  33.075  -2.808  0.00  0.00           O  
ATOM    413  CB  SER A  53     -39.383  34.899  -1.913  0.00  0.00           C  
ATOM    414  OG  SER A  53     -40.344  34.885  -0.825  0.00  0.00           O  
ATOM    415  N   PHE A  54     -35.937  34.873  -2.504  0.00  0.00           N  
ATOM    416  CA  PHE A  54     -34.811  34.452  -3.353  0.00  0.00           C  
ATOM    417  C   PHE A  54     -34.110  33.171  -2.955  0.00  0.00           C  
ATOM    418  O   PHE A  54     -33.530  32.500  -3.751  0.00  0.00           O  
ATOM    419  CB  PHE A  54     -33.858  35.601  -3.544  0.00  0.00           C  
ATOM    420  CG  PHE A  54     -33.464  36.407  -2.309  0.00  0.00           C  
ATOM    421  CD1 PHE A  54     -34.323  37.479  -1.822  0.00  0.00           C  
ATOM    422  CE1 PHE A  54     -33.934  38.210  -0.727  0.00  0.00           C  
ATOM    423  CZ  PHE A  54     -32.735  37.949  -0.075  0.00  0.00           C  
ATOM    424  CD2 PHE A  54     -32.306  36.084  -1.599  0.00  0.00           C  
ATOM    425  CE2 PHE A  54     -32.003  36.754  -0.405  0.00  0.00           C  
ATOM    426  N   LEU A  55     -34.191  32.738  -1.693  0.00  0.00           N  
ATOM    427  CA  LEU A  55     -33.738  31.454  -1.126  0.00  0.00           C  
ATOM    428  C   LEU A  55     -34.394  30.186  -1.648  0.00  0.00           C  
ATOM    429  O   LEU A  55     -33.903  29.136  -1.443  0.00  0.00           O  
ATOM    430  CB  LEU A  55     -33.647  31.599   0.383  0.00  0.00           C  
ATOM    431  CG  LEU A  55     -33.061  32.920   0.917  0.00  0.00           C  
ATOM    432  CD1 LEU A  55     -33.097  32.931   2.524  0.00  0.00           C  
ATOM    433  CD2 LEU A  55     -31.597  33.213   0.544  0.00  0.00           C  
ATOM    434  N   LYS A  56     -35.649  30.313  -2.198  0.00  0.00           N  
ATOM    435  CA  LYS A  56     -36.374  29.180  -2.767  0.00  0.00           C  
ATOM    436  C   LYS A  56     -35.684  28.461  -3.971  0.00  0.00           C  
ATOM    437  O   LYS A  56     -35.803  27.297  -4.091  0.00  0.00           O  
ATOM    438  CB  LYS A  56     -37.840  29.469  -3.105  0.00  0.00           C  
ATOM    439  CG  LYS A  56     -38.622  30.009  -1.884  0.00  0.00           C  
ATOM    440  CD  LYS A  56     -40.010  30.515  -2.306  0.00  0.00           C  
ATOM    441  CE  LYS A  56     -40.917  30.799  -1.091  0.00  0.00           C  
ATOM    442  NZ  LYS A  56     -41.790  29.782  -0.581  0.00  0.00           N  
ATOM    443  N   THR A  57     -34.802  29.166  -4.722  0.00  0.00           N  
ATOM    444  CA  THR A  57     -33.897  28.650  -5.768  0.00  0.00           C  
ATOM    445  C   THR A  57     -32.551  28.093  -5.194  0.00  0.00           C  
ATOM    446  O   THR A  57     -31.988  27.211  -5.861  0.00  0.00           O  
ATOM    447  CB  THR A  57     -33.470  29.752  -6.729  0.00  0.00           C  
ATOM    448  OG1 THR A  57     -34.347  30.853  -6.672  0.00  0.00           O  
ATOM    449  CG2 THR A  57     -33.459  29.372  -8.171  0.00  0.00           C  
ATOM    450  N   ILE A  58     -32.040  28.264  -3.979  0.00  0.00           N  
ATOM    451  CA  ILE A  58     -30.824  27.629  -3.456  0.00  0.00           C  
ATOM    452  C   ILE A  58     -31.109  26.150  -3.163  0.00  0.00           C  
ATOM    453  O   ILE A  58     -32.226  25.842  -2.729  0.00  0.00           O  
ATOM    454  CB  ILE A  58     -30.433  28.288  -2.113  0.00  0.00           C  
ATOM    455  CG2 ILE A  58     -29.234  27.481  -1.590  0.00  0.00           C  
ATOM    456  CG1 ILE A  58     -30.054  29.749  -2.274  0.00  0.00           C  
ATOM    457  CD  ILE A  58     -29.771  30.467  -0.949  0.00  0.00           C  
ATOM    458  N   GLN A  59     -30.145  25.311  -3.457  0.00  0.00           N  
ATOM    459  CA  GLN A  59     -30.171  23.832  -3.345  0.00  0.00           C  
ATOM    460  C   GLN A  59     -29.090  23.268  -2.483  0.00  0.00           C  
ATOM    461  O   GLN A  59     -29.254  22.210  -1.813  0.00  0.00           O  
ATOM    462  CB  GLN A  59     -30.112  23.220  -4.751  0.00  0.00           C  
ATOM    463  CG  GLN A  59     -31.380  23.526  -5.549  0.00  0.00           C  
ATOM    464  CD  GLN A  59     -31.421  22.769  -6.824  0.00  0.00           C  
ATOM    465  OE1 GLN A  59     -30.427  22.326  -7.443  0.00  0.00           O  
ATOM    466  NE2 GLN A  59     -32.603  22.556  -7.329  0.00  0.00           N  
ATOM    467  N   GLU A  60     -27.930  23.918  -2.446  0.00  0.00           N  
ATOM    468  CA  GLU A  60     -26.659  23.362  -1.773  0.00  0.00           C  
ATOM    469  C   GLU A  60     -25.836  24.457  -1.101  0.00  0.00           C  
ATOM    470  O   GLU A  60     -25.834  25.648  -1.577  0.00  0.00           O  
ATOM    471  CB  GLU A  60     -25.815  22.538  -2.782  0.00  0.00           C  
ATOM    472  CG  GLU A  60     -26.476  21.544  -3.746  0.00  0.00           C  
ATOM    473  CD  GLU A  60     -25.526  20.681  -4.524  0.00  0.00           C  
ATOM    474  OE1 GLU A  60     -25.245  19.532  -4.065  0.00  0.00           O  
ATOM    475  OE2 GLU A  60     -25.118  21.160  -5.626  0.00  0.00           O  
ATOM    476  N   VAL A  61     -25.078  24.101  -0.058  0.00  0.00           N  
ATOM    477  CA  VAL A  61     -24.217  25.055   0.692  0.00  0.00           C  
ATOM    478  C   VAL A  61     -22.900  24.217   0.878  0.00  0.00           C  
ATOM    479  O   VAL A  61     -22.943  23.089   1.378  0.00  0.00           O  
ATOM    480  CB  VAL A  61     -24.816  25.375   2.072  0.00  0.00           C  
ATOM    481  CG1 VAL A  61     -23.796  25.883   3.053  0.00  0.00           C  
ATOM    482  CG2 VAL A  61     -25.752  26.630   1.930  0.00  0.00           C  
ATOM    483  N   ALA A  62     -21.721  24.841   0.493  0.00  0.00           N  
ATOM    484  CA  ALA A  62     -20.347  24.373   0.698  0.00  0.00           C  
ATOM    485  C   ALA A  62     -19.880  24.472   2.199  0.00  0.00           C  
ATOM    486  O   ALA A  62     -19.500  23.461   2.835  0.00  0.00           O  
ATOM    487  CB  ALA A  62     -19.369  25.065  -0.249  0.00  0.00           C  
ATOM    488  N   GLY A  63     -20.000  25.638   2.754  0.00  0.00           N  
ATOM    489  CA  GLY A  63     -19.509  25.945   4.131  0.00  0.00           C  
ATOM    490  C   GLY A  63     -20.397  25.587   5.296  0.00  0.00           C  
ATOM    491  O   GLY A  63     -20.802  24.445   5.520  0.00  0.00           O  
ATOM    492  N   TYR A  64     -20.691  26.608   6.118  0.00  0.00           N  
ATOM    493  CA  TYR A  64     -21.769  26.640   7.093  0.00  0.00           C  
ATOM    494  C   TYR A  64     -22.994  27.413   6.590  0.00  0.00           C  
ATOM    495  O   TYR A  64     -22.943  28.297   5.748  0.00  0.00           O  
ATOM    496  CB  TYR A  64     -21.206  27.058   8.392  0.00  0.00           C  
ATOM    497  CG  TYR A  64     -20.649  28.465   8.530  0.00  0.00           C  
ATOM    498  CD1 TYR A  64     -21.457  29.624   8.623  0.00  0.00           C  
ATOM    499  CE1 TYR A  64     -20.872  30.869   8.708  0.00  0.00           C  
ATOM    500  CZ  TYR A  64     -19.461  31.033   8.639  0.00  0.00           C  
ATOM    501  OH  TYR A  64     -18.851  32.316   8.529  0.00  0.00           O  
ATOM    502  CD2 TYR A  64     -19.257  28.643   8.544  0.00  0.00           C  
ATOM    503  CE2 TYR A  64     -18.631  29.885   8.651  0.00  0.00           C  
ATOM    504  N   VAL A  65     -24.152  27.219   7.296  0.00  0.00           N  
ATOM    505  CA  VAL A  65     -25.251  28.218   7.309  0.00  0.00           C  
ATOM    506  C   VAL A  65     -25.109  28.844   8.721  0.00  0.00           C  
ATOM    507  O   VAL A  65     -25.012  28.146   9.752  0.00  0.00           O  
ATOM    508  CB  VAL A  65     -26.675  27.462   7.135  0.00  0.00           C  
ATOM    509  CG1 VAL A  65     -27.821  28.464   7.322  0.00  0.00           C  
ATOM    510  CG2 VAL A  65     -26.913  26.602   5.833  0.00  0.00           C  
ATOM    511  N   LEU A  66     -25.357  30.179   8.741  0.00  0.00           N  
ATOM    512  CA  LEU A  66     -25.429  31.099   9.900  0.00  0.00           C  
ATOM    513  C   LEU A  66     -26.799  31.827   9.795  0.00  0.00           C  
ATOM    514  O   LEU A  66     -26.965  32.750   9.007  0.00  0.00           O  
ATOM    515  CB  LEU A  66     -24.256  32.057   9.903  0.00  0.00           C  
ATOM    516  CG  LEU A  66     -24.381  33.117  11.025  0.00  0.00           C  
ATOM    517  CD1 LEU A  66     -24.042  32.381  12.404  0.00  0.00           C  
ATOM    518  CD2 LEU A  66     -23.388  34.245  10.794  0.00  0.00           C  
ATOM    519  N   ILE A  67     -27.798  31.657  10.680  0.00  0.00           N  
ATOM    520  CA  ILE A  67     -29.077  32.397  10.758  0.00  0.00           C  
ATOM    521  C   ILE A  67     -29.041  33.064  12.114  0.00  0.00           C  
ATOM    522  O   ILE A  67     -29.230  32.395  13.170  0.00  0.00           O  
ATOM    523  CB  ILE A  67     -30.396  31.550  10.615  0.00  0.00           C  
ATOM    524  CG2 ILE A  67     -31.685  32.400  10.849  0.00  0.00           C  
ATOM    525  CG1 ILE A  67     -30.465  30.752   9.244  0.00  0.00           C  
ATOM    526  CD  ILE A  67     -31.695  29.912   8.924  0.00  0.00           C  
ATOM    527  N   ALA A  68     -28.699  34.373  12.215  0.00  0.00           N  
ATOM    528  CA  ALA A  68     -28.401  35.049  13.474  0.00  0.00           C  
ATOM    529  C   ALA A  68     -29.188  36.341  13.704  0.00  0.00           C  
ATOM    530  O   ALA A  68     -29.053  37.227  12.883  0.00  0.00           O  
ATOM    531  CB  ALA A  68     -26.853  35.310  13.490  0.00  0.00           C  
ATOM    532  N   LEU A  69     -29.742  36.633  14.884  0.00  0.00           N  
ATOM    533  CA  LEU A  69     -30.217  37.912  15.326  0.00  0.00           C  
ATOM    534  C   LEU A  69     -31.380  38.514  14.444  0.00  0.00           C  
ATOM    535  O   LEU A  69     -31.488  39.737  14.355  0.00  0.00           O  
ATOM    536  CB  LEU A  69     -29.099  38.853  15.802  0.00  0.00           C  
ATOM    537  CG  LEU A  69     -28.110  38.364  16.889  0.00  0.00           C  
ATOM    538  CD1 LEU A  69     -27.247  37.083  16.520  0.00  0.00           C  
ATOM    539  CD2 LEU A  69     -27.099  39.449  17.334  0.00  0.00           C  
ATOM    540  N   ASN A  70     -32.223  37.716  13.805  0.00  0.00           N  
ATOM    541  CA  ASN A  70     -33.324  38.143  12.921  0.00  0.00           C  
ATOM    542  C   ASN A  70     -34.687  38.489  13.551  0.00  0.00           C  
ATOM    543  O   ASN A  70     -35.052  37.830  14.536  0.00  0.00           O  
ATOM    544  CB  ASN A  70     -33.540  37.163  11.744  0.00  0.00           C  
ATOM    545  CG  ASN A  70     -32.226  37.045  11.032  0.00  0.00           C  
ATOM    546  OD1 ASN A  70     -31.939  37.750  10.130  0.00  0.00           O  
ATOM    547  ND2 ASN A  70     -31.423  36.077  11.347  0.00  0.00           N  
ATOM    548  N   THR A  71     -35.535  39.393  12.993  0.00  0.00           N  
ATOM    549  CA  THR A  71     -36.959  39.419  13.521  0.00  0.00           C  
ATOM    550  C   THR A  71     -37.939  38.905  12.475  0.00  0.00           C  
ATOM    551  O   THR A  71     -39.093  38.729  12.819  0.00  0.00           O  
ATOM    552  CB  THR A  71     -37.345  40.778  14.171  0.00  0.00           C  
ATOM    553  OG1 THR A  71     -37.735  41.786  13.233  0.00  0.00           O  
ATOM    554  CG2 THR A  71     -36.224  41.426  14.966  0.00  0.00           C  
ATOM    555  N   VAL A  72     -37.481  38.540  11.245  0.00  0.00           N  
ATOM    556  CA  VAL A  72     -38.370  37.965  10.260  0.00  0.00           C  
ATOM    557  C   VAL A  72     -38.997  36.633  10.671  0.00  0.00           C  
ATOM    558  O   VAL A  72     -38.369  35.794  11.394  0.00  0.00           O  
ATOM    559  CB  VAL A  72     -37.502  37.823   9.012  0.00  0.00           C  
ATOM    560  CG1 VAL A  72     -36.579  36.542   9.055  0.00  0.00           C  
ATOM    561  CG2 VAL A  72     -38.475  37.871   7.758  0.00  0.00           C  
ATOM    562  N   GLU A  73     -40.273  36.420  10.262  0.00  0.00           N  
ATOM    563  CA  GLU A  73     -41.031  35.216  10.782  0.00  0.00           C  
ATOM    564  C   GLU A  73     -40.705  33.878  10.070  0.00  0.00           C  
ATOM    565  O   GLU A  73     -40.865  32.736  10.666  0.00  0.00           O  
ATOM    566  CB  GLU A  73     -42.581  35.501  10.821  0.00  0.00           C  
ATOM    567  CG  GLU A  73     -43.289  34.562  11.749  0.00  0.00           C  
ATOM    568  CD  GLU A  73     -44.691  34.987  12.125  0.00  0.00           C  
ATOM    569  OE1 GLU A  73     -45.646  34.614  11.404  0.00  0.00           O  
ATOM    570  OE2 GLU A  73     -44.852  35.779  13.114  0.00  0.00           O  
ATOM    571  N   ARG A  74     -40.217  34.067   8.817  0.00  0.00           N  
ATOM    572  CA  ARG A  74     -40.002  32.926   7.905  0.00  0.00           C  
ATOM    573  C   ARG A  74     -38.725  33.132   7.166  0.00  0.00           C  
ATOM    574  O   ARG A  74     -38.554  34.214   6.569  0.00  0.00           O  
ATOM    575  CB  ARG A  74     -41.271  32.769   7.010  0.00  0.00           C  
ATOM    576  CG  ARG A  74     -41.261  31.474   6.164  0.00  0.00           C  
ATOM    577  CD  ARG A  74     -42.527  31.301   5.268  0.00  0.00           C  
ATOM    578  NE  ARG A  74     -43.734  31.406   6.124  0.00  0.00           N  
ATOM    579  CZ  ARG A  74     -44.771  32.114   5.850  0.00  0.00           C  
ATOM    580  NH1 ARG A  74     -44.874  33.126   5.028  0.00  0.00           N  
ATOM    581  NH2 ARG A  74     -45.814  31.949   6.589  0.00  0.00           N  
ATOM    582  N   ILE A  75     -37.866  32.098   7.122  0.00  0.00           N  
ATOM    583  CA  ILE A  75     -36.849  32.048   6.128  0.00  0.00           C  
ATOM    584  C   ILE A  75     -36.994  30.842   5.076  0.00  0.00           C  
ATOM    585  O   ILE A  75     -36.885  29.658   5.492  0.00  0.00           O  
ATOM    586  CB  ILE A  75     -35.410  32.074   6.758  0.00  0.00           C  
ATOM    587  CG2 ILE A  75     -34.335  32.015   5.661  0.00  0.00           C  
ATOM    588  CG1 ILE A  75     -35.285  33.309   7.619  0.00  0.00           C  
ATOM    589  CD  ILE A  75     -34.191  33.150   8.735  0.00  0.00           C  
ATOM    590  N   PRO A  76     -37.378  31.076   3.819  0.00  0.00           N  
ATOM    591  CA  PRO A  76     -37.764  29.976   2.936  0.00  0.00           C  
ATOM    592  C   PRO A  76     -36.586  29.243   2.254  0.00  0.00           C  
ATOM    593  O   PRO A  76     -36.247  29.448   1.107  0.00  0.00           O  
ATOM    594  CD  PRO A  76     -37.604  32.347   3.171  0.00  0.00           C  
ATOM    595  CB  PRO A  76     -38.698  30.607   1.951  0.00  0.00           C  
ATOM    596  CG  PRO A  76     -38.184  32.004   1.784  0.00  0.00           C  
ATOM    597  N   LEU A  77     -35.908  28.460   3.066  0.00  0.00           N  
ATOM    598  CA  LEU A  77     -34.773  27.571   2.672  0.00  0.00           C  
ATOM    599  C   LEU A  77     -35.284  26.124   2.287  0.00  0.00           C  
ATOM    600  O   LEU A  77     -34.725  25.146   2.770  0.00  0.00           O  
ATOM    601  CB  LEU A  77     -33.695  27.672   3.754  0.00  0.00           C  
ATOM    602  CG  LEU A  77     -32.708  28.897   3.843  0.00  0.00           C  
ATOM    603  CD1 LEU A  77     -31.650  28.615   4.939  0.00  0.00           C  
ATOM    604  CD2 LEU A  77     -31.986  29.075   2.521  0.00  0.00           C  
ATOM    605  N   GLU A  78     -36.333  26.019   1.488  0.00  0.00           N  
ATOM    606  CA  GLU A  78     -37.274  24.914   1.477  0.00  0.00           C  
ATOM    607  C   GLU A  78     -36.827  23.760   0.488  0.00  0.00           C  
ATOM    608  O   GLU A  78     -37.345  22.645   0.549  0.00  0.00           O  
ATOM    609  CB  GLU A  78     -38.688  25.435   1.229  0.00  0.00           C  
ATOM    610  CG  GLU A  78     -38.983  25.917  -0.134  0.00  0.00           C  
ATOM    611  CD  GLU A  78     -40.183  26.875  -0.261  0.00  0.00           C  
ATOM    612  OE1 GLU A  78     -41.169  26.594  -1.024  0.00  0.00           O  
ATOM    613  OE2 GLU A  78     -40.181  27.930   0.377  0.00  0.00           O  
ATOM    614  N   ASN A  79     -35.883  24.101  -0.399  0.00  0.00           N  
ATOM    615  CA  ASN A  79     -35.328  23.331  -1.505  0.00  0.00           C  
ATOM    616  C   ASN A  79     -33.849  23.095  -1.305  0.00  0.00           C  
ATOM    617  O   ASN A  79     -33.203  22.310  -1.970  0.00  0.00           O  
ATOM    618  CB  ASN A  79     -35.668  24.014  -2.882  0.00  0.00           C  
ATOM    619  CG  ASN A  79     -37.159  23.983  -3.134  0.00  0.00           C  
ATOM    620  OD1 ASN A  79     -37.845  22.985  -3.041  0.00  0.00           O  
ATOM    621  ND2 ASN A  79     -37.715  25.173  -3.328  0.00  0.00           N  
ATOM    622  N   LEU A  80     -33.265  23.720  -0.341  0.00  0.00           N  
ATOM    623  CA  LEU A  80     -31.883  23.334   0.039  0.00  0.00           C  
ATOM    624  C   LEU A  80     -31.838  21.842   0.431  0.00  0.00           C  
ATOM    625  O   LEU A  80     -32.805  21.467   1.032  0.00  0.00           O  
ATOM    626  CB  LEU A  80     -31.482  24.209   1.195  0.00  0.00           C  
ATOM    627  CG  LEU A  80     -30.242  23.715   1.923  0.00  0.00           C  
ATOM    628  CD1 LEU A  80     -28.908  23.802   1.066  0.00  0.00           C  
ATOM    629  CD2 LEU A  80     -30.053  24.676   3.082  0.00  0.00           C  
ATOM    630  N   GLN A  81     -30.827  21.075   0.151  0.00  0.00           N  
ATOM    631  CA  GLN A  81     -30.772  19.609   0.315  0.00  0.00           C  
ATOM    632  C   GLN A  81     -29.608  19.176   1.158  0.00  0.00           C  
ATOM    633  O   GLN A  81     -29.851  18.371   2.048  0.00  0.00           O  
ATOM    634  CB  GLN A  81     -30.907  18.843  -1.009  0.00  0.00           C  
ATOM    635  CG  GLN A  81     -31.985  19.395  -1.887  0.00  0.00           C  
ATOM    636  CD  GLN A  81     -32.148  18.692  -3.262  0.00  0.00           C  
ATOM    637  OE1 GLN A  81     -31.915  19.219  -4.335  0.00  0.00           O  
ATOM    638  NE2 GLN A  81     -32.716  17.566  -3.234  0.00  0.00           N  
ATOM    639  N   ILE A  82     -28.380  19.640   0.824  0.00  0.00           N  
ATOM    640  CA  ILE A  82     -27.082  19.300   1.485  0.00  0.00           C  
ATOM    641  C   ILE A  82     -26.376  20.505   2.101  0.00  0.00           C  
ATOM    642  O   ILE A  82     -26.225  21.576   1.504  0.00  0.00           O  
ATOM    643  CB  ILE A  82     -26.242  18.515   0.465  0.00  0.00           C  
ATOM    644  CG2 ILE A  82     -25.596  19.336  -0.598  0.00  0.00           C  
ATOM    645  CG1 ILE A  82     -25.157  17.660   1.108  0.00  0.00           C  
ATOM    646  CD  ILE A  82     -24.687  16.610   0.206  0.00  0.00           C  
ATOM    647  N   ILE A  83     -25.659  20.268   3.235  0.00  0.00           N  
ATOM    648  CA  ILE A  83     -24.637  21.248   3.841  0.00  0.00           C  
ATOM    649  C   ILE A  83     -23.361  20.406   3.801  0.00  0.00           C  
ATOM    650  O   ILE A  83     -23.235  19.357   4.494  0.00  0.00           O  
ATOM    651  CB  ILE A  83     -25.012  21.811   5.193  0.00  0.00           C  
ATOM    652  CG2 ILE A  83     -23.751  22.714   5.655  0.00  0.00           C  
ATOM    653  CG1 ILE A  83     -26.256  22.661   5.164  0.00  0.00           C  
ATOM    654  CD  ILE A  83     -27.040  23.091   6.391  0.00  0.00           C  
ATOM    655  N   ARG A  84     -22.367  20.878   3.020  0.00  0.00           N  
ATOM    656  CA  ARG A  84     -21.114  20.191   2.668  0.00  0.00           C  
ATOM    657  C   ARG A  84     -19.955  20.234   3.733  0.00  0.00           C  
ATOM    658  O   ARG A  84     -19.137  19.313   3.735  0.00  0.00           O  
ATOM    659  CB  ARG A  84     -20.597  20.551   1.265  0.00  0.00           C  
ATOM    660  CG  ARG A  84     -21.624  20.221   0.196  0.00  0.00           C  
ATOM    661  CD  ARG A  84     -21.256  20.392  -1.287  0.00  0.00           C  
ATOM    662  NE  ARG A  84     -22.151  19.759  -2.282  0.00  0.00           N  
ATOM    663  CZ  ARG A  84     -22.208  18.445  -2.544  0.00  0.00           C  
ATOM    664  NH1 ARG A  84     -21.451  17.547  -2.029  0.00  0.00           N  
ATOM    665  NH2 ARG A  84     -23.029  18.023  -3.460  0.00  0.00           N  
ATOM    666  N   GLY A  85     -20.117  21.141   4.688  0.00  0.00           N  
ATOM    667  CA  GLY A  85     -19.300  21.177   5.866  0.00  0.00           C  
ATOM    668  C   GLY A  85     -17.857  21.601   5.618  0.00  0.00           C  
ATOM    669  O   GLY A  85     -16.939  21.220   6.350  0.00  0.00           O  
ATOM    670  N   ASN A  86     -17.535  22.325   4.526  0.00  0.00           N  
ATOM    671  CA  ASN A  86     -16.139  22.740   4.046  0.00  0.00           C  
ATOM    672  C   ASN A  86     -15.490  23.897   4.918  0.00  0.00           C  
ATOM    673  O   ASN A  86     -14.423  24.262   4.613  0.00  0.00           O  
ATOM    674  CB  ASN A  86     -16.215  23.161   2.512  0.00  0.00           C  
ATOM    675  CG  ASN A  86     -16.712  22.158   1.555  0.00  0.00           C  
ATOM    676  OD1 ASN A  86     -17.544  22.472   0.751  0.00  0.00           O  
ATOM    677  ND2 ASN A  86     -16.208  21.016   1.476  0.00  0.00           N  
ATOM    678  N   MET A  87     -16.212  24.401   5.958  0.00  0.00           N  
ATOM    679  CA  MET A  87     -15.851  25.459   6.955  0.00  0.00           C  
ATOM    680  C   MET A  87     -16.973  25.417   7.986  0.00  0.00           C  
ATOM    681  O   MET A  87     -18.159  25.158   7.776  0.00  0.00           O  
ATOM    682  CB  MET A  87     -15.835  26.786   6.200  0.00  0.00           C  
ATOM    683  CG  MET A  87     -15.234  27.884   7.111  0.00  0.00           C  
ATOM    684  SD  MET A  87     -15.189  29.516   6.249  0.00  0.00           S  
ATOM    685  CE  MET A  87     -13.692  30.272   6.927  0.00  0.00           C  
ATOM    686  N   TYR A  88     -16.586  25.746   9.202  0.00  0.00           N  
ATOM    687  CA  TYR A  88     -17.487  25.707  10.374  0.00  0.00           C  
ATOM    688  C   TYR A  88     -17.609  27.084  11.063  0.00  0.00           C  
ATOM    689  O   TYR A  88     -16.548  27.771  11.143  0.00  0.00           O  
ATOM    690  CB  TYR A  88     -17.176  24.555  11.303  0.00  0.00           C  
ATOM    691  CG  TYR A  88     -16.998  23.172  10.846  0.00  0.00           C  
ATOM    692  CD1 TYR A  88     -15.907  22.422  11.297  0.00  0.00           C  
ATOM    693  CE1 TYR A  88     -15.589  21.142  10.681  0.00  0.00           C  
ATOM    694  CZ  TYR A  88     -16.455  20.663   9.718  0.00  0.00           C  
ATOM    695  OH  TYR A  88     -16.167  19.432   9.153  0.00  0.00           O  
ATOM    696  CD2 TYR A  88     -17.933  22.564  10.013  0.00  0.00           C  
ATOM    697  CE2 TYR A  88     -17.630  21.360   9.379  0.00  0.00           C  
ATOM    698  N   TYR A  89     -18.825  27.552  11.386  0.00  0.00           N  
ATOM    699  CA  TYR A  89     -19.033  28.705  12.323  0.00  0.00           C  
ATOM    700  C   TYR A  89     -18.747  28.161  13.738  0.00  0.00           C  
ATOM    701  O   TYR A  89     -18.992  27.041  14.099  0.00  0.00           O  
ATOM    702  CB  TYR A  89     -20.439  29.289  12.215  0.00  0.00           C  
ATOM    703  CG  TYR A  89     -20.744  30.411  13.208  0.00  0.00           C  
ATOM    704  CD1 TYR A  89     -20.069  31.634  13.039  0.00  0.00           C  
ATOM    705  CE1 TYR A  89     -20.252  32.641  13.984  0.00  0.00           C  
ATOM    706  CZ  TYR A  89     -21.076  32.413  15.103  0.00  0.00           C  
ATOM    707  OH  TYR A  89     -21.305  33.408  16.021  0.00  0.00           O  
ATOM    708  CD2 TYR A  89     -21.569  30.202  14.351  0.00  0.00           C  
ATOM    709  CE2 TYR A  89     -21.741  31.230  15.338  0.00  0.00           C  
ATOM    710  N   GLU A  90     -18.374  29.033  14.641  0.00  0.00           N  
ATOM    711  CA  GLU A  90     -17.684  28.767  15.873  0.00  0.00           C  
ATOM    712  C   GLU A  90     -16.423  27.919  15.768  0.00  0.00           C  
ATOM    713  O   GLU A  90     -16.000  27.333  16.722  0.00  0.00           O  
ATOM    714  CB  GLU A  90     -18.625  28.365  17.066  0.00  0.00           C  
ATOM    715  CG  GLU A  90     -19.124  29.609  17.832  0.00  0.00           C  
ATOM    716  CD  GLU A  90     -19.677  29.308  19.239  0.00  0.00           C  
ATOM    717  OE1 GLU A  90     -20.742  28.706  19.361  0.00  0.00           O  
ATOM    718  OE2 GLU A  90     -18.967  29.442  20.268  0.00  0.00           O  
ATOM    719  N   ASN A  91     -16.049  27.621  14.555  0.00  0.00           N  
ATOM    720  CA  ASN A  91     -15.317  26.377  14.177  0.00  0.00           C  
ATOM    721  C   ASN A  91     -15.931  24.968  14.676  0.00  0.00           C  
ATOM    722  O   ASN A  91     -15.272  23.969  14.959  0.00  0.00           O  
ATOM    723  CB  ASN A  91     -13.779  26.514  14.375  0.00  0.00           C  
ATOM    724  CG  ASN A  91     -13.118  27.812  13.791  0.00  0.00           C  
ATOM    725  OD1 ASN A  91     -12.621  28.656  14.521  0.00  0.00           O  
ATOM    726  ND2 ASN A  91     -13.276  28.058  12.507  0.00  0.00           N  
ATOM    727  N   SER A  92     -17.236  24.940  14.881  0.00  0.00           N  
ATOM    728  CA  SER A  92     -17.969  23.733  15.335  0.00  0.00           C  
ATOM    729  C   SER A  92     -19.167  23.345  14.475  0.00  0.00           C  
ATOM    730  O   SER A  92     -19.491  22.134  14.448  0.00  0.00           O  
ATOM    731  CB  SER A  92     -18.412  23.947  16.780  0.00  0.00           C  
ATOM    732  OG  SER A  92     -17.501  23.265  17.611  0.00  0.00           O  
ATOM    733  N   TYR A  93     -19.758  24.309  13.832  0.00  0.00           N  
ATOM    734  CA  TYR A  93     -21.064  24.232  13.329  0.00  0.00           C  
ATOM    735  C   TYR A  93     -21.147  24.327  11.841  0.00  0.00           C  
ATOM    736  O   TYR A  93     -20.650  25.293  11.204  0.00  0.00           O  
ATOM    737  CB  TYR A  93     -21.910  25.285  14.032  0.00  0.00           C  
ATOM    738  CG  TYR A  93     -22.035  24.861  15.536  0.00  0.00           C  
ATOM    739  CD1 TYR A  93     -21.507  25.740  16.499  0.00  0.00           C  
ATOM    740  CE1 TYR A  93     -21.482  25.343  17.845  0.00  0.00           C  
ATOM    741  CZ  TYR A  93     -21.905  24.113  18.294  0.00  0.00           C  
ATOM    742  OH  TYR A  93     -21.829  23.695  19.558  0.00  0.00           O  
ATOM    743  CD2 TYR A  93     -22.500  23.595  15.930  0.00  0.00           C  
ATOM    744  CE2 TYR A  93     -22.462  23.233  17.344  0.00  0.00           C  
ATOM    745  N   ALA A  94     -21.812  23.331  11.240  0.00  0.00           N  
ATOM    746  CA  ALA A  94     -22.375  23.311   9.869  0.00  0.00           C  
ATOM    747  C   ALA A  94     -23.722  24.091   9.764  0.00  0.00           C  
ATOM    748  O   ALA A  94     -23.943  24.651   8.691  0.00  0.00           O  
ATOM    749  CB  ALA A  94     -22.556  21.891   9.410  0.00  0.00           C  
ATOM    750  N   LEU A  95     -24.596  24.194  10.769  0.00  0.00           N  
ATOM    751  CA  LEU A  95     -25.836  25.010  10.742  0.00  0.00           C  
ATOM    752  C   LEU A  95     -26.141  25.567  12.154  0.00  0.00           C  
ATOM    753  O   LEU A  95     -26.170  24.783  13.076  0.00  0.00           O  
ATOM    754  CB  LEU A  95     -26.992  24.223   9.977  0.00  0.00           C  
ATOM    755  CG  LEU A  95     -28.509  24.419  10.376  0.00  0.00           C  
ATOM    756  CD1 LEU A  95     -29.045  25.805  10.077  0.00  0.00           C  
ATOM    757  CD2 LEU A  95     -29.458  23.397   9.661  0.00  0.00           C  
ATOM    758  N   ALA A  96     -26.186  26.909  12.208  0.00  0.00           N  
ATOM    759  CA  ALA A  96     -26.347  27.673  13.411  0.00  0.00           C  
ATOM    760  C   ALA A  96     -27.565  28.567  13.405  0.00  0.00           C  
ATOM    761  O   ALA A  96     -27.553  29.517  12.592  0.00  0.00           O  
ATOM    762  CB  ALA A  96     -25.014  28.421  13.799  0.00  0.00           C  
ATOM    763  N   VAL A  97     -28.511  28.276  14.287  0.00  0.00           N  
ATOM    764  CA  VAL A  97     -29.781  29.154  14.356  0.00  0.00           C  
ATOM    765  C   VAL A  97     -29.824  29.663  15.774  0.00  0.00           C  
ATOM    766  O   VAL A  97     -30.117  29.029  16.788  0.00  0.00           O  
ATOM    767  CB  VAL A  97     -31.008  28.394  14.024  0.00  0.00           C  
ATOM    768  CG1 VAL A  97     -32.212  29.345  13.948  0.00  0.00           C  
ATOM    769  CG2 VAL A  97     -30.891  27.841  12.574  0.00  0.00           C  
ATOM    770  N   LEU A  98     -29.617  31.013  15.945  0.00  0.00           N  
ATOM    771  CA  LEU A  98     -29.437  31.805  17.189  0.00  0.00           C  
ATOM    772  C   LEU A  98     -30.309  33.116  17.222  0.00  0.00           C  
ATOM    773  O   LEU A  98     -30.294  33.887  16.306  0.00  0.00           O  
ATOM    774  CB  LEU A  98     -27.961  32.298  17.203  0.00  0.00           C  
ATOM    775  CG  LEU A  98     -26.951  31.203  17.008  0.00  0.00           C  
ATOM    776  CD1 LEU A  98     -25.466  31.758  16.976  0.00  0.00           C  
ATOM    777  CD2 LEU A  98     -27.059  30.061  18.040  0.00  0.00           C  
ATOM    778  N   SER A  99     -30.929  33.343  18.372  0.00  0.00           N  
ATOM    779  CA  SER A  99     -31.269  34.701  18.893  0.00  0.00           C  
ATOM    780  C   SER A  99     -32.248  35.422  17.993  0.00  0.00           C  
ATOM    781  O   SER A  99     -32.252  36.643  17.951  0.00  0.00           O  
ATOM    782  CB  SER A  99     -29.972  35.545  18.994  0.00  0.00           C  
ATOM    783  OG  SER A  99     -28.940  34.826  19.743  0.00  0.00           O  
ATOM    784  N   ASN A 100     -33.172  34.690  17.318  0.00  0.00           N  
ATOM    785  CA  ASN A 100     -34.058  35.250  16.319  0.00  0.00           C  
ATOM    786  C   ASN A 100     -35.415  35.688  16.841  0.00  0.00           C  
ATOM    787  O   ASN A 100     -36.341  34.903  16.766  0.00  0.00           O  
ATOM    788  CB  ASN A 100     -34.187  34.234  15.075  0.00  0.00           C  
ATOM    789  CG  ASN A 100     -32.828  33.937  14.523  0.00  0.00           C  
ATOM    790  OD1 ASN A 100     -32.138  34.696  13.871  0.00  0.00           O  
ATOM    791  ND2 ASN A 100     -32.338  32.737  14.642  0.00  0.00           N  
ATOM    792  N   TYR A 101     -35.477  36.917  17.492  0.00  0.00           N  
ATOM    793  CA  TYR A 101     -36.651  37.458  18.148  0.00  0.00           C  
ATOM    794  C   TYR A 101     -36.587  39.014  18.182  0.00  0.00           C  
ATOM    795  O   TYR A 101     -35.515  39.542  18.005  0.00  0.00           O  
ATOM    796  CB  TYR A 101     -36.896  36.881  19.525  0.00  0.00           C  
ATOM    797  CG  TYR A 101     -35.893  37.194  20.687  0.00  0.00           C  
ATOM    798  CD1 TYR A 101     -36.491  37.474  21.953  0.00  0.00           C  
ATOM    799  CE1 TYR A 101     -35.756  37.646  23.122  0.00  0.00           C  
ATOM    800  CZ  TYR A 101     -34.314  37.446  22.991  0.00  0.00           C  
ATOM    801  OH  TYR A 101     -33.522  37.666  24.111  0.00  0.00           O  
ATOM    802  CD2 TYR A 101     -34.520  36.877  20.682  0.00  0.00           C  
ATOM    803  CE2 TYR A 101     -33.710  37.050  21.817  0.00  0.00           C  
ATOM    804  N   ASP A 102     -37.757  39.664  18.401  0.00  0.00           N  
ATOM    805  CA  ASP A 102     -37.919  41.078  18.672  0.00  0.00           C  
ATOM    806  C   ASP A 102     -37.933  41.431  20.190  0.00  0.00           C  
ATOM    807  O   ASP A 102     -38.157  42.622  20.525  0.00  0.00           O  
ATOM    808  CB  ASP A 102     -39.195  41.493  17.912  0.00  0.00           C  
ATOM    809  CG  ASP A 102     -40.452  41.410  18.742  0.00  0.00           C  
ATOM    810  OD1 ASP A 102     -40.559  40.723  19.792  0.00  0.00           O  
ATOM    811  OD2 ASP A 102     -41.447  41.979  18.208  0.00  0.00           O  
ATOM    812  N   ALA A 103     -37.617  40.467  21.070  0.00  0.00           N  
ATOM    813  CA  ALA A 103     -37.535  40.712  22.522  0.00  0.00           C  
ATOM    814  C   ALA A 103     -38.810  41.265  23.202  0.00  0.00           C  
ATOM    815  O   ALA A 103     -38.830  41.634  24.411  0.00  0.00           O  
ATOM    816  CB  ALA A 103     -36.268  41.568  22.859  0.00  0.00           C  
ATOM    817  N   ASN A 104     -39.928  41.257  22.509  0.00  0.00           N  
ATOM    818  CA  ASN A 104     -41.191  41.517  23.100  0.00  0.00           C  
ATOM    819  C   ASN A 104     -42.180  40.392  22.960  0.00  0.00           C  
ATOM    820  O   ASN A 104     -42.690  39.862  23.979  0.00  0.00           O  
ATOM    821  CB  ASN A 104     -41.797  42.822  22.474  0.00  0.00           C  
ATOM    822  CG  ASN A 104     -41.008  44.081  22.794  0.00  0.00           C  
ATOM    823  OD1 ASN A 104     -41.144  44.742  23.826  0.00  0.00           O  
ATOM    824  ND2 ASN A 104     -40.162  44.624  21.908  0.00  0.00           N  
ATOM    825  N   LYS A 105     -42.501  39.962  21.645  0.00  0.00           N  
ATOM    826  CA  LYS A 105     -43.596  39.052  21.303  0.00  0.00           C  
ATOM    827  C   LYS A 105     -43.404  38.282  20.003  0.00  0.00           C  
ATOM    828  O   LYS A 105     -43.865  37.168  19.886  0.00  0.00           O  
ATOM    829  CB  LYS A 105     -44.930  39.795  21.350  0.00  0.00           C  
ATOM    830  CG  LYS A 105     -44.987  40.930  20.339  0.00  0.00           C  
ATOM    831  CD  LYS A 105     -46.263  41.726  20.098  0.00  0.00           C  
ATOM    832  CE  LYS A 105     -46.506  42.698  21.271  0.00  0.00           C  
ATOM    833  NZ  LYS A 105     -47.609  43.666  20.935  0.00  0.00           N  
ATOM    834  N   THR A 106     -42.647  38.901  19.010  0.00  0.00           N  
ATOM    835  CA  THR A 106     -42.364  38.201  17.670  0.00  0.00           C  
ATOM    836  C   THR A 106     -40.869  37.630  17.576  0.00  0.00           C  
ATOM    837  O   THR A 106     -40.005  37.777  18.463  0.00  0.00           O  
ATOM    838  CB  THR A 106     -42.699  39.093  16.489  0.00  0.00           C  
ATOM    839  OG1 THR A 106     -41.703  40.103  16.303  0.00  0.00           O  
ATOM    840  CG2 THR A 106     -44.036  39.840  16.560  0.00  0.00           C  
ATOM    841  N   GLY A 107     -40.620  36.923  16.498  0.00  0.00           N  
ATOM    842  CA  GLY A 107     -39.417  36.266  16.201  0.00  0.00           C  
ATOM    843  C   GLY A 107     -39.546  35.332  14.973  0.00  0.00           C  
ATOM    844  O   GLY A 107     -40.520  35.258  14.310  0.00  0.00           O  
ATOM    845  N   LEU A 108     -38.518  34.511  14.817  0.00  0.00           N  
ATOM    846  CA  LEU A 108     -38.462  33.518  13.736  0.00  0.00           C  
ATOM    847  C   LEU A 108     -39.328  32.359  14.166  0.00  0.00           C  
ATOM    848  O   LEU A 108     -38.954  31.669  15.095  0.00  0.00           O  
ATOM    849  CB  LEU A 108     -36.933  33.250  13.335  0.00  0.00           C  
ATOM    850  CG  LEU A 108     -36.721  32.197  12.304  0.00  0.00           C  
ATOM    851  CD1 LEU A 108     -37.000  32.766  10.982  0.00  0.00           C  
ATOM    852  CD2 LEU A 108     -35.339  31.540  12.441  0.00  0.00           C  
ATOM    853  N   LYS A 109     -40.483  32.146  13.589  0.00  0.00           N  
ATOM    854  CA  LYS A 109     -41.501  31.111  13.994  0.00  0.00           C  
ATOM    855  C   LYS A 109     -41.563  29.867  13.016  0.00  0.00           C  
ATOM    856  O   LYS A 109     -41.924  28.788  13.451  0.00  0.00           O  
ATOM    857  CB  LYS A 109     -42.794  31.866  14.239  0.00  0.00           C  
ATOM    858  CG  LYS A 109     -43.988  30.999  14.716  0.00  0.00           C  
ATOM    859  CD  LYS A 109     -44.981  32.082  15.258  0.00  0.00           C  
ATOM    860  CE  LYS A 109     -46.349  31.631  15.621  0.00  0.00           C  
ATOM    861  NZ  LYS A 109     -47.221  31.617  14.470  0.00  0.00           N  
ATOM    862  N   GLU A 110     -41.169  30.073  11.806  0.00  0.00           N  
ATOM    863  CA  GLU A 110     -41.265  29.145  10.608  0.00  0.00           C  
ATOM    864  C   GLU A 110     -39.884  28.927   9.928  0.00  0.00           C  
ATOM    865  O   GLU A 110     -39.191  29.908   9.693  0.00  0.00           O  
ATOM    866  CB  GLU A 110     -42.327  29.641   9.566  0.00  0.00           C  
ATOM    867  CG  GLU A 110     -43.676  29.857  10.186  0.00  0.00           C  
ATOM    868  CD  GLU A 110     -44.743  30.231   9.187  0.00  0.00           C  
ATOM    869  OE1 GLU A 110     -45.371  31.287   9.433  0.00  0.00           O  
ATOM    870  OE2 GLU A 110     -44.820  29.629   8.099  0.00  0.00           O  
ATOM    871  N   LEU A 111     -39.475  27.654   9.715  0.00  0.00           N  
ATOM    872  CA  LEU A 111     -38.221  27.288   9.087  0.00  0.00           C  
ATOM    873  C   LEU A 111     -38.483  26.016   8.227  0.00  0.00           C  
ATOM    874  O   LEU A 111     -38.070  24.906   8.616  0.00  0.00           O  
ATOM    875  CB  LEU A 111     -37.188  27.065  10.213  0.00  0.00           C  
ATOM    876  CG  LEU A 111     -35.760  26.689   9.666  0.00  0.00           C  
ATOM    877  CD1 LEU A 111     -35.197  27.589   8.606  0.00  0.00           C  
ATOM    878  CD2 LEU A 111     -34.794  26.586  10.881  0.00  0.00           C  
ATOM    879  N   PRO A 112     -39.085  26.087   7.045  0.00  0.00           N  
ATOM    880  CA  PRO A 112     -39.712  25.009   6.217  0.00  0.00           C  
ATOM    881  C   PRO A 112     -38.689  24.171   5.334  0.00  0.00           C  
ATOM    882  O   PRO A 112     -38.930  24.091   4.117  0.00  0.00           O  
ATOM    883  CD  PRO A 112     -39.581  27.311   6.479  0.00  0.00           C  
ATOM    884  CB  PRO A 112     -40.812  25.646   5.370  0.00  0.00           C  
ATOM    885  CG  PRO A 112     -40.275  27.045   5.181  0.00  0.00           C  
ATOM    886  N   MET A 113     -37.637  23.620   5.885  0.00  0.00           N  
ATOM    887  CA  MET A 113     -36.472  22.867   5.391  0.00  0.00           C  
ATOM    888  C   MET A 113     -36.937  21.468   4.881  0.00  0.00           C  
ATOM    889  O   MET A 113     -36.241  20.461   5.219  0.00  0.00           O  
ATOM    890  CB  MET A 113     -35.315  22.822   6.430  0.00  0.00           C  
ATOM    891  CG  MET A 113     -34.928  24.281   6.747  0.00  0.00           C  
ATOM    892  SD  MET A 113     -33.358  24.417   7.705  0.00  0.00           S  
ATOM    893  CE  MET A 113     -33.654  23.236   9.122  0.00  0.00           C  
ATOM    894  N   ARG A 114     -38.022  21.359   4.110  0.00  0.00           N  
ATOM    895  CA  ARG A 114     -38.593  20.093   3.661  0.00  0.00           C  
ATOM    896  C   ARG A 114     -37.835  19.204   2.715  0.00  0.00           C  
ATOM    897  O   ARG A 114     -38.269  18.095   2.358  0.00  0.00           O  
ATOM    898  CB  ARG A 114     -40.037  20.423   3.226  0.00  0.00           C  
ATOM    899  CG  ARG A 114     -40.087  21.298   1.947  0.00  0.00           C  
ATOM    900  CD  ARG A 114     -41.532  21.668   1.762  0.00  0.00           C  
ATOM    901  NE  ARG A 114     -41.914  23.044   2.226  0.00  0.00           N  
ATOM    902  CZ  ARG A 114     -42.091  24.128   1.508  0.00  0.00           C  
ATOM    903  NH1 ARG A 114     -41.790  24.062   0.179  0.00  0.00           N  
ATOM    904  NH2 ARG A 114     -42.548  25.243   2.037  0.00  0.00           N  
ATOM    905  N   ASN A 115     -36.655  19.634   2.221  0.00  0.00           N  
ATOM    906  CA  ASN A 115     -35.693  18.754   1.391  0.00  0.00           C  
ATOM    907  C   ASN A 115     -34.336  18.552   2.009  0.00  0.00           C  
ATOM    908  O   ASN A 115     -33.595  17.725   1.482  0.00  0.00           O  
ATOM    909  CB  ASN A 115     -35.603  19.465  -0.027  0.00  0.00           C  
ATOM    910  CG  ASN A 115     -36.928  19.249  -0.831  0.00  0.00           C  
ATOM    911  OD1 ASN A 115     -37.259  18.134  -1.261  0.00  0.00           O  
ATOM    912  ND2 ASN A 115     -37.737  20.265  -1.133  0.00  0.00           N  
ATOM    913  N   LEU A 116     -33.963  19.420   2.938  0.00  0.00           N  
ATOM    914  CA  LEU A 116     -32.648  19.321   3.657  0.00  0.00           C  
ATOM    915  C   LEU A 116     -32.502  18.025   4.459  0.00  0.00           C  
ATOM    916  O   LEU A 116     -33.113  17.900   5.592  0.00  0.00           O  
ATOM    917  CB  LEU A 116     -32.434  20.519   4.469  0.00  0.00           C  
ATOM    918  CG  LEU A 116     -31.232  20.522   5.496  0.00  0.00           C  
ATOM    919  CD1 LEU A 116     -29.902  20.257   4.888  0.00  0.00           C  
ATOM    920  CD2 LEU A 116     -31.096  21.928   6.013  0.00  0.00           C  
ATOM    921  N   GLN A 117     -31.713  17.069   3.965  0.00  0.00           N  
ATOM    922  CA  GLN A 117     -31.692  15.784   4.553  0.00  0.00           C  
ATOM    923  C   GLN A 117     -30.244  15.243   4.933  0.00  0.00           C  
ATOM    924  O   GLN A 117     -30.066  14.124   5.369  0.00  0.00           O  
ATOM    925  CB  GLN A 117     -32.392  14.856   3.603  0.00  0.00           C  
ATOM    926  CG  GLN A 117     -33.955  14.907   3.686  0.00  0.00           C  
ATOM    927  CD  GLN A 117     -34.564  14.217   2.505  0.00  0.00           C  
ATOM    928  OE1 GLN A 117     -34.816  14.739   1.405  0.00  0.00           O  
ATOM    929  NE2 GLN A 117     -34.973  12.949   2.738  0.00  0.00           N  
ATOM    930  N   GLU A 118     -29.263  16.032   4.502  0.00  0.00           N  
ATOM    931  CA  GLU A 118     -27.842  15.674   4.664  0.00  0.00           C  
ATOM    932  C   GLU A 118     -27.038  16.874   5.259  0.00  0.00           C  
ATOM    933  O   GLU A 118     -27.116  17.935   4.690  0.00  0.00           O  
ATOM    934  CB  GLU A 118     -27.229  15.215   3.287  0.00  0.00           C  
ATOM    935  CG  GLU A 118     -25.965  14.359   3.589  0.00  0.00           C  
ATOM    936  CD  GLU A 118     -26.324  12.876   3.844  0.00  0.00           C  
ATOM    937  OE1 GLU A 118     -26.014  12.456   4.987  0.00  0.00           O  
ATOM    938  OE2 GLU A 118     -26.788  12.250   2.884  0.00  0.00           O  
ATOM    939  N   ILE A 119     -26.279  16.656   6.291  0.00  0.00           N  
ATOM    940  CA  ILE A 119     -25.054  17.463   6.463  0.00  0.00           C  
ATOM    941  C   ILE A 119     -23.774  16.570   6.357  0.00  0.00           C  
ATOM    942  O   ILE A 119     -23.646  15.591   7.112  0.00  0.00           O  
ATOM    943  CB  ILE A 119     -25.025  18.311   7.744  0.00  0.00           C  
ATOM    944  CG2 ILE A 119     -23.760  19.126   8.009  0.00  0.00           C  
ATOM    945  CG1 ILE A 119     -26.254  19.236   7.749  0.00  0.00           C  
ATOM    946  CD  ILE A 119     -26.518  20.314   8.823  0.00  0.00           C  
ATOM    947  N   LEU A 120     -22.804  16.799   5.406  0.00  0.00           N  
ATOM    948  CA  LEU A 120     -21.759  15.812   5.118  0.00  0.00           C  
ATOM    949  C   LEU A 120     -20.680  15.666   6.218  0.00  0.00           C  
ATOM    950  O   LEU A 120     -20.212  14.558   6.409  0.00  0.00           O  
ATOM    951  CB  LEU A 120     -21.091  16.079   3.754  0.00  0.00           C  
ATOM    952  CG  LEU A 120     -22.005  15.835   2.509  0.00  0.00           C  
ATOM    953  CD1 LEU A 120     -21.233  16.355   1.298  0.00  0.00           C  
ATOM    954  CD2 LEU A 120     -22.192  14.306   2.298  0.00  0.00           C  
ATOM    955  N   HIS A 121     -20.468  16.708   7.011  0.00  0.00           N  
ATOM    956  CA  HIS A 121     -19.653  16.729   8.273  0.00  0.00           C  
ATOM    957  C   HIS A 121     -19.888  18.069   9.038  0.00  0.00           C  
ATOM    958  O   HIS A 121     -20.375  19.057   8.474  0.00  0.00           O  
ATOM    959  CB  HIS A 121     -18.131  16.454   8.033  0.00  0.00           C  
ATOM    960  ND1 HIS A 121     -17.233  18.229   6.507  0.00  0.00           N  
ATOM    961  CG  HIS A 121     -17.464  16.952   6.759  0.00  0.00           C  
ATOM    962  CE1 HIS A 121     -16.590  18.302   5.343  0.00  0.00           C  
ATOM    963  NE2 HIS A 121     -16.179  17.105   4.960  0.00  0.00           N  
ATOM    964  CD2 HIS A 121     -16.856  16.213   5.819  0.00  0.00           C  
ATOM    965  N   GLY A 122     -19.320  18.159  10.270  0.00  0.00           N  
ATOM    966  CA  GLY A 122     -19.774  19.268  11.185  0.00  0.00           C  
ATOM    967  C   GLY A 122     -21.141  19.239  11.876  0.00  0.00           C  
ATOM    968  O   GLY A 122     -22.014  18.397  11.577  0.00  0.00           O  
ATOM    969  N   ALA A 123     -21.388  20.067  12.895  0.00  0.00           N  
ATOM    970  CA  ALA A 123     -22.464  19.941  13.847  0.00  0.00           C  
ATOM    971  C   ALA A 123     -23.653  20.989  13.651  0.00  0.00           C  
ATOM    972  O   ALA A 123     -23.602  21.920  12.836  0.00  0.00           O  
ATOM    973  CB  ALA A 123     -21.863  20.092  15.239  0.00  0.00           C  
ATOM    974  N   VAL A 124     -24.763  20.831  14.355  0.00  0.00           N  
ATOM    975  CA  VAL A 124     -26.045  21.685  14.333  0.00  0.00           C  
ATOM    976  C   VAL A 124     -26.254  22.340  15.712  0.00  0.00           C  
ATOM    977  O   VAL A 124     -26.121  21.665  16.709  0.00  0.00           O  
ATOM    978  CB  VAL A 124     -27.247  20.778  14.004  0.00  0.00           C  
ATOM    979  CG1 VAL A 124     -28.561  21.523  14.279  0.00  0.00           C  
ATOM    980  CG2 VAL A 124     -27.165  20.430  12.460  0.00  0.00           C  
ATOM    981  N   ARG A 125     -26.452  23.648  15.714  0.00  0.00           N  
ATOM    982  CA  ARG A 125     -26.848  24.460  16.901  0.00  0.00           C  
ATOM    983  C   ARG A 125     -28.181  25.158  16.865  0.00  0.00           C  
ATOM    984  O   ARG A 125     -28.462  25.906  15.918  0.00  0.00           O  
ATOM    985  CB  ARG A 125     -25.674  25.471  17.171  0.00  0.00           C  
ATOM    986  CG  ARG A 125     -26.014  26.217  18.443  0.00  0.00           C  
ATOM    987  CD  ARG A 125     -24.709  26.839  19.108  0.00  0.00           C  
ATOM    988  NE  ARG A 125     -25.066  27.627  20.282  0.00  0.00           N  
ATOM    989  CZ  ARG A 125     -24.751  28.846  20.743  0.00  0.00           C  
ATOM    990  NH1 ARG A 125     -23.953  29.630  20.080  0.00  0.00           N  
ATOM    991  NH2 ARG A 125     -25.090  29.237  21.958  0.00  0.00           N  
ATOM    992  N   PHE A 126     -28.965  24.954  17.955  0.00  0.00           N  
ATOM    993  CA  PHE A 126     -30.192  25.739  18.274  0.00  0.00           C  
ATOM    994  C   PHE A 126     -30.020  26.362  19.707  0.00  0.00           C  
ATOM    995  O   PHE A 126     -29.893  25.605  20.644  0.00  0.00           O  
ATOM    996  CB  PHE A 126     -31.539  24.930  18.052  0.00  0.00           C  
ATOM    997  CG  PHE A 126     -31.960  24.875  16.606  0.00  0.00           C  
ATOM    998  CD1 PHE A 126     -32.733  25.881  16.066  0.00  0.00           C  
ATOM    999  CE1 PHE A 126     -33.063  25.781  14.658  0.00  0.00           C  
ATOM   1000  CZ  PHE A 126     -32.656  24.687  13.884  0.00  0.00           C  
ATOM   1001  CD2 PHE A 126     -31.627  23.801  15.806  0.00  0.00           C  
ATOM   1002  CE2 PHE A 126     -32.026  23.621  14.448  0.00  0.00           C  
ATOM   1003  N   SER A 127     -30.098  27.684  19.782  0.00  0.00           N  
ATOM   1004  CA  SER A 127     -30.307  28.547  20.989  0.00  0.00           C  
ATOM   1005  C   SER A 127     -31.231  29.751  20.830  0.00  0.00           C  
ATOM   1006  O   SER A 127     -31.106  30.491  19.835  0.00  0.00           O  
ATOM   1007  CB  SER A 127     -28.959  29.008  21.520  0.00  0.00           C  
ATOM   1008  OG  SER A 127     -28.061  27.906  21.686  0.00  0.00           O  
ATOM   1009  N   ASN A 128     -32.093  30.069  21.820  0.00  0.00           N  
ATOM   1010  CA  ASN A 128     -32.710  31.408  22.059  0.00  0.00           C  
ATOM   1011  C   ASN A 128     -33.506  31.969  20.958  0.00  0.00           C  
ATOM   1012  O   ASN A 128     -33.353  33.149  20.506  0.00  0.00           O  
ATOM   1013  CB  ASN A 128     -31.637  32.446  22.662  0.00  0.00           C  
ATOM   1014  CG  ASN A 128     -31.043  31.887  23.962  0.00  0.00           C  
ATOM   1015  OD1 ASN A 128     -29.871  31.728  24.101  0.00  0.00           O  
ATOM   1016  ND2 ASN A 128     -31.831  31.627  24.955  0.00  0.00           N  
ATOM   1017  N   ASN A 129     -34.385  31.108  20.425  0.00  0.00           N  
ATOM   1018  CA  ASN A 129     -35.456  31.386  19.435  0.00  0.00           C  
ATOM   1019  C   ASN A 129     -36.921  31.183  19.922  0.00  0.00           C  
ATOM   1020  O   ASN A 129     -37.636  30.223  19.618  0.00  0.00           O  
ATOM   1021  CB  ASN A 129     -35.174  30.499  18.193  0.00  0.00           C  
ATOM   1022  CG  ASN A 129     -33.776  30.699  17.607  0.00  0.00           C  
ATOM   1023  OD1 ASN A 129     -33.461  31.754  17.000  0.00  0.00           O  
ATOM   1024  ND2 ASN A 129     -33.010  29.676  17.388  0.00  0.00           N  
ATOM   1025  N   PRO A 130     -37.439  32.096  20.746  0.00  0.00           N  
ATOM   1026  CA  PRO A 130     -38.638  31.892  21.552  0.00  0.00           C  
ATOM   1027  C   PRO A 130     -40.012  31.792  20.782  0.00  0.00           C  
ATOM   1028  O   PRO A 130     -40.997  31.388  21.355  0.00  0.00           O  
ATOM   1029  CD  PRO A 130     -36.839  33.306  21.255  0.00  0.00           C  
ATOM   1030  CB  PRO A 130     -38.720  33.002  22.579  0.00  0.00           C  
ATOM   1031  CG  PRO A 130     -37.266  33.505  22.686  0.00  0.00           C  
ATOM   1032  N   ALA A 131     -39.918  31.988  19.479  0.00  0.00           N  
ATOM   1033  CA  ALA A 131     -41.075  31.712  18.635  0.00  0.00           C  
ATOM   1034  C   ALA A 131     -40.989  30.434  17.869  0.00  0.00           C  
ATOM   1035  O   ALA A 131     -41.987  29.893  17.394  0.00  0.00           O  
ATOM   1036  CB  ALA A 131     -41.232  32.934  17.666  0.00  0.00           C  
ATOM   1037  N   LEU A 132     -39.840  29.859  17.703  0.00  0.00           N  
ATOM   1038  CA  LEU A 132     -39.473  28.820  16.672  0.00  0.00           C  
ATOM   1039  C   LEU A 132     -40.147  27.406  16.925  0.00  0.00           C  
ATOM   1040  O   LEU A 132     -39.583  26.675  17.707  0.00  0.00           O  
ATOM   1041  CB  LEU A 132     -37.956  28.806  16.514  0.00  0.00           C  
ATOM   1042  CG  LEU A 132     -37.578  27.743  15.444  0.00  0.00           C  
ATOM   1043  CD1 LEU A 132     -38.008  28.130  14.044  0.00  0.00           C  
ATOM   1044  CD2 LEU A 132     -36.114  27.578  15.565  0.00  0.00           C  
ATOM   1045  N   CYS A 133     -41.308  27.185  16.335  0.00  0.00           N  
ATOM   1046  CA  CYS A 133     -42.145  26.050  16.711  0.00  0.00           C  
ATOM   1047  C   CYS A 133     -41.988  24.830  15.687  0.00  0.00           C  
ATOM   1048  O   CYS A 133     -41.418  24.987  14.547  0.00  0.00           O  
ATOM   1049  CB  CYS A 133     -43.549  26.558  16.793  0.00  0.00           C  
ATOM   1050  SG  CYS A 133     -44.199  26.969  15.137  0.00  0.00           S  
ATOM   1051  N   ASN A 134     -42.620  23.709  16.033  0.00  0.00           N  
ATOM   1052  CA  ASN A 134     -42.624  22.446  15.307  0.00  0.00           C  
ATOM   1053  C   ASN A 134     -41.314  21.631  15.184  0.00  0.00           C  
ATOM   1054  O   ASN A 134     -41.257  20.391  15.370  0.00  0.00           O  
ATOM   1055  CB  ASN A 134     -43.350  22.524  13.969  0.00  0.00           C  
ATOM   1056  CG  ASN A 134     -44.822  23.001  13.919  0.00  0.00           C  
ATOM   1057  OD1 ASN A 134     -45.183  23.945  13.268  0.00  0.00           O  
ATOM   1058  ND2 ASN A 134     -45.672  22.292  14.641  0.00  0.00           N  
ATOM   1059  N   VAL A 135     -40.236  22.370  15.002  0.00  0.00           N  
ATOM   1060  CA  VAL A 135     -38.907  21.870  14.741  0.00  0.00           C  
ATOM   1061  C   VAL A 135     -38.256  21.188  15.966  0.00  0.00           C  
ATOM   1062  O   VAL A 135     -37.182  20.571  15.872  0.00  0.00           O  
ATOM   1063  CB  VAL A 135     -38.036  22.901  14.022  0.00  0.00           C  
ATOM   1064  CG1 VAL A 135     -38.800  23.174  12.732  0.00  0.00           C  
ATOM   1065  CG2 VAL A 135     -37.944  24.279  14.834  0.00  0.00           C  
ATOM   1066  N   GLU A 136     -38.882  21.160  17.195  0.00  0.00           N  
ATOM   1067  CA  GLU A 136     -38.406  20.461  18.343  0.00  0.00           C  
ATOM   1068  C   GLU A 136     -38.592  18.964  18.273  0.00  0.00           C  
ATOM   1069  O   GLU A 136     -37.826  18.219  18.856  0.00  0.00           O  
ATOM   1070  CB  GLU A 136     -39.153  21.078  19.519  0.00  0.00           C  
ATOM   1071  CG  GLU A 136     -38.449  20.782  20.874  0.00  0.00           C  
ATOM   1072  CD  GLU A 136     -39.330  21.067  22.141  0.00  0.00           C  
ATOM   1073  OE1 GLU A 136     -40.405  20.449  22.233  0.00  0.00           O  
ATOM   1074  OE2 GLU A 136     -38.936  21.796  23.052  0.00  0.00           O  
ATOM   1075  N   SER A 137     -39.505  18.536  17.432  0.00  0.00           N  
ATOM   1076  CA  SER A 137     -39.705  17.108  17.095  0.00  0.00           C  
ATOM   1077  C   SER A 137     -38.726  16.393  16.185  0.00  0.00           C  
ATOM   1078  O   SER A 137     -38.892  15.242  15.816  0.00  0.00           O  
ATOM   1079  CB  SER A 137     -41.140  16.954  16.433  0.00  0.00           C  
ATOM   1080  OG  SER A 137     -41.305  17.647  15.196  0.00  0.00           O  
ATOM   1081  N   ILE A 138     -37.698  17.061  15.748  0.00  0.00           N  
ATOM   1082  CA  ILE A 138     -36.865  16.561  14.581  0.00  0.00           C  
ATOM   1083  C   ILE A 138     -35.798  15.590  15.040  0.00  0.00           C  
ATOM   1084  O   ILE A 138     -35.135  15.808  16.068  0.00  0.00           O  
ATOM   1085  CB  ILE A 138     -36.250  17.764  13.799  0.00  0.00           C  
ATOM   1086  CG2 ILE A 138     -35.204  17.329  12.750  0.00  0.00           C  
ATOM   1087  CG1 ILE A 138     -37.281  18.660  13.026  0.00  0.00           C  
ATOM   1088  CD  ILE A 138     -38.069  17.976  11.920  0.00  0.00           C  
ATOM   1089  N   GLN A 139     -35.595  14.567  14.256  0.00  0.00           N  
ATOM   1090  CA  GLN A 139     -34.495  13.567  14.433  0.00  0.00           C  
ATOM   1091  C   GLN A 139     -33.221  14.015  13.762  0.00  0.00           C  
ATOM   1092  O   GLN A 139     -33.003  13.599  12.648  0.00  0.00           O  
ATOM   1093  CB  GLN A 139     -34.902  12.123  14.130  0.00  0.00           C  
ATOM   1094  CG  GLN A 139     -35.937  11.488  15.075  0.00  0.00           C  
ATOM   1095  CD  GLN A 139     -36.746  10.332  14.419  0.00  0.00           C  
ATOM   1096  OE1 GLN A 139     -36.459   9.137  14.547  0.00  0.00           O  
ATOM   1097  NE2 GLN A 139     -37.774  10.584  13.707  0.00  0.00           N  
ATOM   1098  N   TRP A 140     -32.438  14.832  14.460  0.00  0.00           N  
ATOM   1099  CA  TRP A 140     -31.151  15.315  13.863  0.00  0.00           C  
ATOM   1100  C   TRP A 140     -30.086  14.241  13.674  0.00  0.00           C  
ATOM   1101  O   TRP A 140     -29.095  14.498  12.958  0.00  0.00           O  
ATOM   1102  CB  TRP A 140     -30.567  16.405  14.819  0.00  0.00           C  
ATOM   1103  CG  TRP A 140     -31.547  17.615  14.846  0.00  0.00           C  
ATOM   1104  CD1 TRP A 140     -32.368  17.808  15.908  0.00  0.00           C  
ATOM   1105  NE1 TRP A 140     -33.146  18.887  15.630  0.00  0.00           N  
ATOM   1106  CE2 TRP A 140     -32.912  19.441  14.379  0.00  0.00           C  
ATOM   1107  CD2 TRP A 140     -31.806  18.717  13.902  0.00  0.00           C  
ATOM   1108  CE3 TRP A 140     -31.418  19.140  12.622  0.00  0.00           C  
ATOM   1109  CZ3 TRP A 140     -32.054  20.248  11.971  0.00  0.00           C  
ATOM   1110  CZ2 TRP A 140     -33.568  20.524  13.787  0.00  0.00           C  
ATOM   1111  CH2 TRP A 140     -33.142  20.917  12.516  0.00  0.00           C  
ATOM   1112  N   ARG A 141     -30.265  13.023  14.213  0.00  0.00           N  
ATOM   1113  CA  ARG A 141     -29.421  11.873  13.900  0.00  0.00           C  
ATOM   1114  C   ARG A 141     -29.565  11.476  12.423  0.00  0.00           C  
ATOM   1115  O   ARG A 141     -28.543  11.078  11.877  0.00  0.00           O  
ATOM   1116  CB  ARG A 141     -29.592  10.660  14.778  0.00  0.00           C  
ATOM   1117  CG  ARG A 141     -28.461   9.673  14.940  0.00  0.00           C  
ATOM   1118  CD  ARG A 141     -28.548   8.767  16.228  0.00  0.00           C  
ATOM   1119  NE  ARG A 141     -29.626   7.694  16.184  0.00  0.00           N  
ATOM   1120  CZ  ARG A 141     -29.605   6.597  15.426  0.00  0.00           C  
ATOM   1121  NH1 ARG A 141     -28.561   6.119  14.811  0.00  0.00           N  
ATOM   1122  NH2 ARG A 141     -30.714   5.938  15.216  0.00  0.00           N  
ATOM   1123  N   ASP A 142     -30.716  11.662  11.713  0.00  0.00           N  
ATOM   1124  CA  ASP A 142     -30.894  11.336  10.285  0.00  0.00           C  
ATOM   1125  C   ASP A 142     -30.317  12.359   9.379  0.00  0.00           C  
ATOM   1126  O   ASP A 142     -29.833  11.998   8.339  0.00  0.00           O  
ATOM   1127  CB  ASP A 142     -32.409  11.044  10.010  0.00  0.00           C  
ATOM   1128  CG  ASP A 142     -32.593  10.394   8.624  0.00  0.00           C  
ATOM   1129  OD1 ASP A 142     -32.665  11.196   7.630  0.00  0.00           O  
ATOM   1130  OD2 ASP A 142     -32.677   9.122   8.484  0.00  0.00           O  
ATOM   1131  N   ILE A 143     -30.118  13.597   9.864  0.00  0.00           N  
ATOM   1132  CA  ILE A 143     -29.463  14.689   9.091  0.00  0.00           C  
ATOM   1133  C   ILE A 143     -27.894  14.834   9.385  0.00  0.00           C  
ATOM   1134  O   ILE A 143     -27.066  15.045   8.502  0.00  0.00           O  
ATOM   1135  CB  ILE A 143     -30.177  16.066   9.374  0.00  0.00           C  
ATOM   1136  CG2 ILE A 143     -29.453  17.110   8.477  0.00  0.00           C  
ATOM   1137  CG1 ILE A 143     -31.660  15.998   9.090  0.00  0.00           C  
ATOM   1138  CD  ILE A 143     -32.400  17.030  10.073  0.00  0.00           C  
ATOM   1139  N   VAL A 144     -27.504  14.765  10.713  0.00  0.00           N  
ATOM   1140  CA  VAL A 144     -26.107  14.909  11.157  0.00  0.00           C  
ATOM   1141  C   VAL A 144     -25.287  13.606  11.197  0.00  0.00           C  
ATOM   1142  O   VAL A 144     -25.818  12.537  11.403  0.00  0.00           O  
ATOM   1143  CB  VAL A 144     -26.054  15.569  12.544  0.00  0.00           C  
ATOM   1144  CG1 VAL A 144     -24.550  15.950  12.750  0.00  0.00           C  
ATOM   1145  CG2 VAL A 144     -26.876  16.832  12.671  0.00  0.00           C  
ATOM   1146  N   SER A 145     -24.035  13.687  10.832  0.00  0.00           N  
ATOM   1147  CA  SER A 145     -23.150  12.518  10.662  0.00  0.00           C  
ATOM   1148  C   SER A 145     -22.616  12.147  12.054  0.00  0.00           C  
ATOM   1149  O   SER A 145     -22.518  12.909  13.024  0.00  0.00           O  
ATOM   1150  CB  SER A 145     -22.140  12.735   9.620  0.00  0.00           C  
ATOM   1151  OG  SER A 145     -22.747  12.993   8.347  0.00  0.00           O  
ATOM   1152  N   SER A 146     -22.359  10.843  12.113  0.00  0.00           N  
ATOM   1153  CA  SER A 146     -22.037  10.106  13.444  0.00  0.00           C  
ATOM   1154  C   SER A 146     -20.895  10.688  14.317  0.00  0.00           C  
ATOM   1155  O   SER A 146     -21.049  10.696  15.558  0.00  0.00           O  
ATOM   1156  CB  SER A 146     -21.670   8.646  13.230  0.00  0.00           C  
ATOM   1157  OG  SER A 146     -22.567   8.044  12.347  0.00  0.00           O  
ATOM   1158  N   ASP A 147     -19.887  11.385  13.716  0.00  0.00           N  
ATOM   1159  CA  ASP A 147     -18.746  11.929  14.467  0.00  0.00           C  
ATOM   1160  C   ASP A 147     -19.003  13.259  15.227  0.00  0.00           C  
ATOM   1161  O   ASP A 147     -18.227  13.809  16.015  0.00  0.00           O  
ATOM   1162  CB  ASP A 147     -17.516  12.180  13.558  0.00  0.00           C  
ATOM   1163  CG  ASP A 147     -17.062  11.042  12.677  0.00  0.00           C  
ATOM   1164  OD1 ASP A 147     -17.014   9.888  13.072  0.00  0.00           O  
ATOM   1165  OD2 ASP A 147     -16.877  11.261  11.458  0.00  0.00           O  
ATOM   1166  N   PHE A 148     -20.165  13.807  15.014  0.00  0.00           N  
ATOM   1167  CA  PHE A 148     -20.630  15.169  15.421  0.00  0.00           C  
ATOM   1168  C   PHE A 148     -21.904  15.148  16.336  0.00  0.00           C  
ATOM   1169  O   PHE A 148     -22.409  16.220  16.698  0.00  0.00           O  
ATOM   1170  CB  PHE A 148     -20.700  16.052  14.168  0.00  0.00           C  
ATOM   1171  CG  PHE A 148     -19.375  16.253  13.443  0.00  0.00           C  
ATOM   1172  CD1 PHE A 148     -18.421  17.278  13.782  0.00  0.00           C  
ATOM   1173  CE1 PHE A 148     -17.265  17.426  13.023  0.00  0.00           C  
ATOM   1174  CZ  PHE A 148     -17.058  16.626  11.942  0.00  0.00           C  
ATOM   1175  CD2 PHE A 148     -19.237  15.491  12.310  0.00  0.00           C  
ATOM   1176  CE2 PHE A 148     -18.020  15.667  11.674  0.00  0.00           C  
ATOM   1177  N   LEU A 149     -22.342  13.978  16.708  0.00  0.00           N  
ATOM   1178  CA  LEU A 149     -23.519  13.769  17.569  0.00  0.00           C  
ATOM   1179  C   LEU A 149     -23.422  14.374  18.943  0.00  0.00           C  
ATOM   1180  O   LEU A 149     -24.484  14.719  19.484  0.00  0.00           O  
ATOM   1181  CB  LEU A 149     -23.825  12.264  17.574  0.00  0.00           C  
ATOM   1182  CG  LEU A 149     -24.385  11.878  16.213  0.00  0.00           C  
ATOM   1183  CD1 LEU A 149     -24.617  10.320  16.155  0.00  0.00           C  
ATOM   1184  CD2 LEU A 149     -25.738  12.453  15.846  0.00  0.00           C  
ATOM   1185  N   SER A 150     -22.235  14.518  19.483  0.00  0.00           N  
ATOM   1186  CA  SER A 150     -21.999  14.959  20.818  0.00  0.00           C  
ATOM   1187  C   SER A 150     -21.212  16.307  20.802  0.00  0.00           C  
ATOM   1188  O   SER A 150     -20.705  16.755  21.832  0.00  0.00           O  
ATOM   1189  CB  SER A 150     -21.088  13.876  21.533  0.00  0.00           C  
ATOM   1190  OG  SER A 150     -21.738  12.614  21.570  0.00  0.00           O  
ATOM   1191  N   ASN A 151     -21.176  16.911  19.597  0.00  0.00           N  
ATOM   1192  CA  ASN A 151     -20.750  18.311  19.291  0.00  0.00           C  
ATOM   1193  C   ASN A 151     -21.957  19.220  18.857  0.00  0.00           C  
ATOM   1194  O   ASN A 151     -21.849  20.486  19.039  0.00  0.00           O  
ATOM   1195  CB  ASN A 151     -19.710  18.170  18.151  0.00  0.00           C  
ATOM   1196  CG  ASN A 151     -18.790  19.354  17.782  0.00  0.00           C  
ATOM   1197  OD1 ASN A 151     -17.935  19.159  16.906  0.00  0.00           O  
ATOM   1198  ND2 ASN A 151     -18.835  20.560  18.429  0.00  0.00           N  
ATOM   1199  N   MET A 152     -23.110  18.622  18.396  0.00  0.00           N  
ATOM   1200  CA  MET A 152     -24.347  19.330  18.106  0.00  0.00           C  
ATOM   1201  C   MET A 152     -24.989  19.778  19.368  0.00  0.00           C  
ATOM   1202  O   MET A 152     -25.012  19.039  20.382  0.00  0.00           O  
ATOM   1203  CB  MET A 152     -25.209  18.586  17.152  0.00  0.00           C  
ATOM   1204  CG  MET A 152     -25.776  17.214  17.580  0.00  0.00           C  
ATOM   1205  SD  MET A 152     -26.931  16.322  16.567  0.00  0.00           S  
ATOM   1206  CE  MET A 152     -27.506  14.952  17.635  0.00  0.00           C  
ATOM   1207  N   SER A 153     -25.620  20.964  19.417  0.00  0.00           N  
ATOM   1208  CA  SER A 153     -26.218  21.567  20.652  0.00  0.00           C  
ATOM   1209  C   SER A 153     -27.572  22.173  20.414  0.00  0.00           C  
ATOM   1210  O   SER A 153     -27.667  23.368  20.019  0.00  0.00           O  
ATOM   1211  CB  SER A 153     -25.285  22.677  21.315  0.00  0.00           C  
ATOM   1212  OG  SER A 153     -23.953  22.339  21.313  0.00  0.00           O  
ATOM   1213  N   MET A 154     -28.687  21.397  20.564  0.00  0.00           N  
ATOM   1214  CA  MET A 154     -29.984  21.973  20.435  0.00  0.00           C  
ATOM   1215  C   MET A 154     -30.549  22.498  21.806  0.00  0.00           C  
ATOM   1216  O   MET A 154     -30.420  21.796  22.819  0.00  0.00           O  
ATOM   1217  CB  MET A 154     -30.903  21.003  19.783  0.00  0.00           C  
ATOM   1218  CG  MET A 154     -30.675  20.895  18.288  0.00  0.00           C  
ATOM   1219  SD  MET A 154     -29.155  20.138  17.728  0.00  0.00           S  
ATOM   1220  CE  MET A 154     -29.259  18.458  18.376  0.00  0.00           C  
ATOM   1221  N   ASP A 155     -31.428  23.497  21.733  0.00  0.00           N  
ATOM   1222  CA  ASP A 155     -32.402  23.852  22.713  0.00  0.00           C  
ATOM   1223  C   ASP A 155     -33.433  24.614  21.994  0.00  0.00           C  
ATOM   1224  O   ASP A 155     -33.114  25.327  21.033  0.00  0.00           O  
ATOM   1225  CB  ASP A 155     -31.802  24.630  23.929  0.00  0.00           C  
ATOM   1226  CG  ASP A 155     -32.815  24.914  24.980  0.00  0.00           C  
ATOM   1227  OD1 ASP A 155     -32.894  26.098  25.368  0.00  0.00           O  
ATOM   1228  OD2 ASP A 155     -33.631  24.043  25.334  0.00  0.00           O  
ATOM   1229  N   PHE A 156     -34.690  24.523  22.418  0.00  0.00           N  
ATOM   1230  CA  PHE A 156     -35.894  25.008  21.833  0.00  0.00           C  
ATOM   1231  C   PHE A 156     -36.833  25.638  22.907  0.00  0.00           C  
ATOM   1232  O   PHE A 156     -36.735  25.385  24.109  0.00  0.00           O  
ATOM   1233  CB  PHE A 156     -36.635  23.871  21.162  0.00  0.00           C  
ATOM   1234  CG  PHE A 156     -35.936  23.403  19.874  0.00  0.00           C  
ATOM   1235  CD1 PHE A 156     -35.927  24.165  18.693  0.00  0.00           C  
ATOM   1236  CE1 PHE A 156     -35.257  23.687  17.518  0.00  0.00           C  
ATOM   1237  CZ  PHE A 156     -34.565  22.476  17.543  0.00  0.00           C  
ATOM   1238  CD2 PHE A 156     -35.214  22.137  19.875  0.00  0.00           C  
ATOM   1239  CE2 PHE A 156     -34.538  21.721  18.753  0.00  0.00           C  
ATOM   1240  N   GLN A 157     -37.673  26.491  22.417  0.00  0.00           N  
ATOM   1241  CA  GLN A 157     -38.226  27.582  23.282  0.00  0.00           C  
ATOM   1242  C   GLN A 157     -39.688  27.838  22.825  0.00  0.00           C  
ATOM   1243  O   GLN A 157     -40.337  28.699  23.473  0.00  0.00           O  
ATOM   1244  CB  GLN A 157     -37.351  28.883  23.216  0.00  0.00           C  
ATOM   1245  CG  GLN A 157     -35.903  28.665  23.706  0.00  0.00           C  
ATOM   1246  CD  GLN A 157     -34.869  28.155  22.674  0.00  0.00           C  
ATOM   1247  OE1 GLN A 157     -34.840  28.518  21.507  0.00  0.00           O  
ATOM   1248  NE2 GLN A 157     -33.956  27.371  23.081  0.00  0.00           N  
ATOM   1249  N   ASN A 158     -40.191  27.248  21.743  0.00  0.00           N  
ATOM   1250  CA  ASN A 158     -41.621  27.093  21.485  0.00  0.00           C  
ATOM   1251  C   ASN A 158     -41.849  25.662  20.945  0.00  0.00           C  
ATOM   1252  O   ASN A 158     -41.145  25.189  20.079  0.00  0.00           O  
ATOM   1253  CB  ASN A 158     -42.012  28.074  20.452  0.00  0.00           C  
ATOM   1254  CG  ASN A 158     -43.516  28.161  20.277  0.00  0.00           C  
ATOM   1255  OD1 ASN A 158     -44.297  27.626  21.063  0.00  0.00           O  
ATOM   1256  ND2 ASN A 158     -43.959  29.042  19.385  0.00  0.00           N  
ATOM   1257  N   HIS A 159     -42.922  24.991  21.343  0.00  0.00           N  
ATOM   1258  CA  HIS A 159     -43.495  23.825  20.580  0.00  0.00           C  
ATOM   1259  C   HIS A 159     -44.714  24.113  19.797  0.00  0.00           C  
ATOM   1260  O   HIS A 159     -44.720  23.704  18.659  0.00  0.00           O  
ATOM   1261  CB  HIS A 159     -43.736  22.627  21.488  0.00  0.00           C  
ATOM   1262  ND1 HIS A 159     -42.741  20.391  20.803  0.00  0.00           N  
ATOM   1263  CG  HIS A 159     -43.734  21.303  20.754  0.00  0.00           C  
ATOM   1264  CE1 HIS A 159     -43.088  19.385  19.940  0.00  0.00           C  
ATOM   1265  NE2 HIS A 159     -44.321  19.587  19.383  0.00  0.00           N  
ATOM   1266  CD2 HIS A 159     -44.662  20.840  19.876  0.00  0.00           C  
ATOM   1267  N   LEU A 160     -45.686  24.805  20.357  0.00  0.00           N  
ATOM   1268  CA  LEU A 160     -46.995  24.904  19.755  0.00  0.00           C  
ATOM   1269  C   LEU A 160     -47.657  26.269  19.928  0.00  0.00           C  
ATOM   1270  O   LEU A 160     -48.501  26.541  19.093  0.00  0.00           O  
ATOM   1271  CB  LEU A 160     -47.843  23.790  20.360  0.00  0.00           C  
ATOM   1272  CG  LEU A 160     -49.150  23.521  19.630  0.00  0.00           C  
ATOM   1273  CD1 LEU A 160     -48.930  22.902  18.207  0.00  0.00           C  
ATOM   1274  CD2 LEU A 160     -50.081  22.534  20.455  0.00  0.00           C  
ATOM   1275  N   GLY A 161     -47.209  27.163  20.837  0.00  0.00           N  
ATOM   1276  CA  GLY A 161     -47.608  28.606  20.955  0.00  0.00           C  
ATOM   1277  C   GLY A 161     -47.855  29.272  19.615  0.00  0.00           C  
ATOM   1278  O   GLY A 161     -46.944  29.561  18.795  0.00  0.00           O  
ATOM   1279  N   SER A 162     -49.097  29.582  19.295  0.00  0.00           N  
ATOM   1280  CA  SER A 162     -49.728  30.150  18.020  0.00  0.00           C  
ATOM   1281  C   SER A 162     -49.354  29.316  16.776  0.00  0.00           C  
ATOM   1282  O   SER A 162     -49.142  29.869  15.692  0.00  0.00           O  
ATOM   1283  CB  SER A 162     -49.530  31.670  17.743  0.00  0.00           C  
ATOM   1284  OG  SER A 162     -50.009  32.439  18.792  0.00  0.00           O  
ATOM   1285  N   CYS A 163     -49.068  28.021  16.871  0.00  0.00           N  
ATOM   1286  CA  CYS A 163     -48.685  27.178  15.702  0.00  0.00           C  
ATOM   1287  C   CYS A 163     -49.659  25.912  15.603  0.00  0.00           C  
ATOM   1288  O   CYS A 163     -50.386  25.571  16.522  0.00  0.00           O  
ATOM   1289  SG  CYS A 163     -45.943  27.962  15.689  0.00  0.00           S  
ATOM   1290  CB  CYS A 163     -47.236  26.685  15.739  0.00  0.00           C  
ATOM   1291  N   GLN A 164     -49.678  25.350  14.372  0.00  0.00           N  
ATOM   1292  CA  GLN A 164     -50.523  24.226  14.027  0.00  0.00           C  
ATOM   1293  C   GLN A 164     -49.906  22.841  14.342  0.00  0.00           C  
ATOM   1294  O   GLN A 164     -48.682  22.611  14.270  0.00  0.00           O  
ATOM   1295  CB  GLN A 164     -51.142  24.281  12.624  0.00  0.00           C  
ATOM   1296  CG  GLN A 164     -52.109  25.471  12.187  0.00  0.00           C  
ATOM   1297  CD  GLN A 164     -51.340  26.818  12.144  0.00  0.00           C  
ATOM   1298  OE1 GLN A 164     -51.449  27.648  13.005  0.00  0.00           O  
ATOM   1299  NE2 GLN A 164     -50.412  26.949  11.253  0.00  0.00           N  
ATOM   1300  N   LYS A 165     -50.738  21.880  14.761  0.00  0.00           N  
ATOM   1301  CA  LYS A 165     -50.224  20.477  14.873  0.00  0.00           C  
ATOM   1302  C   LYS A 165     -49.863  19.793  13.532  0.00  0.00           C  
ATOM   1303  O   LYS A 165     -50.531  19.965  12.553  0.00  0.00           O  
ATOM   1304  CB  LYS A 165     -51.320  19.717  15.651  0.00  0.00           C  
ATOM   1305  CG  LYS A 165     -51.559  20.109  17.057  0.00  0.00           C  
ATOM   1306  CD  LYS A 165     -52.810  19.554  17.736  0.00  0.00           C  
ATOM   1307  CE  LYS A 165     -53.393  18.174  17.392  0.00  0.00           C  
ATOM   1308  NZ  LYS A 165     -54.737  17.925  17.949  0.00  0.00           N  
ATOM   1309  N   CYS A 166     -48.804  19.006  13.576  0.00  0.00           N  
ATOM   1310  CA  CYS A 166     -48.228  18.390  12.385  0.00  0.00           C  
ATOM   1311  C   CYS A 166     -49.283  17.254  12.010  0.00  0.00           C  
ATOM   1312  O   CYS A 166     -50.137  16.842  12.780  0.00  0.00           O  
ATOM   1313  CB  CYS A 166     -46.849  17.977  12.682  0.00  0.00           C  
ATOM   1314  SG  CYS A 166     -45.953  19.505  13.145  0.00  0.00           S  
ATOM   1315  N   ASP A 167     -49.193  16.770  10.788  0.00  0.00           N  
ATOM   1316  CA  ASP A 167     -49.951  15.618  10.281  0.00  0.00           C  
ATOM   1317  C   ASP A 167     -49.585  14.322  10.954  0.00  0.00           C  
ATOM   1318  O   ASP A 167     -48.407  14.002  11.207  0.00  0.00           O  
ATOM   1319  CB  ASP A 167     -49.717  15.587   8.737  0.00  0.00           C  
ATOM   1320  CG  ASP A 167     -50.643  14.595   8.023  0.00  0.00           C  
ATOM   1321  OD1 ASP A 167     -50.440  13.416   8.157  0.00  0.00           O  
ATOM   1322  OD2 ASP A 167     -51.532  15.076   7.254  0.00  0.00           O  
ATOM   1323  N   PRO A 168     -50.586  13.440  11.269  0.00  0.00           N  
ATOM   1324  CA  PRO A 168     -50.312  12.167  11.896  0.00  0.00           C  
ATOM   1325  C   PRO A 168     -49.402  11.181  11.190  0.00  0.00           C  
ATOM   1326  O   PRO A 168     -48.950  10.118  11.687  0.00  0.00           O  
ATOM   1327  CD  PRO A 168     -52.051  13.682  11.228  0.00  0.00           C  
ATOM   1328  CB  PRO A 168     -51.655  11.502  12.078  0.00  0.00           C  
ATOM   1329  CG  PRO A 168     -52.633  12.282  11.229  0.00  0.00           C  
ATOM   1330  N   SER A 169     -49.094  11.582   9.938  0.00  0.00           N  
ATOM   1331  CA  SER A 169     -48.118  10.898   9.046  0.00  0.00           C  
ATOM   1332  C   SER A 169     -46.693  11.018   9.605  0.00  0.00           C  
ATOM   1333  O   SER A 169     -45.909  10.170   9.221  0.00  0.00           O  
ATOM   1334  CB  SER A 169     -48.051  11.613   7.649  0.00  0.00           C  
ATOM   1335  OG  SER A 169     -49.274  11.434   6.950  0.00  0.00           O  
ATOM   1336  N   CYS A 170     -46.342  11.968  10.448  0.00  0.00           N  
ATOM   1337  CA  CYS A 170     -44.910  12.231  10.686  0.00  0.00           C  
ATOM   1338  C   CYS A 170     -44.170  11.197  11.489  0.00  0.00           C  
ATOM   1339  O   CYS A 170     -44.616  10.737  12.592  0.00  0.00           O  
ATOM   1340  CB  CYS A 170     -44.865  13.521  11.445  0.00  0.00           C  
ATOM   1341  SG  CYS A 170     -45.600  14.956  10.514  0.00  0.00           S  
ATOM   1342  N   PRO A 171     -42.899  10.850  11.149  0.00  0.00           N  
ATOM   1343  CA  PRO A 171     -42.097   9.761  11.631  0.00  0.00           C  
ATOM   1344  C   PRO A 171     -41.678  10.046  13.067  0.00  0.00           C  
ATOM   1345  O   PRO A 171     -41.006  11.020  13.330  0.00  0.00           O  
ATOM   1346  CD  PRO A 171     -42.139  11.542  10.170  0.00  0.00           C  
ATOM   1347  CB  PRO A 171     -40.973   9.530  10.637  0.00  0.00           C  
ATOM   1348  CG  PRO A 171     -40.745  10.907  10.133  0.00  0.00           C  
ATOM   1349  N   ASN A 172     -42.177   9.342  14.112  0.00  0.00           N  
ATOM   1350  CA  ASN A 172     -42.047   9.658  15.513  0.00  0.00           C  
ATOM   1351  C   ASN A 172     -42.583  11.071  15.858  0.00  0.00           C  
ATOM   1352  O   ASN A 172     -42.086  11.655  16.779  0.00  0.00           O  
ATOM   1353  CB  ASN A 172     -40.595   9.385  16.030  0.00  0.00           C  
ATOM   1354  CG  ASN A 172     -40.162   7.955  15.957  0.00  0.00           C  
ATOM   1355  OD1 ASN A 172     -40.880   7.034  16.297  0.00  0.00           O  
ATOM   1356  ND2 ASN A 172     -38.947   7.591  15.432  0.00  0.00           N  
ATOM   1357  N   GLY A 173     -43.482  11.578  15.088  0.00  0.00           N  
ATOM   1358  CA  GLY A 173     -43.986  13.032  15.248  0.00  0.00           C  
ATOM   1359  C   GLY A 173     -43.179  14.076  14.514  0.00  0.00           C  
ATOM   1360  O   GLY A 173     -43.361  15.237  14.660  0.00  0.00           O  
ATOM   1361  N   SER A 174     -42.187  13.781  13.692  0.00  0.00           N  
ATOM   1362  CA  SER A 174     -41.250  14.828  13.119  0.00  0.00           C  
ATOM   1363  C   SER A 174     -41.817  15.780  12.019  0.00  0.00           C  
ATOM   1364  O   SER A 174     -42.117  15.364  10.903  0.00  0.00           O  
ATOM   1365  CB  SER A 174     -39.921  14.170  12.675  0.00  0.00           C  
ATOM   1366  OG  SER A 174     -39.263  13.472  13.737  0.00  0.00           O  
ATOM   1367  N   CYS A 175     -41.747  17.122  12.243  0.00  0.00           N  
ATOM   1368  CA  CYS A 175     -42.146  18.138  11.330  0.00  0.00           C  
ATOM   1369  C   CYS A 175     -41.185  19.336  11.288  0.00  0.00           C  
ATOM   1370  O   CYS A 175     -40.784  19.942  12.298  0.00  0.00           O  
ATOM   1371  SG  CYS A 175     -44.067  18.868  13.339  0.00  0.00           S  
ATOM   1372  CB  CYS A 175     -43.584  18.667  11.630  0.00  0.00           C  
ATOM   1373  N   TRP A 176     -41.138  19.852  10.025  0.00  0.00           N  
ATOM   1374  CA  TRP A 176     -40.802  21.207   9.621  0.00  0.00           C  
ATOM   1375  C   TRP A 176     -41.918  22.212   9.822  0.00  0.00           C  
ATOM   1376  O   TRP A 176     -41.732  23.309  10.213  0.00  0.00           O  
ATOM   1377  CB  TRP A 176     -40.399  21.249   8.094  0.00  0.00           C  
ATOM   1378  CG  TRP A 176     -39.293  20.271   7.791  0.00  0.00           C  
ATOM   1379  CD1 TRP A 176     -39.433  19.225   6.971  0.00  0.00           C  
ATOM   1380  NE1 TRP A 176     -38.268  18.473   6.917  0.00  0.00           N  
ATOM   1381  CE2 TRP A 176     -37.336  19.002   7.813  0.00  0.00           C  
ATOM   1382  CD2 TRP A 176     -37.954  20.139   8.377  0.00  0.00           C  
ATOM   1383  CE3 TRP A 176     -37.178  20.735   9.403  0.00  0.00           C  
ATOM   1384  CZ3 TRP A 176     -35.941  20.202   9.909  0.00  0.00           C  
ATOM   1385  CZ2 TRP A 176     -36.030  18.595   8.157  0.00  0.00           C  
ATOM   1386  CH2 TRP A 176     -35.312  19.255   9.146  0.00  0.00           C  
ATOM   1387  N   GLY A 177     -43.162  21.816   9.466  0.00  0.00           N  
ATOM   1388  CA  GLY A 177     -44.435  22.608   9.582  0.00  0.00           C  
ATOM   1389  C   GLY A 177     -45.584  21.794   9.168  0.00  0.00           C  
ATOM   1390  O   GLY A 177     -45.579  20.535   9.090  0.00  0.00           O  
ATOM   1391  N   ALA A 178     -46.686  22.479   9.011  0.00  0.00           N  
ATOM   1392  CA  ALA A 178     -48.004  21.786   8.785  0.00  0.00           C  
ATOM   1393  C   ALA A 178     -48.016  21.088   7.400  0.00  0.00           C  
ATOM   1394  O   ALA A 178     -47.515  21.655   6.374  0.00  0.00           O  
ATOM   1395  CB  ALA A 178     -49.075  22.825   9.141  0.00  0.00           C  
ATOM   1396  N   GLY A 179     -48.660  19.994   7.301  0.00  0.00           N  
ATOM   1397  CA  GLY A 179     -48.649  19.118   6.051  0.00  0.00           C  
ATOM   1398  C   GLY A 179     -47.633  17.991   6.109  0.00  0.00           C  
ATOM   1399  O   GLY A 179     -46.576  18.012   6.673  0.00  0.00           O  
ATOM   1400  N   GLU A 180     -48.087  16.811   5.635  0.00  0.00           N  
ATOM   1401  CA  GLU A 180     -47.339  15.620   5.528  0.00  0.00           C  
ATOM   1402  C   GLU A 180     -46.110  15.726   4.578  0.00  0.00           C  
ATOM   1403  O   GLU A 180     -45.107  15.072   4.710  0.00  0.00           O  
ATOM   1404  CB  GLU A 180     -48.232  14.414   5.135  0.00  0.00           C  
ATOM   1405  CG  GLU A 180     -48.703  14.631   3.706  0.00  0.00           C  
ATOM   1406  CD  GLU A 180     -49.820  13.734   3.239  0.00  0.00           C  
ATOM   1407  OE1 GLU A 180     -49.520  12.715   2.608  0.00  0.00           O  
ATOM   1408  OE2 GLU A 180     -50.944  14.013   3.632  0.00  0.00           O  
ATOM   1409  N   GLU A 181     -46.100  16.637   3.606  0.00  0.00           N  
ATOM   1410  CA  GLU A 181     -44.866  17.116   2.954  0.00  0.00           C  
ATOM   1411  C   GLU A 181     -43.877  17.829   3.870  0.00  0.00           C  
ATOM   1412  O   GLU A 181     -42.684  17.932   3.587  0.00  0.00           O  
ATOM   1413  CB  GLU A 181     -45.069  17.974   1.711  0.00  0.00           C  
ATOM   1414  CG  GLU A 181     -43.918  17.967   0.735  0.00  0.00           C  
ATOM   1415  CD  GLU A 181     -44.070  19.021  -0.463  0.00  0.00           C  
ATOM   1416  OE1 GLU A 181     -44.761  20.019  -0.258  0.00  0.00           O  
ATOM   1417  OE2 GLU A 181     -43.366  18.858  -1.498  0.00  0.00           O  
ATOM   1418  N   ASN A 182     -44.369  18.378   4.978  0.00  0.00           N  
ATOM   1419  CA  ASN A 182     -43.563  19.082   5.974  0.00  0.00           C  
ATOM   1420  C   ASN A 182     -43.422  18.236   7.278  0.00  0.00           C  
ATOM   1421  O   ASN A 182     -42.914  18.774   8.250  0.00  0.00           O  
ATOM   1422  CB  ASN A 182     -44.218  20.471   6.317  0.00  0.00           C  
ATOM   1423  CG  ASN A 182     -44.168  21.402   5.197  0.00  0.00           C  
ATOM   1424  OD1 ASN A 182     -43.096  21.905   4.876  0.00  0.00           O  
ATOM   1425  ND2 ASN A 182     -45.231  21.558   4.470  0.00  0.00           N  
ATOM   1426  N   CYS A 183     -43.827  17.001   7.364  0.00  0.00           N  
ATOM   1427  CA  CYS A 183     -43.119  15.979   8.117  0.00  0.00           C  
ATOM   1428  C   CYS A 183     -41.617  15.847   7.644  0.00  0.00           C  
ATOM   1429  O   CYS A 183     -41.341  16.001   6.450  0.00  0.00           O  
ATOM   1430  SG  CYS A 183     -45.544  14.478   8.607  0.00  0.00           S  
ATOM   1431  CB  CYS A 183     -43.765  14.586   8.209  0.00  0.00           C  
ATOM   1432  N   GLN A 184     -40.655  15.562   8.522  0.00  0.00           N  
ATOM   1433  CA  GLN A 184     -39.374  14.987   8.150  0.00  0.00           C  
ATOM   1434  C   GLN A 184     -39.618  13.780   7.309  0.00  0.00           C  
ATOM   1435  O   GLN A 184     -40.641  13.116   7.379  0.00  0.00           O  
ATOM   1436  CB  GLN A 184     -38.558  14.563   9.437  0.00  0.00           C  
ATOM   1437  CG  GLN A 184     -37.052  14.554   9.117  0.00  0.00           C  
ATOM   1438  CD  GLN A 184     -36.155  14.383  10.425  0.00  0.00           C  
ATOM   1439  OE1 GLN A 184     -36.700  14.209  11.546  0.00  0.00           O  
ATOM   1440  NE2 GLN A 184     -34.867  14.260  10.327  0.00  0.00           N  
ATOM   1441  N   LYS A 185     -38.769  13.598   6.263  0.00  0.00           N  
ATOM   1442  CA  LYS A 185     -38.335  12.318   5.667  0.00  0.00           C  
ATOM   1443  C   LYS A 185     -37.000  11.879   6.113  0.00  0.00           C  
ATOM   1444  O   LYS A 185     -35.969  12.441   5.727  0.00  0.00           O  
ATOM   1445  CB  LYS A 185     -38.615  12.566   4.136  0.00  0.00           C  
ATOM   1446  CG  LYS A 185     -38.456  11.256   3.296  0.00  0.00           C  
ATOM   1447  CD  LYS A 185     -39.762  10.337   3.423  0.00  0.00           C  
ATOM   1448  CE  LYS A 185     -39.356   8.866   3.233  0.00  0.00           C  
ATOM   1449  NZ  LYS A 185     -40.579   8.015   3.248  0.00  0.00           N  
ATOM   1450  N   LEU A 186     -36.997  10.759   6.853  0.00  0.00           N  
ATOM   1451  CA  LEU A 186     -35.854   9.944   7.188  0.00  0.00           C  
ATOM   1452  C   LEU A 186     -35.435   9.127   6.008  0.00  0.00           C  
ATOM   1453  O   LEU A 186     -36.234   8.411   5.368  0.00  0.00           O  
ATOM   1454  CB  LEU A 186     -36.181   8.980   8.313  0.00  0.00           C  
ATOM   1455  CG  LEU A 186     -36.889   9.536   9.562  0.00  0.00           C  
ATOM   1456  CD1 LEU A 186     -37.395   8.412  10.552  0.00  0.00           C  
ATOM   1457  CD2 LEU A 186     -36.025  10.468  10.378  0.00  0.00           C  
ATOM   1458  N   THR A 187     -34.166   9.133   5.742  0.00  0.00           N  
ATOM   1459  CA  THR A 187     -33.502   8.470   4.553  0.00  0.00           C  
ATOM   1460  C   THR A 187     -32.225   7.715   4.979  0.00  0.00           C  
ATOM   1461  O   THR A 187     -31.662   6.973   4.241  0.00  0.00           O  
ATOM   1462  CB  THR A 187     -33.411   9.420   3.339  0.00  0.00           C  
ATOM   1463  OG1 THR A 187     -32.785  10.660   3.610  0.00  0.00           O  
ATOM   1464  CG2 THR A 187     -34.863   9.685   2.776  0.00  0.00           C  
ATOM   1465  N   LYS A 188     -31.861   7.795   6.216  0.00  0.00           N  
ATOM   1466  CA  LYS A 188     -30.675   7.171   6.854  0.00  0.00           C  
ATOM   1467  C   LYS A 188     -31.133   6.000   7.826  0.00  0.00           C  
ATOM   1468  O   LYS A 188     -30.954   4.804   7.538  0.00  0.00           O  
ATOM   1469  CB  LYS A 188     -29.680   8.265   7.379  0.00  0.00           C  
ATOM   1470  CG  LYS A 188     -28.330   7.664   7.627  0.00  0.00           C  
ATOM   1471  CD  LYS A 188     -27.129   8.563   8.081  0.00  0.00           C  
ATOM   1472  CE  LYS A 188     -27.559   9.527   9.189  0.00  0.00           C  
ATOM   1473  NZ  LYS A 188     -26.532  10.483   9.556  0.00  0.00           N  
ATOM   1474  N   ILE A 189     -31.667   6.354   8.961  0.00  0.00           N  
ATOM   1475  CA  ILE A 189     -32.008   5.582  10.187  0.00  0.00           C  
ATOM   1476  C   ILE A 189     -33.115   4.559  10.066  0.00  0.00           C  
ATOM   1477  O   ILE A 189     -33.483   4.013  11.114  0.00  0.00           O  
ATOM   1478  CB  ILE A 189     -32.070   6.536  11.417  0.00  0.00           C  
ATOM   1479  CG2 ILE A 189     -30.822   7.579  11.423  0.00  0.00           C  
ATOM   1480  CG1 ILE A 189     -33.376   7.259  11.573  0.00  0.00           C  
ATOM   1481  CD  ILE A 189     -33.472   7.815  12.949  0.00  0.00           C  
ATOM   1482  N   ILE A 190     -33.595   4.214   8.863  0.00  0.00           N  
ATOM   1483  CA  ILE A 190     -34.581   3.124   8.654  0.00  0.00           C  
ATOM   1484  C   ILE A 190     -34.101   2.035   7.621  0.00  0.00           C  
ATOM   1485  O   ILE A 190     -34.888   1.166   7.251  0.00  0.00           O  
ATOM   1486  CB  ILE A 190     -35.833   3.749   8.087  0.00  0.00           C  
ATOM   1487  CG2 ILE A 190     -36.376   4.764   9.058  0.00  0.00           C  
ATOM   1488  CG1 ILE A 190     -35.680   4.313   6.605  0.00  0.00           C  
ATOM   1489  CD  ILE A 190     -34.754   5.488   6.263  0.00  0.00           C  
ATOM   1490  N   CYS A 191     -32.827   2.107   7.174  0.00  0.00           N  
ATOM   1491  CA  CYS A 191     -32.226   1.386   6.084  0.00  0.00           C  
ATOM   1492  C   CYS A 191     -31.746  -0.063   6.473  0.00  0.00           C  
ATOM   1493  O   CYS A 191     -31.197  -0.257   7.534  0.00  0.00           O  
ATOM   1494  CB  CYS A 191     -31.094   2.225   5.454  0.00  0.00           C  
ATOM   1495  SG  CYS A 191     -31.662   3.900   4.741  0.00  0.00           S  
ATOM   1496  N   ALA A 192     -31.863  -0.916   5.441  0.00  0.00           N  
ATOM   1497  CA  ALA A 192     -31.366  -2.338   5.396  0.00  0.00           C  
ATOM   1498  C   ALA A 192     -29.810  -2.392   5.665  0.00  0.00           C  
ATOM   1499  O   ALA A 192     -28.996  -1.611   5.170  0.00  0.00           O  
ATOM   1500  CB  ALA A 192     -31.827  -3.059   4.153  0.00  0.00           C  
ATOM   1501  N   GLN A 193     -29.370  -3.359   6.604  0.00  0.00           N  
ATOM   1502  CA  GLN A 193     -28.003  -3.674   6.970  0.00  0.00           C  
ATOM   1503  C   GLN A 193     -27.002  -3.988   5.860  0.00  0.00           C  
ATOM   1504  O   GLN A 193     -25.851  -4.294   6.148  0.00  0.00           O  
ATOM   1505  CB  GLN A 193     -28.046  -4.675   8.205  0.00  0.00           C  
ATOM   1506  CG  GLN A 193     -27.992  -6.145   7.807  0.00  0.00           C  
ATOM   1507  CD  GLN A 193     -28.095  -7.017   9.006  0.00  0.00           C  
ATOM   1508  OE1 GLN A 193     -27.619  -6.775  10.123  0.00  0.00           O  
ATOM   1509  NE2 GLN A 193     -28.542  -8.197   8.817  0.00  0.00           N  
ATOM   1510  N   GLN A 194     -27.331  -3.891   4.582  0.00  0.00           N  
ATOM   1511  CA  GLN A 194     -26.379  -3.886   3.422  0.00  0.00           C  
ATOM   1512  C   GLN A 194     -26.296  -2.452   2.784  0.00  0.00           C  
ATOM   1513  O   GLN A 194     -25.451  -2.319   1.877  0.00  0.00           O  
ATOM   1514  CB  GLN A 194     -26.825  -4.893   2.265  0.00  0.00           C  
ATOM   1515  CG  GLN A 194     -27.002  -6.278   2.595  0.00  0.00           C  
ATOM   1516  CD  GLN A 194     -28.042  -6.748   3.636  0.00  0.00           C  
ATOM   1517  OE1 GLN A 194     -28.890  -6.027   4.077  0.00  0.00           O  
ATOM   1518  NE2 GLN A 194     -28.100  -7.996   3.931  0.00  0.00           N  
ATOM   1519  N   CYS A 195     -27.036  -1.385   3.136  0.00  0.00           N  
ATOM   1520  CA  CYS A 195     -27.077  -0.203   2.344  0.00  0.00           C  
ATOM   1521  C   CYS A 195     -25.967   0.824   2.558  0.00  0.00           C  
ATOM   1522  O   CYS A 195     -25.367   1.389   1.670  0.00  0.00           O  
ATOM   1523  CB  CYS A 195     -28.529   0.326   2.357  0.00  0.00           C  
ATOM   1524  SG  CYS A 195     -28.822   1.510   1.025  0.00  0.00           S  
ATOM   1525  N   SER A 196     -25.644   0.941   3.831  0.00  0.00           N  
ATOM   1526  CA  SER A 196     -24.641   1.798   4.541  0.00  0.00           C  
ATOM   1527  C   SER A 196     -24.865   3.331   4.470  0.00  0.00           C  
ATOM   1528  O   SER A 196     -24.795   4.071   5.482  0.00  0.00           O  
ATOM   1529  CB  SER A 196     -23.218   1.432   4.352  0.00  0.00           C  
ATOM   1530  OG  SER A 196     -22.960   0.119   4.707  0.00  0.00           O  
ATOM   1531  N   GLY A 197     -25.195   3.842   3.306  0.00  0.00           N  
ATOM   1532  CA  GLY A 197     -25.606   5.240   3.036  0.00  0.00           C  
ATOM   1533  C   GLY A 197     -27.067   5.477   3.206  0.00  0.00           C  
ATOM   1534  O   GLY A 197     -27.570   4.998   4.209  0.00  0.00           O  
ATOM   1535  N   ARG A 198     -27.676   6.301   2.301  0.00  0.00           N  
ATOM   1536  CA  ARG A 198     -29.085   6.578   2.214  0.00  0.00           C  
ATOM   1537  C   ARG A 198     -29.884   5.564   1.496  0.00  0.00           C  
ATOM   1538  O   ARG A 198     -29.369   4.923   0.639  0.00  0.00           O  
ATOM   1539  CB  ARG A 198     -29.192   7.871   1.319  0.00  0.00           C  
ATOM   1540  CG  ARG A 198     -28.749   9.273   1.958  0.00  0.00           C  
ATOM   1541  CD  ARG A 198     -29.720   9.667   3.062  0.00  0.00           C  
ATOM   1542  NE  ARG A 198     -29.094  10.590   4.021  0.00  0.00           N  
ATOM   1543  CZ  ARG A 198     -29.528  11.015   5.145  0.00  0.00           C  
ATOM   1544  NH1 ARG A 198     -30.773  10.961   5.554  0.00  0.00           N  
ATOM   1545  NH2 ARG A 198     -28.540  11.478   5.879  0.00  0.00           N  
ATOM   1546  N   CYS A 199     -31.186   5.515   1.734  0.00  0.00           N  
ATOM   1547  CA  CYS A 199     -32.173   4.737   1.043  0.00  0.00           C  
ATOM   1548  C   CYS A 199     -33.435   5.581   0.826  0.00  0.00           C  
ATOM   1549  O   CYS A 199     -33.667   6.598   1.481  0.00  0.00           O  
ATOM   1550  SG  CYS A 199     -33.169   3.524   3.426  0.00  0.00           S  
ATOM   1551  CB  CYS A 199     -32.421   3.413   1.781  0.00  0.00           C  
ATOM   1552  N   ARG A 200     -34.310   4.996  -0.044  0.00  0.00           N  
ATOM   1553  CA  ARG A 200     -35.679   5.393  -0.382  0.00  0.00           C  
ATOM   1554  C   ARG A 200     -36.803   4.494   0.220  0.00  0.00           C  
ATOM   1555  O   ARG A 200     -37.950   4.620  -0.197  0.00  0.00           O  
ATOM   1556  CB  ARG A 200     -35.687   5.750  -1.906  0.00  0.00           C  
ATOM   1557  CG  ARG A 200     -35.721   4.554  -2.861  0.00  0.00           C  
ATOM   1558  CD  ARG A 200     -36.017   5.039  -4.298  0.00  0.00           C  
ATOM   1559  NE  ARG A 200     -35.943   3.834  -5.150  0.00  0.00           N  
ATOM   1560  CZ  ARG A 200     -36.584   3.646  -6.298  0.00  0.00           C  
ATOM   1561  NH1 ARG A 200     -37.542   4.401  -6.683  0.00  0.00           N  
ATOM   1562  NH2 ARG A 200     -36.211   2.653  -7.010  0.00  0.00           N  
ATOM   1563  N   GLY A 201     -36.471   3.501   1.146  0.00  0.00           N  
ATOM   1564  CA  GLY A 201     -37.480   2.686   1.817  0.00  0.00           C  
ATOM   1565  C   GLY A 201     -36.811   1.596   2.586  0.00  0.00           C  
ATOM   1566  O   GLY A 201     -35.564   1.464   2.570  0.00  0.00           O  
ATOM   1567  N   LYS A 202     -37.578   0.821   3.383  0.00  0.00           N  
ATOM   1568  CA  LYS A 202     -37.033  -0.119   4.394  0.00  0.00           C  
ATOM   1569  C   LYS A 202     -36.524  -1.493   3.848  0.00  0.00           C  
ATOM   1570  O   LYS A 202     -35.856  -2.279   4.582  0.00  0.00           O  
ATOM   1571  CB  LYS A 202     -37.989  -0.344   5.596  0.00  0.00           C  
ATOM   1572  CG  LYS A 202     -38.496   0.898   6.356  0.00  0.00           C  
ATOM   1573  CD  LYS A 202     -39.676   0.642   7.216  0.00  0.00           C  
ATOM   1574  CE  LYS A 202     -40.270   2.046   7.608  0.00  0.00           C  
ATOM   1575  NZ  LYS A 202     -41.560   2.066   8.442  0.00  0.00           N  
ATOM   1576  N   SER A 203     -36.686  -1.722   2.573  0.00  0.00           N  
ATOM   1577  CA  SER A 203     -36.186  -3.034   2.025  0.00  0.00           C  
ATOM   1578  C   SER A 203     -34.800  -2.888   1.408  0.00  0.00           C  
ATOM   1579  O   SER A 203     -34.407  -1.742   1.078  0.00  0.00           O  
ATOM   1580  CB  SER A 203     -37.179  -3.653   1.071  0.00  0.00           C  
ATOM   1581  OG  SER A 203     -37.121  -3.049  -0.242  0.00  0.00           O  
ATOM   1582  N   PRO A 204     -34.069  -4.005   1.265  0.00  0.00           N  
ATOM   1583  CA  PRO A 204     -32.713  -4.023   0.588  0.00  0.00           C  
ATOM   1584  C   PRO A 204     -32.777  -3.366  -0.812  0.00  0.00           C  
ATOM   1585  O   PRO A 204     -31.865  -2.681  -1.137  0.00  0.00           O  
ATOM   1586  CD  PRO A 204     -34.287  -5.394   1.753  0.00  0.00           C  
ATOM   1587  CB  PRO A 204     -32.134  -5.487   0.674  0.00  0.00           C  
ATOM   1588  CG  PRO A 204     -33.366  -6.356   0.929  0.00  0.00           C  
ATOM   1589  N   SER A 205     -33.718  -3.673  -1.636  0.00  0.00           N  
ATOM   1590  CA  SER A 205     -33.736  -3.113  -2.984  0.00  0.00           C  
ATOM   1591  C   SER A 205     -34.209  -1.645  -3.103  0.00  0.00           C  
ATOM   1592  O   SER A 205     -33.955  -0.972  -4.088  0.00  0.00           O  
ATOM   1593  CB  SER A 205     -34.363  -4.018  -4.010  0.00  0.00           C  
ATOM   1594  OG  SER A 205     -34.047  -5.383  -3.798  0.00  0.00           O  
ATOM   1595  N   ASP A 206     -34.844  -1.062  -2.025  0.00  0.00           N  
ATOM   1596  CA  ASP A 206     -35.021   0.393  -1.908  0.00  0.00           C  
ATOM   1597  C   ASP A 206     -33.695   1.145  -1.484  0.00  0.00           C  
ATOM   1598  O   ASP A 206     -33.807   2.216  -0.957  0.00  0.00           O  
ATOM   1599  CB  ASP A 206     -36.095   0.779  -0.940  0.00  0.00           C  
ATOM   1600  CG  ASP A 206     -37.428   0.112  -1.068  0.00  0.00           C  
ATOM   1601  OD1 ASP A 206     -37.965   0.171  -2.213  0.00  0.00           O  
ATOM   1602  OD2 ASP A 206     -37.825  -0.572  -0.110  0.00  0.00           O  
ATOM   1603  N   CYS A 207     -32.538   0.524  -1.678  0.00  0.00           N  
ATOM   1604  CA  CYS A 207     -31.229   1.074  -1.486  0.00  0.00           C  
ATOM   1605  C   CYS A 207     -30.806   2.071  -2.529  0.00  0.00           C  
ATOM   1606  O   CYS A 207     -31.280   2.026  -3.692  0.00  0.00           O  
ATOM   1607  SG  CYS A 207     -28.478   0.616  -0.778  0.00  0.00           S  
ATOM   1608  CB  CYS A 207     -30.139   0.036  -1.203  0.00  0.00           C  
ATOM   1609  N   CYS A 208     -30.078   3.190  -2.216  0.00  0.00           N  
ATOM   1610  CA  CYS A 208     -29.472   4.162  -3.061  0.00  0.00           C  
ATOM   1611  C   CYS A 208     -27.998   3.797  -3.272  0.00  0.00           C  
ATOM   1612  O   CYS A 208     -27.319   3.257  -2.420  0.00  0.00           O  
ATOM   1613  CB  CYS A 208     -29.593   5.596  -2.518  0.00  0.00           C  
ATOM   1614  SG  CYS A 208     -31.181   6.188  -1.800  0.00  0.00           S  
ATOM   1615  N   HIS A 209     -27.389   4.251  -4.415  0.00  0.00           N  
ATOM   1616  CA  HIS A 209     -25.985   4.179  -4.751  0.00  0.00           C  
ATOM   1617  C   HIS A 209     -25.103   4.874  -3.688  0.00  0.00           C  
ATOM   1618  O   HIS A 209     -25.492   5.786  -2.997  0.00  0.00           O  
ATOM   1619  CB  HIS A 209     -25.655   4.680  -6.109  0.00  0.00           C  
ATOM   1620  ND1 HIS A 209     -23.334   3.614  -6.414  0.00  0.00           N  
ATOM   1621  CG  HIS A 209     -24.173   4.697  -6.341  0.00  0.00           C  
ATOM   1622  CE1 HIS A 209     -22.119   4.086  -6.728  0.00  0.00           C  
ATOM   1623  NE2 HIS A 209     -22.098   5.450  -6.804  0.00  0.00           N  
ATOM   1624  CD2 HIS A 209     -23.392   5.812  -6.477  0.00  0.00           C  
ATOM   1625  N   ASN A 210     -23.917   4.358  -3.547  0.00  0.00           N  
ATOM   1626  CA  ASN A 210     -22.924   4.691  -2.528  0.00  0.00           C  
ATOM   1627  C   ASN A 210     -22.562   6.212  -2.525  0.00  0.00           C  
ATOM   1628  O   ASN A 210     -22.410   6.780  -1.470  0.00  0.00           O  
ATOM   1629  CB  ASN A 210     -21.752   3.735  -2.709  0.00  0.00           C  
ATOM   1630  CG  ASN A 210     -20.502   4.006  -1.832  0.00  0.00           C  
ATOM   1631  OD1 ASN A 210     -20.019   5.128  -1.769  0.00  0.00           O  
ATOM   1632  ND2 ASN A 210     -20.000   2.965  -1.193  0.00  0.00           N  
ATOM   1633  N   GLN A 211     -22.298   6.855  -3.693  0.00  0.00           N  
ATOM   1634  CA  GLN A 211     -21.943   8.278  -3.828  0.00  0.00           C  
ATOM   1635  C   GLN A 211     -23.178   9.142  -3.537  0.00  0.00           C  
ATOM   1636  O   GLN A 211     -22.911  10.325  -3.516  0.00  0.00           O  
ATOM   1637  CB  GLN A 211     -21.262   8.524  -5.204  0.00  0.00           C  
ATOM   1638  CG  GLN A 211     -19.856   7.800  -5.204  0.00  0.00           C  
ATOM   1639  CD  GLN A 211     -18.940   8.312  -3.999  0.00  0.00           C  
ATOM   1640  OE1 GLN A 211     -18.719   9.506  -3.641  0.00  0.00           O  
ATOM   1641  NE2 GLN A 211     -18.268   7.362  -3.376  0.00  0.00           N  
ATOM   1642  N   CYS A 212     -24.394   8.659  -3.333  0.00  0.00           N  
ATOM   1643  CA  CYS A 212     -25.560   9.509  -3.012  0.00  0.00           C  
ATOM   1644  C   CYS A 212     -25.538  10.058  -1.635  0.00  0.00           C  
ATOM   1645  O   CYS A 212     -25.168   9.450  -0.681  0.00  0.00           O  
ATOM   1646  CB  CYS A 212     -26.825   8.767  -3.052  0.00  0.00           C  
ATOM   1647  SG  CYS A 212     -27.382   7.805  -4.529  0.00  0.00           S  
ATOM   1648  N   ALA A 213     -26.045  11.309  -1.590  0.00  0.00           N  
ATOM   1649  CA  ALA A 213     -26.417  12.017  -0.381  0.00  0.00           C  
ATOM   1650  C   ALA A 213     -27.876  12.427  -0.397  0.00  0.00           C  
ATOM   1651  O   ALA A 213     -28.508  12.467  -1.449  0.00  0.00           O  
ATOM   1652  CB  ALA A 213     -25.477  13.237  -0.215  0.00  0.00           C  
ATOM   1653  N   ALA A 214     -28.424  12.776   0.757  0.00  0.00           N  
ATOM   1654  CA  ALA A 214     -29.748  13.257   1.029  0.00  0.00           C  
ATOM   1655  C   ALA A 214     -30.897  12.223   0.778  0.00  0.00           C  
ATOM   1656  O   ALA A 214     -31.861  12.123   1.559  0.00  0.00           O  
ATOM   1657  CB  ALA A 214     -29.933  14.638   0.376  0.00  0.00           C  
ATOM   1658  N   GLY A 215     -30.809  11.524  -0.375  0.00  0.00           N  
ATOM   1659  CA  GLY A 215     -31.791  10.467  -0.672  0.00  0.00           C  
ATOM   1660  C   GLY A 215     -31.593   9.989  -2.107  0.00  0.00           C  
ATOM   1661  O   GLY A 215     -30.627  10.287  -2.777  0.00  0.00           O  
ATOM   1662  N   CYS A 216     -32.623   9.317  -2.695  0.00  0.00           N  
ATOM   1663  CA  CYS A 216     -32.553   8.940  -4.117  0.00  0.00           C  
ATOM   1664  C   CYS A 216     -33.978   8.633  -4.671  0.00  0.00           C  
ATOM   1665  O   CYS A 216     -34.952   8.400  -3.883  0.00  0.00           O  
ATOM   1666  SG  CYS A 216     -32.196   6.236  -3.549  0.00  0.00           S  
ATOM   1667  CB  CYS A 216     -31.621   7.690  -4.367  0.00  0.00           C  
ATOM   1668  N   THR A 217     -34.046   8.747  -5.977  0.00  0.00           N  
ATOM   1669  CA  THR A 217     -35.256   8.541  -6.746  0.00  0.00           C  
ATOM   1670  C   THR A 217     -35.240   7.286  -7.521  0.00  0.00           C  
ATOM   1671  O   THR A 217     -36.104   7.097  -8.437  0.00  0.00           O  
ATOM   1672  CB  THR A 217     -35.608   9.718  -7.634  0.00  0.00           C  
ATOM   1673  OG1 THR A 217     -34.839   9.879  -8.839  0.00  0.00           O  
ATOM   1674  CG2 THR A 217     -35.629  11.022  -6.930  0.00  0.00           C  
ATOM   1675  N   GLY A 218     -34.326   6.332  -7.250  0.00  0.00           N  
ATOM   1676  CA  GLY A 218     -34.100   5.163  -8.101  0.00  0.00           C  
ATOM   1677  C   GLY A 218     -32.828   4.455  -7.544  0.00  0.00           C  
ATOM   1678  O   GLY A 218     -32.110   4.981  -6.706  0.00  0.00           O  
ATOM   1679  N   PRO A 219     -32.452   3.292  -8.097  0.00  0.00           N  
ATOM   1680  CA  PRO A 219     -31.411   2.454  -7.628  0.00  0.00           C  
ATOM   1681  C   PRO A 219     -30.060   2.674  -8.197  0.00  0.00           C  
ATOM   1682  O   PRO A 219     -29.151   2.178  -7.590  0.00  0.00           O  
ATOM   1683  CD  PRO A 219     -33.219   2.621  -9.102  0.00  0.00           C  
ATOM   1684  CB  PRO A 219     -31.953   1.037  -7.813  0.00  0.00           C  
ATOM   1685  CG  PRO A 219     -32.726   1.149  -9.046  0.00  0.00           C  
ATOM   1686  N   ARG A 220     -29.878   3.438  -9.290  0.00  0.00           N  
ATOM   1687  CA  ARG A 220     -28.545   3.584  -9.933  0.00  0.00           C  
ATOM   1688  C   ARG A 220     -27.687   4.770  -9.434  0.00  0.00           C  
ATOM   1689  O   ARG A 220     -28.146   5.553  -8.578  0.00  0.00           O  
ATOM   1690  CB  ARG A 220     -28.752   3.539 -11.455  0.00  0.00           C  
ATOM   1691  CG  ARG A 220     -29.267   2.290 -12.191  0.00  0.00           C  
ATOM   1692  CD  ARG A 220     -28.347   1.097 -11.886  0.00  0.00           C  
ATOM   1693  NE  ARG A 220     -26.945   1.223 -12.153  0.00  0.00           N  
ATOM   1694  CZ  ARG A 220     -25.976   0.336 -12.068  0.00  0.00           C  
ATOM   1695  NH1 ARG A 220     -26.220  -0.925 -11.965  0.00  0.00           N  
ATOM   1696  NH2 ARG A 220     -24.744   0.714 -12.111  0.00  0.00           N  
ATOM   1697  N   GLU A 221     -26.497   4.954 -10.002  0.00  0.00           N  
ATOM   1698  CA  GLU A 221     -25.495   6.024  -9.660  0.00  0.00           C  
ATOM   1699  C   GLU A 221     -25.904   7.440 -10.044  0.00  0.00           C  
ATOM   1700  O   GLU A 221     -25.268   8.374  -9.508  0.00  0.00           O  
ATOM   1701  CB  GLU A 221     -24.090   5.734 -10.091  0.00  0.00           C  
ATOM   1702  CG  GLU A 221     -23.821   5.298 -11.559  0.00  0.00           C  
ATOM   1703  CD  GLU A 221     -24.121   3.844 -11.817  0.00  0.00           C  
ATOM   1704  OE1 GLU A 221     -25.180   3.562 -12.440  0.00  0.00           O  
ATOM   1705  OE2 GLU A 221     -23.259   2.964 -11.593  0.00  0.00           O  
ATOM   1706  N   SER A 222     -26.881   7.637 -10.898  0.00  0.00           N  
ATOM   1707  CA  SER A 222     -27.449   9.003 -11.195  0.00  0.00           C  
ATOM   1708  C   SER A 222     -28.858   9.360 -10.611  0.00  0.00           C  
ATOM   1709  O   SER A 222     -29.321  10.476 -10.708  0.00  0.00           O  
ATOM   1710  CB  SER A 222     -27.526   9.086 -12.704  0.00  0.00           C  
ATOM   1711  OG  SER A 222     -26.319   8.989 -13.344  0.00  0.00           O  
ATOM   1712  N   ASP A 223     -29.448   8.382  -9.834  0.00  0.00           N  
ATOM   1713  CA  ASP A 223     -30.792   8.707  -9.169  0.00  0.00           C  
ATOM   1714  C   ASP A 223     -30.755   9.415  -7.809  0.00  0.00           C  
ATOM   1715  O   ASP A 223     -31.767   9.821  -7.262  0.00  0.00           O  
ATOM   1716  CB  ASP A 223     -31.649   7.430  -9.045  0.00  0.00           C  
ATOM   1717  CG  ASP A 223     -31.792   6.634 -10.367  0.00  0.00           C  
ATOM   1718  OD1 ASP A 223     -31.583   5.370 -10.372  0.00  0.00           O  
ATOM   1719  OD2 ASP A 223     -32.101   7.322 -11.337  0.00  0.00           O  
ATOM   1720  N   CYS A 224     -29.598   9.762  -7.250  0.00  0.00           N  
ATOM   1721  CA  CYS A 224     -29.405  10.422  -5.982  0.00  0.00           C  
ATOM   1722  C   CYS A 224     -30.078  11.765  -6.129  0.00  0.00           C  
ATOM   1723  O   CYS A 224     -29.939  12.427  -7.143  0.00  0.00           O  
ATOM   1724  SG  CYS A 224     -26.989   9.027  -6.024  0.00  0.00           S  
ATOM   1725  CB  CYS A 224     -27.920  10.549  -5.712  0.00  0.00           C  
ATOM   1726  N   LEU A 225     -30.585  12.251  -5.029  0.00  0.00           N  
ATOM   1727  CA  LEU A 225     -31.067  13.647  -4.810  0.00  0.00           C  
ATOM   1728  C   LEU A 225     -29.929  14.673  -4.845  0.00  0.00           C  
ATOM   1729  O   LEU A 225     -30.099  15.747  -5.391  0.00  0.00           O  
ATOM   1730  CB  LEU A 225     -31.850  13.805  -3.487  0.00  0.00           C  
ATOM   1731  CG  LEU A 225     -33.080  12.854  -3.389  0.00  0.00           C  
ATOM   1732  CD1 LEU A 225     -33.841  13.057  -2.005  0.00  0.00           C  
ATOM   1733  CD2 LEU A 225     -34.161  13.128  -4.393  0.00  0.00           C  
ATOM   1734  N   VAL A 226     -28.691  14.312  -4.493  0.00  0.00           N  
ATOM   1735  CA  VAL A 226     -27.416  15.070  -4.664  0.00  0.00           C  
ATOM   1736  C   VAL A 226     -26.249  14.092  -4.382  0.00  0.00           C  
ATOM   1737  O   VAL A 226     -26.532  13.000  -3.859  0.00  0.00           O  
ATOM   1738  CB  VAL A 226     -27.358  16.234  -3.654  0.00  0.00           C  
ATOM   1739  CG1 VAL A 226     -28.073  17.527  -4.040  0.00  0.00           C  
ATOM   1740  CG2 VAL A 226     -28.021  15.819  -2.321  0.00  0.00           C  
ATOM   1741  N   CYS A 227     -25.033  14.496  -4.642  0.00  0.00           N  
ATOM   1742  CA  CYS A 227     -23.865  13.648  -4.502  0.00  0.00           C  
ATOM   1743  C   CYS A 227     -23.063  14.005  -3.276  0.00  0.00           C  
ATOM   1744  O   CYS A 227     -23.126  15.166  -2.829  0.00  0.00           O  
ATOM   1745  CB  CYS A 227     -23.101  13.864  -5.826  0.00  0.00           C  
ATOM   1746  SG  CYS A 227     -24.104  13.508  -7.278  0.00  0.00           S  
ATOM   1747  N   ARG A 228     -22.311  13.093  -2.740  0.00  0.00           N  
ATOM   1748  CA  ARG A 228     -21.445  13.166  -1.490  0.00  0.00           C  
ATOM   1749  C   ARG A 228     -19.980  13.574  -1.697  0.00  0.00           C  
ATOM   1750  O   ARG A 228     -19.314  13.936  -0.713  0.00  0.00           O  
ATOM   1751  CB  ARG A 228     -21.559  11.948  -0.531  0.00  0.00           C  
ATOM   1752  CG  ARG A 228     -20.681  10.633  -0.739  0.00  0.00           C  
ATOM   1753  CD  ARG A 228     -21.309   9.377  -0.192  0.00  0.00           C  
ATOM   1754  NE  ARG A 228     -20.348   8.260  -0.045  0.00  0.00           N  
ATOM   1755  CZ  ARG A 228     -19.974   7.659   1.030  0.00  0.00           C  
ATOM   1756  NH1 ARG A 228     -19.994   8.306   2.109  0.00  0.00           N  
ATOM   1757  NH2 ARG A 228     -19.451   6.485   1.021  0.00  0.00           N  
ATOM   1758  N   LYS A 229     -19.534  13.677  -2.954  0.00  0.00           N  
ATOM   1759  CA  LYS A 229     -18.191  14.184  -3.299  0.00  0.00           C  
ATOM   1760  C   LYS A 229     -18.239  14.928  -4.623  0.00  0.00           C  
ATOM   1761  O   LYS A 229     -18.147  16.188  -4.626  0.00  0.00           O  
ATOM   1762  CB  LYS A 229     -17.161  13.100  -3.376  0.00  0.00           C  
ATOM   1763  CG  LYS A 229     -16.726  12.599  -2.034  0.00  0.00           C  
ATOM   1764  CD  LYS A 229     -15.648  11.502  -2.162  0.00  0.00           C  
ATOM   1765  CE  LYS A 229     -14.995  11.191  -0.844  0.00  0.00           C  
ATOM   1766  NZ  LYS A 229     -15.926  10.665   0.211  0.00  0.00           N  
ATOM   1767  N   PHE A 230     -18.444  14.230  -5.762  0.00  0.00           N  
ATOM   1768  CA  PHE A 230     -18.523  14.859  -7.077  0.00  0.00           C  
ATOM   1769  C   PHE A 230     -19.688  14.338  -8.014  0.00  0.00           C  
ATOM   1770  O   PHE A 230     -20.266  13.264  -7.701  0.00  0.00           O  
ATOM   1771  CB  PHE A 230     -17.145  14.696  -7.767  0.00  0.00           C  
ATOM   1772  CG  PHE A 230     -16.114  15.647  -7.142  0.00  0.00           C  
ATOM   1773  CD1 PHE A 230     -15.877  16.842  -7.815  0.00  0.00           C  
ATOM   1774  CE1 PHE A 230     -14.836  17.707  -7.383  0.00  0.00           C  
ATOM   1775  CZ  PHE A 230     -14.116  17.348  -6.237  0.00  0.00           C  
ATOM   1776  CD2 PHE A 230     -15.315  15.285  -6.041  0.00  0.00           C  
ATOM   1777  CE2 PHE A 230     -14.345  16.160  -5.563  0.00  0.00           C  
ATOM   1778  N   ARG A 231     -19.970  15.015  -9.133  0.00  0.00           N  
ATOM   1779  CA  ARG A 231     -21.083  14.701 -10.066  0.00  0.00           C  
ATOM   1780  C   ARG A 231     -20.621  14.798 -11.495  0.00  0.00           C  
ATOM   1781  O   ARG A 231     -19.920  15.742 -11.732  0.00  0.00           O  
ATOM   1782  CB  ARG A 231     -22.188  15.669  -9.779  0.00  0.00           C  
ATOM   1783  CG  ARG A 231     -23.448  15.354 -10.535  0.00  0.00           C  
ATOM   1784  CD  ARG A 231     -24.643  16.125 -10.055  0.00  0.00           C  
ATOM   1785  NE  ARG A 231     -24.517  17.579 -10.336  0.00  0.00           N  
ATOM   1786  CZ  ARG A 231     -25.203  18.544  -9.783  0.00  0.00           C  
ATOM   1787  NH1 ARG A 231     -26.099  18.300  -8.842  0.00  0.00           N  
ATOM   1788  NH2 ARG A 231     -24.981  19.776 -10.104  0.00  0.00           N  
ATOM   1789  N   ASP A 232     -21.033  13.975 -12.418  0.00  0.00           N  
ATOM   1790  CA  ASP A 232     -20.826  14.287 -13.828  0.00  0.00           C  
ATOM   1791  C   ASP A 232     -22.198  14.451 -14.376  0.00  0.00           C  
ATOM   1792  O   ASP A 232     -22.944  13.437 -14.572  0.00  0.00           O  
ATOM   1793  CB  ASP A 232     -19.934  13.200 -14.453  0.00  0.00           C  
ATOM   1794  CG  ASP A 232     -19.558  13.565 -15.883  0.00  0.00           C  
ATOM   1795  OD1 ASP A 232     -18.412  13.382 -16.319  0.00  0.00           O  
ATOM   1796  OD2 ASP A 232     -20.446  13.936 -16.618  0.00  0.00           O  
ATOM   1797  N   GLU A 233     -22.501  15.729 -14.556  0.00  0.00           N  
ATOM   1798  CA  GLU A 233     -23.782  16.289 -15.013  0.00  0.00           C  
ATOM   1799  C   GLU A 233     -25.010  15.766 -14.203  0.00  0.00           C  
ATOM   1800  O   GLU A 233     -25.678  16.591 -13.671  0.00  0.00           O  
ATOM   1801  CB  GLU A 233     -24.001  16.178 -16.539  0.00  0.00           C  
ATOM   1802  CG  GLU A 233     -22.862  16.718 -17.372  0.00  0.00           C  
ATOM   1803  CD  GLU A 233     -23.228  16.590 -18.813  0.00  0.00           C  
ATOM   1804  OE1 GLU A 233     -24.288  17.088 -19.218  0.00  0.00           O  
ATOM   1805  OE2 GLU A 233     -22.424  16.019 -19.529  0.00  0.00           O  
ATOM   1806  N   ALA A 234     -25.211  14.444 -14.026  0.00  0.00           N  
ATOM   1807  CA  ALA A 234     -26.218  13.817 -13.207  0.00  0.00           C  
ATOM   1808  C   ALA A 234     -25.790  12.538 -12.464  0.00  0.00           C  
ATOM   1809  O   ALA A 234     -26.377  12.218 -11.463  0.00  0.00           O  
ATOM   1810  CB  ALA A 234     -27.367  13.338 -14.208  0.00  0.00           C  
ATOM   1811  N   THR A 235     -24.663  11.913 -12.868  0.00  0.00           N  
ATOM   1812  CA  THR A 235     -24.010  10.726 -12.295  0.00  0.00           C  
ATOM   1813  C   THR A 235     -23.126  11.065 -11.031  0.00  0.00           C  
ATOM   1814  O   THR A 235     -22.077  11.671 -11.117  0.00  0.00           O  
ATOM   1815  CB  THR A 235     -23.215  10.041 -13.416  0.00  0.00           C  
ATOM   1816  OG1 THR A 235     -23.998   9.855 -14.523  0.00  0.00           O  
ATOM   1817  CG2 THR A 235     -22.602   8.747 -12.960  0.00  0.00           C  
ATOM   1818  N   CYS A 236     -23.569  10.585  -9.899  0.00  0.00           N  
ATOM   1819  CA  CYS A 236     -22.776  10.663  -8.691  0.00  0.00           C  
ATOM   1820  C   CYS A 236     -21.495   9.734  -8.651  0.00  0.00           C  
ATOM   1821  O   CYS A 236     -21.598   8.528  -8.974  0.00  0.00           O  
ATOM   1822  SG  CYS A 236     -24.947  11.677  -7.070  0.00  0.00           S  
ATOM   1823  CB  CYS A 236     -23.685  10.349  -7.450  0.00  0.00           C  
ATOM   1824  N   LYS A 237     -20.365  10.321  -8.249  0.00  0.00           N  
ATOM   1825  CA  LYS A 237     -18.962   9.798  -8.381  0.00  0.00           C  
ATOM   1826  C   LYS A 237     -17.959  10.322  -7.344  0.00  0.00           C  
ATOM   1827  O   LYS A 237     -18.064  11.410  -6.789  0.00  0.00           O  
ATOM   1828  CB  LYS A 237     -18.471  10.174  -9.762  0.00  0.00           C  
ATOM   1829  CG  LYS A 237     -18.471  11.677 -10.042  0.00  0.00           C  
ATOM   1830  CD  LYS A 237     -18.174  12.090 -11.474  0.00  0.00           C  
ATOM   1831  CE  LYS A 237     -16.808  11.505 -11.944  0.00  0.00           C  
ATOM   1832  NZ  LYS A 237     -16.974  10.652 -13.229  0.00  0.00           N  
ATOM   1833  N   ASP A 238     -16.948   9.479  -7.022  0.00  0.00           N  
ATOM   1834  CA  ASP A 238     -15.905   9.622  -6.020  0.00  0.00           C  
ATOM   1835  C   ASP A 238     -14.877  10.763  -6.209  0.00  0.00           C  
ATOM   1836  O   ASP A 238     -14.368  11.396  -5.310  0.00  0.00           O  
ATOM   1837  CB  ASP A 238     -15.159   8.275  -5.826  0.00  0.00           C  
ATOM   1838  CG  ASP A 238     -14.155   8.225  -4.721  0.00  0.00           C  
ATOM   1839  OD1 ASP A 238     -12.941   8.401  -4.954  0.00  0.00           O  
ATOM   1840  OD2 ASP A 238     -14.530   7.851  -3.600  0.00  0.00           O  
ATOM   1841  N   THR A 239     -14.535  11.014  -7.453  0.00  0.00           N  
ATOM   1842  CA  THR A 239     -13.476  11.851  -7.986  0.00  0.00           C  
ATOM   1843  C   THR A 239     -13.693  12.118  -9.447  0.00  0.00           C  
ATOM   1844  O   THR A 239     -14.805  11.863  -9.930  0.00  0.00           O  
ATOM   1845  CB  THR A 239     -12.143  11.161  -7.721  0.00  0.00           C  
ATOM   1846  OG1 THR A 239     -11.259  12.232  -7.685  0.00  0.00           O  
ATOM   1847  CG2 THR A 239     -11.659   9.999  -8.694  0.00  0.00           C  
ATOM   1848  N   CYS A 240     -12.794  12.780 -10.163  0.00  0.00           N  
ATOM   1849  CA  CYS A 240     -12.954  13.169 -11.560  0.00  0.00           C  
ATOM   1850  C   CYS A 240     -11.607  12.818 -12.250  0.00  0.00           C  
ATOM   1851  O   CYS A 240     -10.559  12.950 -11.647  0.00  0.00           O  
ATOM   1852  CB  CYS A 240     -13.085  14.639 -11.795  0.00  0.00           C  
ATOM   1853  SG  CYS A 240     -14.417  15.426 -10.847  0.00  0.00           S  
ATOM   1854  N   PRO A 241     -11.586  12.318 -13.517  0.00  0.00           N  
ATOM   1855  CA  PRO A 241     -10.382  11.892 -14.235  0.00  0.00           C  
ATOM   1856  C   PRO A 241      -9.529  13.129 -14.570  0.00  0.00           C  
ATOM   1857  O   PRO A 241     -10.046  14.030 -15.163  0.00  0.00           O  
ATOM   1858  CD  PRO A 241     -12.740  12.076 -14.312  0.00  0.00           C  
ATOM   1859  CB  PRO A 241     -10.901  11.073 -15.444  0.00  0.00           C  
ATOM   1860  CG  PRO A 241     -12.194  11.754 -15.709  0.00  0.00           C  
ATOM   1861  N   PRO A 242      -8.194  13.174 -14.376  0.00  0.00           N  
ATOM   1862  CA  PRO A 242      -7.346  14.286 -14.769  0.00  0.00           C  
ATOM   1863  C   PRO A 242      -7.321  14.392 -16.284  0.00  0.00           C  
ATOM   1864  O   PRO A 242      -7.554  13.467 -17.056  0.00  0.00           O  
ATOM   1865  CD  PRO A 242      -7.382  12.085 -13.818  0.00  0.00           C  
ATOM   1866  CB  PRO A 242      -5.978  14.096 -14.091  0.00  0.00           C  
ATOM   1867  CG  PRO A 242      -5.951  12.489 -13.880  0.00  0.00           C  
ATOM   1868  N   LEU A 243      -6.966  15.567 -16.793  0.00  0.00           N  
ATOM   1869  CA  LEU A 243      -6.915  15.905 -18.184  0.00  0.00           C  
ATOM   1870  C   LEU A 243      -5.595  15.319 -18.758  0.00  0.00           C  
ATOM   1871  O   LEU A 243      -5.585  15.113 -19.956  0.00  0.00           O  
ATOM   1872  CB  LEU A 243      -6.792  17.434 -18.457  0.00  0.00           C  
ATOM   1873  CG  LEU A 243      -8.059  18.197 -18.207  0.00  0.00           C  
ATOM   1874  CD1 LEU A 243      -9.183  17.697 -19.180  0.00  0.00           C  
ATOM   1875  CD2 LEU A 243      -8.563  18.448 -16.765  0.00  0.00           C  
ATOM   1876  N   MET A 244      -4.519  15.056 -17.928  0.00  0.00           N  
ATOM   1877  CA  MET A 244      -3.310  14.306 -18.391  0.00  0.00           C  
ATOM   1878  C   MET A 244      -3.090  12.917 -17.707  0.00  0.00           C  
ATOM   1879  O   MET A 244      -3.571  12.737 -16.577  0.00  0.00           O  
ATOM   1880  CB  MET A 244      -2.018  15.183 -18.408  0.00  0.00           C  
ATOM   1881  CG  MET A 244      -2.137  16.543 -19.118  0.00  0.00           C  
ATOM   1882  SD  MET A 244      -2.478  16.430 -20.907  0.00  0.00           S  
ATOM   1883  CE  MET A 244      -0.799  15.951 -21.503  0.00  0.00           C  
ATOM   1884  N   LEU A 245      -2.601  11.865 -18.425  0.00  0.00           N  
ATOM   1885  CA  LEU A 245      -2.142  10.598 -17.876  0.00  0.00           C  
ATOM   1886  C   LEU A 245      -0.882  10.021 -18.520  0.00  0.00           C  
ATOM   1887  O   LEU A 245      -0.682  10.152 -19.737  0.00  0.00           O  
ATOM   1888  CB  LEU A 245      -3.337   9.625 -18.018  0.00  0.00           C  
ATOM   1889  CG  LEU A 245      -4.357   9.604 -16.848  0.00  0.00           C  
ATOM   1890  CD1 LEU A 245      -5.540   8.741 -17.379  0.00  0.00           C  
ATOM   1891  CD2 LEU A 245      -3.761   9.005 -15.617  0.00  0.00           C  
ATOM   1892  N   TYR A 246      -0.110   9.184 -17.854  0.00  0.00           N  
ATOM   1893  CA  TYR A 246       1.018   8.468 -18.418  0.00  0.00           C  
ATOM   1894  C   TYR A 246       0.356   7.282 -19.221  0.00  0.00           C  
ATOM   1895  O   TYR A 246      -0.663   6.699 -18.863  0.00  0.00           O  
ATOM   1896  CB  TYR A 246       1.946   8.086 -17.309  0.00  0.00           C  
ATOM   1897  CG  TYR A 246       3.209   7.412 -17.824  0.00  0.00           C  
ATOM   1898  CD1 TYR A 246       4.434   8.022 -18.073  0.00  0.00           C  
ATOM   1899  CE1 TYR A 246       5.582   7.314 -18.529  0.00  0.00           C  
ATOM   1900  CZ  TYR A 246       5.392   5.954 -18.751  0.00  0.00           C  
ATOM   1901  OH  TYR A 246       6.482   5.326 -19.255  0.00  0.00           O  
ATOM   1902  CD2 TYR A 246       3.050   6.044 -18.145  0.00  0.00           C  
ATOM   1903  CE2 TYR A 246       4.139   5.298 -18.551  0.00  0.00           C  
ATOM   1904  N   ASN A 247       0.977   6.983 -20.407  0.00  0.00           N  
ATOM   1905  CA  ASN A 247       0.541   5.814 -21.224  0.00  0.00           C  
ATOM   1906  C   ASN A 247       1.684   4.785 -21.159  0.00  0.00           C  
ATOM   1907  O   ASN A 247       2.754   5.008 -21.736  0.00  0.00           O  
ATOM   1908  CB  ASN A 247       0.242   6.323 -22.674  0.00  0.00           C  
ATOM   1909  CG  ASN A 247      -0.215   5.219 -23.648  0.00  0.00           C  
ATOM   1910  OD1 ASN A 247       0.276   4.069 -23.600  0.00  0.00           O  
ATOM   1911  ND2 ASN A 247      -1.219   5.499 -24.453  0.00  0.00           N  
ATOM   1912  N   PRO A 248       1.464   3.576 -20.513  0.00  0.00           N  
ATOM   1913  CA  PRO A 248       2.409   2.429 -20.457  0.00  0.00           C  
ATOM   1914  C   PRO A 248       2.954   1.955 -21.835  0.00  0.00           C  
ATOM   1915  O   PRO A 248       4.025   1.375 -21.901  0.00  0.00           O  
ATOM   1916  CD  PRO A 248       0.366   3.258 -19.634  0.00  0.00           C  
ATOM   1917  CB  PRO A 248       1.766   1.368 -19.612  0.00  0.00           C  
ATOM   1918  CG  PRO A 248       0.869   2.200 -18.650  0.00  0.00           C  
ATOM   1919  N   THR A 249       2.265   2.246 -22.924  0.00  0.00           N  
ATOM   1920  CA  THR A 249       2.675   1.659 -24.168  0.00  0.00           C  
ATOM   1921  C   THR A 249       3.505   2.643 -25.032  0.00  0.00           C  
ATOM   1922  O   THR A 249       4.381   2.194 -25.707  0.00  0.00           O  
ATOM   1923  CB  THR A 249       1.445   1.138 -24.926  0.00  0.00           C  
ATOM   1924  OG1 THR A 249       0.640   2.195 -25.497  0.00  0.00           O  
ATOM   1925  CG2 THR A 249       0.625   0.343 -23.936  0.00  0.00           C  
ATOM   1926  N   THR A 250       3.244   3.939 -24.879  0.00  0.00           N  
ATOM   1927  CA  THR A 250       3.919   5.122 -25.647  0.00  0.00           C  
ATOM   1928  C   THR A 250       4.876   5.990 -24.828  0.00  0.00           C  
ATOM   1929  O   THR A 250       5.496   6.895 -25.297  0.00  0.00           O  
ATOM   1930  CB  THR A 250       2.831   5.986 -26.330  0.00  0.00           C  
ATOM   1931  OG1 THR A 250       2.092   6.596 -25.263  0.00  0.00           O  
ATOM   1932  CG2 THR A 250       1.782   5.260 -27.167  0.00  0.00           C  
ATOM   1933  N   TYR A 251       4.998   5.660 -23.543  0.00  0.00           N  
ATOM   1934  CA  TYR A 251       5.951   6.111 -22.527  0.00  0.00           C  
ATOM   1935  C   TYR A 251       5.961   7.536 -22.045  0.00  0.00           C  
ATOM   1936  O   TYR A 251       7.060   8.102 -21.694  0.00  0.00           O  
ATOM   1937  CB  TYR A 251       7.403   5.712 -22.980  0.00  0.00           C  
ATOM   1938  CG  TYR A 251       7.613   4.299 -23.377  0.00  0.00           C  
ATOM   1939  CD1 TYR A 251       8.774   3.990 -24.154  0.00  0.00           C  
ATOM   1940  CE1 TYR A 251       8.908   2.676 -24.685  0.00  0.00           C  
ATOM   1941  CZ  TYR A 251       7.877   1.725 -24.452  0.00  0.00           C  
ATOM   1942  OH  TYR A 251       7.901   0.544 -25.075  0.00  0.00           O  
ATOM   1943  CD2 TYR A 251       6.654   3.282 -23.134  0.00  0.00           C  
ATOM   1944  CE2 TYR A 251       6.799   1.991 -23.682  0.00  0.00           C  
ATOM   1945  N   GLN A 252       4.714   8.176 -22.052  0.00  0.00           N  
ATOM   1946  CA  GLN A 252       4.619   9.641 -22.009  0.00  0.00           C  
ATOM   1947  C   GLN A 252       3.330  10.057 -21.342  0.00  0.00           C  
ATOM   1948  O   GLN A 252       2.391   9.307 -21.352  0.00  0.00           O  
ATOM   1949  CB  GLN A 252       4.669  10.129 -23.494  0.00  0.00           C  
ATOM   1950  CG  GLN A 252       3.464   9.678 -24.277  0.00  0.00           C  
ATOM   1951  CD  GLN A 252       3.532  10.136 -25.754  0.00  0.00           C  
ATOM   1952  OE1 GLN A 252       4.567  10.596 -26.219  0.00  0.00           O  
ATOM   1953  NE2 GLN A 252       2.512   9.932 -26.562  0.00  0.00           N  
ATOM   1954  N   MET A 253       3.292  11.290 -20.841  0.00  0.00           N  
ATOM   1955  CA  MET A 253       2.101  12.067 -20.401  0.00  0.00           C  
ATOM   1956  C   MET A 253       1.491  12.592 -21.648  0.00  0.00           C  
ATOM   1957  O   MET A 253       2.138  13.263 -22.433  0.00  0.00           O  
ATOM   1958  CB  MET A 253       2.375  13.190 -19.440  0.00  0.00           C  
ATOM   1959  CG  MET A 253       2.854  12.682 -18.107  0.00  0.00           C  
ATOM   1960  SD  MET A 253       1.568  12.009 -17.095  0.00  0.00           S  
ATOM   1961  CE  MET A 253       1.048  13.552 -16.308  0.00  0.00           C  
ATOM   1962  N   ASP A 254       0.201  12.335 -21.757  0.00  0.00           N  
ATOM   1963  CA  ASP A 254      -0.729  12.596 -22.876  0.00  0.00           C  
ATOM   1964  C   ASP A 254      -2.103  12.965 -22.385  0.00  0.00           C  
ATOM   1965  O   ASP A 254      -2.476  12.583 -21.237  0.00  0.00           O  
ATOM   1966  CB  ASP A 254      -0.750  11.367 -23.730  0.00  0.00           C  
ATOM   1967  CG  ASP A 254      -1.441  11.544 -25.088  0.00  0.00           C  
ATOM   1968  OD1 ASP A 254      -1.538  10.593 -25.844  0.00  0.00           O  
ATOM   1969  OD2 ASP A 254      -1.687  12.690 -25.472  0.00  0.00           O  
ATOM   1970  N   VAL A 255      -2.927  13.630 -23.283  0.00  0.00           N  
ATOM   1971  CA  VAL A 255      -4.309  13.960 -22.996  0.00  0.00           C  
ATOM   1972  C   VAL A 255      -4.909  12.625 -22.581  0.00  0.00           C  
ATOM   1973  O   VAL A 255      -4.780  11.540 -23.240  0.00  0.00           O  
ATOM   1974  CB  VAL A 255      -5.006  14.576 -24.227  0.00  0.00           C  
ATOM   1975  CG1 VAL A 255      -6.505  14.599 -24.043  0.00  0.00           C  
ATOM   1976  CG2 VAL A 255      -4.620  16.083 -24.436  0.00  0.00           C  
ATOM   1977  N   ASN A 256      -5.562  12.663 -21.376  0.00  0.00           N  
ATOM   1978  CA  ASN A 256      -6.526  11.622 -21.020  0.00  0.00           C  
ATOM   1979  C   ASN A 256      -7.825  11.591 -21.829  0.00  0.00           C  
ATOM   1980  O   ASN A 256      -8.660  12.449 -21.629  0.00  0.00           O  
ATOM   1981  CB  ASN A 256      -6.812  11.768 -19.494  0.00  0.00           C  
ATOM   1982  CG  ASN A 256      -7.957  10.854 -19.039  0.00  0.00           C  
ATOM   1983  OD1 ASN A 256      -8.316   9.869 -19.664  0.00  0.00           O  
ATOM   1984  ND2 ASN A 256      -8.584  11.134 -17.921  0.00  0.00           N  
ATOM   1985  N   PRO A 257      -8.218  10.631 -22.667  0.00  0.00           N  
ATOM   1986  CA  PRO A 257      -9.465  10.741 -23.473  0.00  0.00           C  
ATOM   1987  C   PRO A 257     -10.790  10.774 -22.738  0.00  0.00           C  
ATOM   1988  O   PRO A 257     -11.862  11.242 -23.226  0.00  0.00           O  
ATOM   1989  CD  PRO A 257      -7.661   9.321 -22.799  0.00  0.00           C  
ATOM   1990  CB  PRO A 257      -9.298   9.719 -24.588  0.00  0.00           C  
ATOM   1991  CG  PRO A 257      -8.506   8.592 -23.875  0.00  0.00           C  
ATOM   1992  N   GLU A 258     -10.820  10.347 -21.464  0.00  0.00           N  
ATOM   1993  CA  GLU A 258     -11.966  10.632 -20.585  0.00  0.00           C  
ATOM   1994  C   GLU A 258     -11.946  11.890 -19.718  0.00  0.00           C  
ATOM   1995  O   GLU A 258     -12.930  12.221 -19.028  0.00  0.00           O  
ATOM   1996  CB  GLU A 258     -12.292   9.404 -19.714  0.00  0.00           C  
ATOM   1997  CG  GLU A 258     -12.098   7.956 -20.156  0.00  0.00           C  
ATOM   1998  CD  GLU A 258     -13.150   7.415 -21.179  0.00  0.00           C  
ATOM   1999  OE1 GLU A 258     -14.288   7.676 -20.999  0.00  0.00           O  
ATOM   2000  OE2 GLU A 258     -12.836   6.620 -22.110  0.00  0.00           O  
ATOM   2001  N   GLY A 259     -10.873  12.689 -19.781  0.00  0.00           N  
ATOM   2002  CA  GLY A 259     -10.556  13.725 -18.831  0.00  0.00           C  
ATOM   2003  C   GLY A 259     -11.593  14.773 -18.639  0.00  0.00           C  
ATOM   2004  O   GLY A 259     -12.207  15.296 -19.586  0.00  0.00           O  
ATOM   2005  N   LYS A 260     -11.740  15.156 -17.386  0.00  0.00           N  
ATOM   2006  CA  LYS A 260     -12.657  16.254 -16.965  0.00  0.00           C  
ATOM   2007  C   LYS A 260     -11.861  17.133 -15.980  0.00  0.00           C  
ATOM   2008  O   LYS A 260     -11.016  16.652 -15.248  0.00  0.00           O  
ATOM   2009  CB  LYS A 260     -14.005  15.711 -16.337  0.00  0.00           C  
ATOM   2010  CG  LYS A 260     -14.861  14.830 -17.196  0.00  0.00           C  
ATOM   2011  CD  LYS A 260     -15.394  15.540 -18.433  0.00  0.00           C  
ATOM   2012  CE  LYS A 260     -15.985  14.629 -19.460  0.00  0.00           C  
ATOM   2013  NZ  LYS A 260     -17.239  13.977 -18.966  0.00  0.00           N  
ATOM   2014  N   TYR A 261     -12.250  18.404 -15.868  0.00  0.00           N  
ATOM   2015  CA  TYR A 261     -11.837  19.271 -14.809  0.00  0.00           C  
ATOM   2016  C   TYR A 261     -12.568  18.993 -13.457  0.00  0.00           C  
ATOM   2017  O   TYR A 261     -13.605  18.245 -13.478  0.00  0.00           O  
ATOM   2018  CB  TYR A 261     -11.963  20.662 -15.217  0.00  0.00           C  
ATOM   2019  CG  TYR A 261     -10.881  21.088 -16.226  0.00  0.00           C  
ATOM   2020  CD1 TYR A 261      -9.692  21.584 -15.807  0.00  0.00           C  
ATOM   2021  CE1 TYR A 261      -8.769  22.179 -16.708  0.00  0.00           C  
ATOM   2022  CZ  TYR A 261      -9.061  21.936 -18.111  0.00  0.00           C  
ATOM   2023  OH  TYR A 261      -8.011  22.224 -18.948  0.00  0.00           O  
ATOM   2024  CD2 TYR A 261     -11.228  21.023 -17.614  0.00  0.00           C  
ATOM   2025  CE2 TYR A 261     -10.278  21.383 -18.565  0.00  0.00           C  
ATOM   2026  N   SER A 262     -12.030  19.518 -12.323  0.00  0.00           N  
ATOM   2027  CA  SER A 262     -12.572  19.290 -10.989  0.00  0.00           C  
ATOM   2028  C   SER A 262     -12.988  20.686 -10.382  0.00  0.00           C  
ATOM   2029  O   SER A 262     -12.132  21.544 -10.135  0.00  0.00           O  
ATOM   2030  CB  SER A 262     -11.479  18.671 -10.109  0.00  0.00           C  
ATOM   2031  OG  SER A 262     -11.517  17.310 -10.214  0.00  0.00           O  
ATOM   2032  N   PHE A 263     -14.273  20.954 -10.076  0.00  0.00           N  
ATOM   2033  CA  PHE A 263     -14.837  22.310  -9.640  0.00  0.00           C  
ATOM   2034  C   PHE A 263     -16.004  22.112  -8.756  0.00  0.00           C  
ATOM   2035  O   PHE A 263     -16.835  21.300  -9.041  0.00  0.00           O  
ATOM   2036  CB  PHE A 263     -15.317  23.059 -10.857  0.00  0.00           C  
ATOM   2037  CG  PHE A 263     -15.975  24.366 -10.547  0.00  0.00           C  
ATOM   2038  CD1 PHE A 263     -17.287  24.618 -11.103  0.00  0.00           C  
ATOM   2039  CE1 PHE A 263     -17.946  25.855 -10.921  0.00  0.00           C  
ATOM   2040  CZ  PHE A 263     -17.231  26.793 -10.031  0.00  0.00           C  
ATOM   2041  CD2 PHE A 263     -15.287  25.339  -9.800  0.00  0.00           C  
ATOM   2042  CE2 PHE A 263     -15.987  26.489  -9.467  0.00  0.00           C  
ATOM   2043  N   GLY A 264     -15.985  22.575  -7.532  0.00  0.00           N  
ATOM   2044  CA  GLY A 264     -17.052  22.375  -6.565  0.00  0.00           C  
ATOM   2045  C   GLY A 264     -17.294  20.963  -6.137  0.00  0.00           C  
ATOM   2046  O   GLY A 264     -16.418  20.334  -5.548  0.00  0.00           O  
ATOM   2047  N   ALA A 265     -18.548  20.474  -6.301  0.00  0.00           N  
ATOM   2048  CA  ALA A 265     -18.862  19.090  -6.278  0.00  0.00           C  
ATOM   2049  C   ALA A 265     -19.041  18.465  -7.602  0.00  0.00           C  
ATOM   2050  O   ALA A 265     -19.913  17.571  -7.785  0.00  0.00           O  
ATOM   2051  CB  ALA A 265     -19.965  18.904  -5.253  0.00  0.00           C  
ATOM   2052  N   THR A 266     -18.360  18.960  -8.638  0.00  0.00           N  
ATOM   2053  CA  THR A 266     -18.661  18.627 -10.076  0.00  0.00           C  
ATOM   2054  C   THR A 266     -17.423  18.310 -10.915  0.00  0.00           C  
ATOM   2055  O   THR A 266     -16.381  18.932 -10.857  0.00  0.00           O  
ATOM   2056  CB  THR A 266     -19.612  19.676 -10.715  0.00  0.00           C  
ATOM   2057  OG1 THR A 266     -19.068  20.977 -10.636  0.00  0.00           O  
ATOM   2058  CG2 THR A 266     -20.965  19.717  -9.948  0.00  0.00           C  
ATOM   2059  N   CYS A 267     -17.641  17.368 -11.909  0.00  0.00           N  
ATOM   2060  CA  CYS A 267     -16.761  17.000 -13.021  0.00  0.00           C  
ATOM   2061  C   CYS A 267     -17.289  17.600 -14.367  0.00  0.00           C  
ATOM   2062  O   CYS A 267     -18.509  17.441 -14.662  0.00  0.00           O  
ATOM   2063  SG  CYS A 267     -16.266  14.734 -11.452  0.00  0.00           S  
ATOM   2064  CB  CYS A 267     -16.727  15.529 -13.037  0.00  0.00           C  
ATOM   2065  N   VAL A 268     -16.464  18.392 -15.103  0.00  0.00           N  
ATOM   2066  CA  VAL A 268     -16.921  19.415 -16.105  0.00  0.00           C  
ATOM   2067  C   VAL A 268     -15.890  19.642 -17.217  0.00  0.00           C  
ATOM   2068  O   VAL A 268     -14.692  19.490 -16.937  0.00  0.00           O  
ATOM   2069  CB  VAL A 268     -17.191  20.824 -15.370  0.00  0.00           C  
ATOM   2070  CG1 VAL A 268     -18.483  20.869 -14.505  0.00  0.00           C  
ATOM   2071  CG2 VAL A 268     -16.059  21.339 -14.548  0.00  0.00           C  
ATOM   2072  N   LYS A 269     -16.393  20.034 -18.446  0.00  0.00           N  
ATOM   2073  CA  LYS A 269     -15.509  20.386 -19.655  0.00  0.00           C  
ATOM   2074  C   LYS A 269     -14.736  21.671 -19.543  0.00  0.00           C  
ATOM   2075  O   LYS A 269     -13.578  21.783 -19.980  0.00  0.00           O  
ATOM   2076  CB  LYS A 269     -16.275  20.446 -20.971  0.00  0.00           C  
ATOM   2077  CG  LYS A 269     -16.695  19.038 -21.418  0.00  0.00           C  
ATOM   2078  CD  LYS A 269     -17.604  19.150 -22.664  0.00  0.00           C  
ATOM   2079  CE  LYS A 269     -18.008  17.736 -23.084  0.00  0.00           C  
ATOM   2080  NZ  LYS A 269     -18.796  17.738 -24.379  0.00  0.00           N  
ATOM   2081  N   LYS A 270     -15.308  22.647 -18.809  0.00  0.00           N  
ATOM   2082  CA  LYS A 270     -14.897  24.056 -18.648  0.00  0.00           C  
ATOM   2083  C   LYS A 270     -15.216  24.418 -17.192  0.00  0.00           C  
ATOM   2084  O   LYS A 270     -16.386  24.200 -16.807  0.00  0.00           O  
ATOM   2085  CB  LYS A 270     -15.520  25.032 -19.631  0.00  0.00           C  
ATOM   2086  CG  LYS A 270     -15.054  24.735 -21.045  0.00  0.00           C  
ATOM   2087  CD  LYS A 270     -15.723  25.682 -22.026  0.00  0.00           C  
ATOM   2088  CE  LYS A 270     -14.919  25.839 -23.393  0.00  0.00           C  
ATOM   2089  NZ  LYS A 270     -15.530  26.824 -24.295  0.00  0.00           N  
ATOM   2090  N   CYS A 271     -14.281  25.150 -16.554  0.00  0.00           N  
ATOM   2091  CA  CYS A 271     -14.541  25.917 -15.315  0.00  0.00           C  
ATOM   2092  C   CYS A 271     -14.989  27.394 -15.719  0.00  0.00           C  
ATOM   2093  O   CYS A 271     -14.498  27.968 -16.747  0.00  0.00           O  
ATOM   2094  CB  CYS A 271     -13.407  25.894 -14.276  0.00  0.00           C  
ATOM   2095  SG  CYS A 271     -13.123  24.211 -13.701  0.00  0.00           S  
ATOM   2096  N   PRO A 272     -15.900  27.954 -14.923  0.00  0.00           N  
ATOM   2097  CA  PRO A 272     -16.349  29.381 -15.013  0.00  0.00           C  
ATOM   2098  C   PRO A 272     -15.256  30.487 -15.048  0.00  0.00           C  
ATOM   2099  O   PRO A 272     -14.265  30.404 -14.327  0.00  0.00           O  
ATOM   2100  CD  PRO A 272     -16.777  27.247 -13.915  0.00  0.00           C  
ATOM   2101  CB  PRO A 272     -17.452  29.636 -13.959  0.00  0.00           C  
ATOM   2102  CG  PRO A 272     -17.894  28.200 -13.585  0.00  0.00           C  
ATOM   2103  N   ARG A 273     -15.507  31.581 -15.737  0.00  0.00           N  
ATOM   2104  CA  ARG A 273     -14.450  32.505 -16.232  0.00  0.00           C  
ATOM   2105  C   ARG A 273     -13.999  33.472 -15.158  0.00  0.00           C  
ATOM   2106  O   ARG A 273     -13.117  34.274 -15.431  0.00  0.00           O  
ATOM   2107  CB  ARG A 273     -14.941  33.245 -17.502  0.00  0.00           C  
ATOM   2108  CG  ARG A 273     -15.288  32.342 -18.733  0.00  0.00           C  
ATOM   2109  CD  ARG A 273     -15.630  33.399 -19.840  0.00  0.00           C  
ATOM   2110  NE  ARG A 273     -16.034  32.625 -21.051  0.00  0.00           N  
ATOM   2111  CZ  ARG A 273     -17.071  32.951 -21.909  0.00  0.00           C  
ATOM   2112  NH1 ARG A 273     -17.327  32.175 -22.956  0.00  0.00           N  
ATOM   2113  NH2 ARG A 273     -17.809  34.030 -21.828  0.00  0.00           N  
ATOM   2114  N   ASN A 274     -14.494  33.338 -13.917  0.00  0.00           N  
ATOM   2115  CA  ASN A 274     -13.894  34.020 -12.757  0.00  0.00           C  
ATOM   2116  C   ASN A 274     -13.013  33.157 -11.844  0.00  0.00           C  
ATOM   2117  O   ASN A 274     -12.548  33.700 -10.812  0.00  0.00           O  
ATOM   2118  CB  ASN A 274     -14.990  34.734 -11.900  0.00  0.00           C  
ATOM   2119  CG  ASN A 274     -15.891  33.721 -11.232  0.00  0.00           C  
ATOM   2120  OD1 ASN A 274     -16.445  32.793 -11.872  0.00  0.00           O  
ATOM   2121  ND2 ASN A 274     -16.049  33.784  -9.939  0.00  0.00           N  
ATOM   2122  N   TYR A 275     -12.754  31.848 -12.112  0.00  0.00           N  
ATOM   2123  CA  TYR A 275     -11.908  30.956 -11.202  0.00  0.00           C  
ATOM   2124  C   TYR A 275     -10.569  30.558 -11.786  0.00  0.00           C  
ATOM   2125  O   TYR A 275     -10.337  30.522 -13.000  0.00  0.00           O  
ATOM   2126  CB  TYR A 275     -12.667  29.747 -10.684  0.00  0.00           C  
ATOM   2127  CG  TYR A 275     -13.877  30.153  -9.781  0.00  0.00           C  
ATOM   2128  CD1 TYR A 275     -15.133  30.437 -10.321  0.00  0.00           C  
ATOM   2129  CE1 TYR A 275     -16.153  30.781  -9.420  0.00  0.00           C  
ATOM   2130  CZ  TYR A 275     -15.902  30.881  -7.978  0.00  0.00           C  
ATOM   2131  OH  TYR A 275     -16.836  31.398  -7.179  0.00  0.00           O  
ATOM   2132  CD2 TYR A 275     -13.622  30.316  -8.434  0.00  0.00           C  
ATOM   2133  CE2 TYR A 275     -14.616  30.737  -7.490  0.00  0.00           C  
ATOM   2134  N   VAL A 276      -9.630  30.100 -10.955  0.00  0.00           N  
ATOM   2135  CA  VAL A 276      -8.261  29.806 -11.214  0.00  0.00           C  
ATOM   2136  C   VAL A 276      -8.011  28.282 -11.251  0.00  0.00           C  
ATOM   2137  O   VAL A 276      -8.422  27.569 -10.415  0.00  0.00           O  
ATOM   2138  CB  VAL A 276      -7.314  30.453 -10.138  0.00  0.00           C  
ATOM   2139  CG1 VAL A 276      -5.855  30.206 -10.427  0.00  0.00           C  
ATOM   2140  CG2 VAL A 276      -7.559  31.973 -10.033  0.00  0.00           C  
ATOM   2141  N   VAL A 277      -7.369  27.849 -12.360  0.00  0.00           N  
ATOM   2142  CA  VAL A 277      -6.965  26.449 -12.495  0.00  0.00           C  
ATOM   2143  C   VAL A 277      -5.590  26.240 -11.957  0.00  0.00           C  
ATOM   2144  O   VAL A 277      -4.654  26.862 -12.384  0.00  0.00           O  
ATOM   2145  CB  VAL A 277      -7.069  25.979 -13.944  0.00  0.00           C  
ATOM   2146  CG1 VAL A 277      -6.953  24.482 -14.158  0.00  0.00           C  
ATOM   2147  CG2 VAL A 277      -8.382  26.264 -14.697  0.00  0.00           C  
ATOM   2148  N   THR A 278      -5.508  25.183 -11.164  0.00  0.00           N  
ATOM   2149  CA  THR A 278      -4.325  24.791 -10.440  0.00  0.00           C  
ATOM   2150  C   THR A 278      -3.401  24.171 -11.466  0.00  0.00           C  
ATOM   2151  O   THR A 278      -3.764  23.867 -12.595  0.00  0.00           O  
ATOM   2152  CB  THR A 278      -4.648  23.832  -9.225  0.00  0.00           C  
ATOM   2153  OG1 THR A 278      -5.384  22.757  -9.679  0.00  0.00           O  
ATOM   2154  CG2 THR A 278      -5.458  24.507  -8.121  0.00  0.00           C  
ATOM   2155  N   ASP A 279      -2.219  23.820 -10.951  0.00  0.00           N  
ATOM   2156  CA  ASP A 279      -1.262  22.973 -11.710  0.00  0.00           C  
ATOM   2157  C   ASP A 279      -1.708  21.517 -11.791  0.00  0.00           C  
ATOM   2158  O   ASP A 279      -1.087  20.761 -12.535  0.00  0.00           O  
ATOM   2159  CB  ASP A 279       0.195  23.239 -11.169  0.00  0.00           C  
ATOM   2160  CG  ASP A 279       0.238  23.062  -9.637  0.00  0.00           C  
ATOM   2161  OD1 ASP A 279       1.329  23.475  -9.053  0.00  0.00           O  
ATOM   2162  OD2 ASP A 279      -0.597  22.429  -8.959  0.00  0.00           O  
ATOM   2163  N   HIS A 280      -2.871  21.084 -11.185  0.00  0.00           N  
ATOM   2164  CA  HIS A 280      -3.504  19.735 -11.269  0.00  0.00           C  
ATOM   2165  C   HIS A 280      -5.037  19.875 -11.575  0.00  0.00           C  
ATOM   2166  O   HIS A 280      -5.707  18.874 -11.433  0.00  0.00           O  
ATOM   2167  CB  HIS A 280      -3.268  19.019  -9.961  0.00  0.00           C  
ATOM   2168  ND1 HIS A 280      -2.769  20.639  -8.073  0.00  0.00           N  
ATOM   2169  CG  HIS A 280      -3.625  19.773  -8.694  0.00  0.00           C  
ATOM   2170  CE1 HIS A 280      -3.362  21.074  -6.896  0.00  0.00           C  
ATOM   2171  NE2 HIS A 280      -4.586  20.456  -6.725  0.00  0.00           N  
ATOM   2172  CD2 HIS A 280      -4.663  19.590  -7.838  0.00  0.00           C  
ATOM   2173  N   GLY A 281      -5.424  20.946 -12.235  0.00  0.00           N  
ATOM   2174  CA  GLY A 281      -6.758  21.030 -12.868  0.00  0.00           C  
ATOM   2175  C   GLY A 281      -7.975  20.926 -11.990  0.00  0.00           C  
ATOM   2176  O   GLY A 281      -9.077  20.685 -12.435  0.00  0.00           O  
ATOM   2177  N   SER A 282      -7.747  21.214 -10.680  0.00  0.00           N  
ATOM   2178  CA  SER A 282      -8.844  21.638  -9.844  0.00  0.00           C  
ATOM   2179  C   SER A 282      -9.036  23.147  -9.879  0.00  0.00           C  
ATOM   2180  O   SER A 282      -8.026  23.921  -9.842  0.00  0.00           O  
ATOM   2181  CB  SER A 282      -8.916  21.041  -8.409  0.00  0.00           C  
ATOM   2182  OG  SER A 282      -7.724  21.329  -7.697  0.00  0.00           O  
ATOM   2183  N   CYS A 283     -10.224  23.618 -10.004  0.00  0.00           N  
ATOM   2184  CA  CYS A 283     -10.531  25.017 -10.161  0.00  0.00           C  
ATOM   2185  C   CYS A 283     -10.777  25.625  -8.824  0.00  0.00           C  
ATOM   2186  O   CYS A 283     -11.746  25.204  -8.186  0.00  0.00           O  
ATOM   2187  SG  CYS A 283     -11.389  24.588 -12.733  0.00  0.00           S  
ATOM   2188  CB  CYS A 283     -11.783  25.189 -11.100  0.00  0.00           C  
ATOM   2189  N   VAL A 284      -9.956  26.504  -8.407  0.00  0.00           N  
ATOM   2190  CA  VAL A 284      -9.831  27.139  -7.047  0.00  0.00           C  
ATOM   2191  C   VAL A 284     -10.033  28.656  -7.190  0.00  0.00           C  
ATOM   2192  O   VAL A 284     -10.171  29.257  -8.303  0.00  0.00           O  
ATOM   2193  CB  VAL A 284      -8.669  26.665  -6.200  0.00  0.00           C  
ATOM   2194  CG1 VAL A 284      -8.757  25.197  -5.902  0.00  0.00           C  
ATOM   2195  CG2 VAL A 284      -7.340  26.898  -6.840  0.00  0.00           C  
ATOM   2196  N   ARG A 285     -10.008  29.386  -6.048  0.00  0.00           N  
ATOM   2197  CA  ARG A 285     -10.030  30.819  -6.055  0.00  0.00           C  
ATOM   2198  C   ARG A 285      -8.626  31.372  -6.297  0.00  0.00           C  
ATOM   2199  O   ARG A 285      -8.607  32.521  -6.831  0.00  0.00           O  
ATOM   2200  CB  ARG A 285     -10.572  31.342  -4.619  0.00  0.00           C  
ATOM   2201  CG  ARG A 285     -12.056  30.993  -4.409  0.00  0.00           C  
ATOM   2202  CD  ARG A 285     -12.567  31.590  -3.044  0.00  0.00           C  
ATOM   2203  NE  ARG A 285     -14.066  31.492  -2.897  0.00  0.00           N  
ATOM   2204  CZ  ARG A 285     -14.806  31.993  -1.911  0.00  0.00           C  
ATOM   2205  NH1 ARG A 285     -16.038  31.983  -1.959  0.00  0.00           N  
ATOM   2206  NH2 ARG A 285     -14.238  32.605  -0.932  0.00  0.00           N  
ATOM   2207  N   ALA A 286      -7.504  30.634  -5.877  0.00  0.00           N  
ATOM   2208  CA  ALA A 286      -6.153  31.194  -6.115  0.00  0.00           C  
ATOM   2209  C   ALA A 286      -5.070  30.141  -6.079  0.00  0.00           C  
ATOM   2210  O   ALA A 286      -5.230  29.075  -5.509  0.00  0.00           O  
ATOM   2211  CB  ALA A 286      -5.773  32.144  -4.908  0.00  0.00           C  
ATOM   2212  N   CYS A 287      -3.858  30.399  -6.753  0.00  0.00           N  
ATOM   2213  CA  CYS A 287      -2.753  29.516  -6.841  0.00  0.00           C  
ATOM   2214  C   CYS A 287      -1.829  29.426  -5.630  0.00  0.00           C  
ATOM   2215  O   CYS A 287      -1.607  30.298  -4.821  0.00  0.00           O  
ATOM   2216  CB  CYS A 287      -1.813  29.965  -7.937  0.00  0.00           C  
ATOM   2217  SG  CYS A 287      -2.578  30.196  -9.551  0.00  0.00           S  
ATOM   2218  N   GLY A 288      -1.329  28.189  -5.509  0.00  0.00           N  
ATOM   2219  CA  GLY A 288      -0.186  27.988  -4.550  0.00  0.00           C  
ATOM   2220  C   GLY A 288       1.079  28.768  -4.818  0.00  0.00           C  
ATOM   2221  O   GLY A 288       1.332  29.285  -5.898  0.00  0.00           O  
ATOM   2222  N   ALA A 289       1.973  28.701  -3.840  0.00  0.00           N  
ATOM   2223  CA  ALA A 289       3.147  29.620  -3.871  0.00  0.00           C  
ATOM   2224  C   ALA A 289       4.174  29.298  -4.954  0.00  0.00           C  
ATOM   2225  O   ALA A 289       4.908  30.165  -5.430  0.00  0.00           O  
ATOM   2226  CB  ALA A 289       3.935  29.749  -2.516  0.00  0.00           C  
ATOM   2227  N   ASP A 290       4.313  28.016  -5.281  0.00  0.00           N  
ATOM   2228  CA  ASP A 290       5.137  27.364  -6.323  0.00  0.00           C  
ATOM   2229  C   ASP A 290       4.533  27.656  -7.720  0.00  0.00           C  
ATOM   2230  O   ASP A 290       4.478  26.740  -8.536  0.00  0.00           O  
ATOM   2231  CB  ASP A 290       5.365  25.854  -5.926  0.00  0.00           C  
ATOM   2232  CG  ASP A 290       4.095  24.984  -5.716  0.00  0.00           C  
ATOM   2233  OD1 ASP A 290       2.948  25.368  -5.951  0.00  0.00           O  
ATOM   2234  OD2 ASP A 290       4.313  23.760  -5.462  0.00  0.00           O  
ATOM   2235  N   SER A 291       4.115  28.889  -7.995  0.00  0.00           N  
ATOM   2236  CA  SER A 291       3.693  29.327  -9.296  0.00  0.00           C  
ATOM   2237  C   SER A 291       4.052  30.823  -9.474  0.00  0.00           C  
ATOM   2238  O   SER A 291       3.946  31.578  -8.506  0.00  0.00           O  
ATOM   2239  CB  SER A 291       2.153  29.133  -9.616  0.00  0.00           C  
ATOM   2240  OG  SER A 291       2.040  27.833 -10.102  0.00  0.00           O  
ATOM   2241  N   TYR A 292       4.469  31.268 -10.605  0.00  0.00           N  
ATOM   2242  CA  TYR A 292       4.830  32.631 -10.932  0.00  0.00           C  
ATOM   2243  C   TYR A 292       3.660  33.622 -10.939  0.00  0.00           C  
ATOM   2244  O   TYR A 292       3.806  34.813 -10.678  0.00  0.00           O  
ATOM   2245  CB  TYR A 292       5.679  32.561 -12.155  0.00  0.00           C  
ATOM   2246  CG  TYR A 292       7.107  32.279 -11.688  0.00  0.00           C  
ATOM   2247  CD1 TYR A 292       7.864  33.291 -11.063  0.00  0.00           C  
ATOM   2248  CE1 TYR A 292       9.201  32.957 -10.661  0.00  0.00           C  
ATOM   2249  CZ  TYR A 292       9.690  31.742 -11.162  0.00  0.00           C  
ATOM   2250  OH  TYR A 292      10.928  31.325 -10.885  0.00  0.00           O  
ATOM   2251  CD2 TYR A 292       7.625  31.012 -12.101  0.00  0.00           C  
ATOM   2252  CE2 TYR A 292       8.921  30.830 -11.820  0.00  0.00           C  
ATOM   2253  N   GLU A 293       2.429  33.158 -11.303  0.00  0.00           N  
ATOM   2254  CA  GLU A 293       1.294  34.029 -11.612  0.00  0.00           C  
ATOM   2255  C   GLU A 293      -0.027  33.292 -11.511  0.00  0.00           C  
ATOM   2256  O   GLU A 293       0.005  32.058 -11.481  0.00  0.00           O  
ATOM   2257  CB  GLU A 293       1.392  34.428 -13.121  0.00  0.00           C  
ATOM   2258  CG  GLU A 293       2.364  35.581 -13.345  0.00  0.00           C  
ATOM   2259  CD  GLU A 293       2.249  35.996 -14.818  0.00  0.00           C  
ATOM   2260  OE1 GLU A 293       1.292  36.695 -15.228  0.00  0.00           O  
ATOM   2261  OE2 GLU A 293       3.058  35.575 -15.659  0.00  0.00           O  
ATOM   2262  N   MET A 294      -1.154  33.925 -11.603  0.00  0.00           N  
ATOM   2263  CA  MET A 294      -2.462  33.287 -11.838  0.00  0.00           C  
ATOM   2264  C   MET A 294      -2.946  33.220 -13.304  0.00  0.00           C  
ATOM   2265  O   MET A 294      -4.089  32.744 -13.561  0.00  0.00           O  
ATOM   2266  CB  MET A 294      -3.518  33.833 -10.836  0.00  0.00           C  
ATOM   2267  CG  MET A 294      -2.986  33.691  -9.418  0.00  0.00           C  
ATOM   2268  SD  MET A 294      -4.172  33.722  -8.038  0.00  0.00           S  
ATOM   2269  CE  MET A 294      -5.236  35.216  -8.347  0.00  0.00           C  
ATOM   2270  N   GLU A 295      -2.231  33.748 -14.289  0.00  0.00           N  
ATOM   2271  CA  GLU A 295      -2.494  33.740 -15.718  0.00  0.00           C  
ATOM   2272  C   GLU A 295      -1.263  33.149 -16.464  0.00  0.00           C  
ATOM   2273  O   GLU A 295      -0.156  33.724 -16.330  0.00  0.00           O  
ATOM   2274  CB  GLU A 295      -2.824  35.202 -16.200  0.00  0.00           C  
ATOM   2275  CG  GLU A 295      -3.339  35.113 -17.563  0.00  0.00           C  
ATOM   2276  CD  GLU A 295      -3.810  36.459 -18.091  0.00  0.00           C  
ATOM   2277  OE1 GLU A 295      -4.991  36.793 -17.914  0.00  0.00           O  
ATOM   2278  OE2 GLU A 295      -2.958  37.180 -18.693  0.00  0.00           O  
ATOM   2279  N   GLU A 296      -1.483  32.167 -17.348  0.00  0.00           N  
ATOM   2280  CA  GLU A 296      -0.530  31.684 -18.360  0.00  0.00           C  
ATOM   2281  C   GLU A 296      -1.281  31.319 -19.680  0.00  0.00           C  
ATOM   2282  O   GLU A 296      -2.415  30.853 -19.770  0.00  0.00           O  
ATOM   2283  CB  GLU A 296       0.267  30.572 -17.704  0.00  0.00           C  
ATOM   2284  CG  GLU A 296       1.147  29.803 -18.748  0.00  0.00           C  
ATOM   2285  CD  GLU A 296       2.353  30.530 -19.362  0.00  0.00           C  
ATOM   2286  OE1 GLU A 296       2.331  31.753 -19.620  0.00  0.00           O  
ATOM   2287  OE2 GLU A 296       3.339  29.853 -19.692  0.00  0.00           O  
ATOM   2288  N   ASP A 297      -0.642  31.676 -20.776  0.00  0.00           N  
ATOM   2289  CA  ASP A 297      -1.168  31.788 -22.185  0.00  0.00           C  
ATOM   2290  C   ASP A 297      -2.413  32.739 -22.241  0.00  0.00           C  
ATOM   2291  O   ASP A 297      -3.264  32.595 -23.132  0.00  0.00           O  
ATOM   2292  CB  ASP A 297      -1.334  30.419 -22.863  0.00  0.00           C  
ATOM   2293  CG  ASP A 297      -0.198  29.346 -22.784  0.00  0.00           C  
ATOM   2294  OD1 ASP A 297      -0.440  28.163 -22.569  0.00  0.00           O  
ATOM   2295  OD2 ASP A 297       0.973  29.839 -22.894  0.00  0.00           O  
ATOM   2296  N   GLY A 298      -2.552  33.615 -21.270  0.00  0.00           N  
ATOM   2297  CA  GLY A 298      -3.790  34.435 -21.167  0.00  0.00           C  
ATOM   2298  C   GLY A 298      -4.948  33.670 -20.597  0.00  0.00           C  
ATOM   2299  O   GLY A 298      -6.004  34.317 -20.426  0.00  0.00           O  
ATOM   2300  N   VAL A 299      -4.886  32.362 -20.336  0.00  0.00           N  
ATOM   2301  CA  VAL A 299      -5.839  31.566 -19.539  0.00  0.00           C  
ATOM   2302  C   VAL A 299      -5.527  31.738 -18.052  0.00  0.00           C  
ATOM   2303  O   VAL A 299      -4.406  32.019 -17.648  0.00  0.00           O  
ATOM   2304  CB  VAL A 299      -5.724  30.068 -19.977  0.00  0.00           C  
ATOM   2305  CG1 VAL A 299      -6.688  29.135 -19.251  0.00  0.00           C  
ATOM   2306  CG2 VAL A 299      -5.934  29.901 -21.471  0.00  0.00           C  
ATOM   2307  N   ARG A 300      -6.481  31.446 -17.219  0.00  0.00           N  
ATOM   2308  CA  ARG A 300      -6.622  31.586 -15.770  0.00  0.00           C  
ATOM   2309  C   ARG A 300      -5.988  30.419 -14.970  0.00  0.00           C  
ATOM   2310  O   ARG A 300      -6.596  29.898 -14.041  0.00  0.00           O  
ATOM   2311  CB  ARG A 300      -8.066  31.867 -15.328  0.00  0.00           C  
ATOM   2312  CG  ARG A 300      -8.229  32.654 -14.048  0.00  0.00           C  
ATOM   2313  CD  ARG A 300      -7.844  34.147 -14.133  0.00  0.00           C  
ATOM   2314  NE  ARG A 300      -8.294  34.860 -15.365  0.00  0.00           N  
ATOM   2315  CZ  ARG A 300      -9.475  35.483 -15.535  0.00  0.00           C  
ATOM   2316  NH1 ARG A 300     -10.414  35.529 -14.627  0.00  0.00           N  
ATOM   2317  NH2 ARG A 300      -9.722  35.988 -16.742  0.00  0.00           N  
ATOM   2318  N   LYS A 301      -4.842  29.957 -15.455  0.00  0.00           N  
ATOM   2319  CA  LYS A 301      -4.159  28.785 -14.992  0.00  0.00           C  
ATOM   2320  C   LYS A 301      -2.818  29.131 -14.312  0.00  0.00           C  
ATOM   2321  O   LYS A 301      -2.078  30.010 -14.796  0.00  0.00           O  
ATOM   2322  CB  LYS A 301      -4.102  27.864 -16.247  0.00  0.00           C  
ATOM   2323  CG  LYS A 301      -3.322  28.418 -17.462  0.00  0.00           C  
ATOM   2324  CD  LYS A 301      -3.166  27.269 -18.556  0.00  0.00           C  
ATOM   2325  CE  LYS A 301      -2.316  27.748 -19.738  0.00  0.00           C  
ATOM   2326  NZ  LYS A 301      -2.231  26.819 -20.938  0.00  0.00           N  
ATOM   2327  N   CYS A 302      -2.510  28.487 -13.225  0.00  0.00           N  
ATOM   2328  CA  CYS A 302      -1.276  28.820 -12.414  0.00  0.00           C  
ATOM   2329  C   CYS A 302      -0.001  28.508 -13.122  0.00  0.00           C  
ATOM   2330  O   CYS A 302       0.169  27.362 -13.540  0.00  0.00           O  
ATOM   2331  SG  CYS A 302      -2.938  28.288 -10.187  0.00  0.00           S  
ATOM   2332  CB  CYS A 302      -1.392  27.981 -11.169  0.00  0.00           C  
ATOM   2333  N   LYS A 303       0.933  29.547 -13.188  0.00  0.00           N  
ATOM   2334  CA  LYS A 303       2.273  29.383 -13.738  0.00  0.00           C  
ATOM   2335  C   LYS A 303       3.221  28.588 -12.902  0.00  0.00           C  
ATOM   2336  O   LYS A 303       4.170  29.162 -12.358  0.00  0.00           O  
ATOM   2337  CB  LYS A 303       2.831  30.779 -14.182  0.00  0.00           C  
ATOM   2338  CG  LYS A 303       3.839  30.764 -15.412  0.00  0.00           C  
ATOM   2339  CD  LYS A 303       4.107  32.100 -16.013  0.00  0.00           C  
ATOM   2340  CE  LYS A 303       5.111  32.102 -17.237  0.00  0.00           C  
ATOM   2341  NZ  LYS A 303       6.514  31.768 -16.977  0.00  0.00           N  
ATOM   2342  N   LYS A 304       3.090  27.247 -12.853  0.00  0.00           N  
ATOM   2343  CA  LYS A 304       4.024  26.269 -12.135  0.00  0.00           C  
ATOM   2344  C   LYS A 304       5.538  26.532 -12.333  0.00  0.00           C  
ATOM   2345  O   LYS A 304       6.036  26.471 -13.420  0.00  0.00           O  
ATOM   2346  CB  LYS A 304       3.684  24.800 -12.466  0.00  0.00           C  
ATOM   2347  CG  LYS A 304       3.420  24.401 -13.951  0.00  0.00           C  
ATOM   2348  CD  LYS A 304       3.081  22.922 -14.198  0.00  0.00           C  
ATOM   2349  CE  LYS A 304       4.325  22.094 -13.834  0.00  0.00           C  
ATOM   2350  NZ  LYS A 304       3.959  20.829 -13.216  0.00  0.00           N  
ATOM   2351  N   CYS A 305       6.254  26.876 -11.272  0.00  0.00           N  
ATOM   2352  CA  CYS A 305       7.657  27.278 -11.275  0.00  0.00           C  
ATOM   2353  C   CYS A 305       8.639  26.184 -11.786  0.00  0.00           C  
ATOM   2354  O   CYS A 305       9.698  26.542 -12.275  0.00  0.00           O  
ATOM   2355  CB  CYS A 305       8.205  27.727  -9.848  0.00  0.00           C  
ATOM   2356  SG  CYS A 305       7.525  29.265  -9.312  0.00  0.00           S  
ATOM   2357  N   GLU A 306       8.428  24.910 -11.469  0.00  0.00           N  
ATOM   2358  CA  GLU A 306       9.305  23.722 -11.717  0.00  0.00           C  
ATOM   2359  C   GLU A 306      10.772  23.896 -11.348  0.00  0.00           C  
ATOM   2360  O   GLU A 306      11.618  23.620 -12.134  0.00  0.00           O  
ATOM   2361  CB  GLU A 306       9.133  23.284 -13.201  0.00  0.00           C  
ATOM   2362  CG  GLU A 306       7.681  22.871 -13.579  0.00  0.00           C  
ATOM   2363  CD  GLU A 306       7.574  22.395 -15.054  0.00  0.00           C  
ATOM   2364  OE1 GLU A 306       7.328  23.238 -15.942  0.00  0.00           O  
ATOM   2365  OE2 GLU A 306       7.642  21.178 -15.261  0.00  0.00           O  
ATOM   2366  N   GLY A 307      11.041  24.129 -10.026  0.00  0.00           N  
ATOM   2367  CA  GLY A 307      12.260  24.699  -9.421  0.00  0.00           C  
ATOM   2368  C   GLY A 307      11.914  25.623  -8.251  0.00  0.00           C  
ATOM   2369  O   GLY A 307      10.756  25.964  -8.082  0.00  0.00           O  
ATOM   2370  N   PRO A 308      12.921  25.889  -7.343  0.00  0.00           N  
ATOM   2371  CA  PRO A 308      12.734  26.948  -6.394  0.00  0.00           C  
ATOM   2372  C   PRO A 308      12.556  28.337  -7.105  0.00  0.00           C  
ATOM   2373  O   PRO A 308      13.018  28.514  -8.215  0.00  0.00           O  
ATOM   2374  CD  PRO A 308      14.235  25.421  -7.273  0.00  0.00           C  
ATOM   2375  CB  PRO A 308      13.945  26.910  -5.464  0.00  0.00           C  
ATOM   2376  CG  PRO A 308      14.750  25.666  -5.910  0.00  0.00           C  
ATOM   2377  N   CYS A 309      11.641  29.091  -6.534  0.00  0.00           N  
ATOM   2378  CA  CYS A 309      11.219  30.375  -7.090  0.00  0.00           C  
ATOM   2379  C   CYS A 309      10.836  31.464  -6.054  0.00  0.00           C  
ATOM   2380  O   CYS A 309      10.263  31.181  -5.033  0.00  0.00           O  
ATOM   2381  SG  CYS A 309       8.552  29.422  -7.525  0.00  0.00           S  
ATOM   2382  CB  CYS A 309      10.080  30.125  -8.142  0.00  0.00           C  
ATOM   2383  N   ARG A 310      11.060  32.768  -6.337  0.00  0.00           N  
ATOM   2384  CA  ARG A 310      10.387  33.905  -5.601  0.00  0.00           C  
ATOM   2385  C   ARG A 310       9.192  34.465  -6.308  0.00  0.00           C  
ATOM   2386  O   ARG A 310       9.101  34.494  -7.535  0.00  0.00           O  
ATOM   2387  CB  ARG A 310      11.418  34.995  -5.218  0.00  0.00           C  
ATOM   2388  CG  ARG A 310      11.025  36.207  -4.365  0.00  0.00           C  
ATOM   2389  CD  ARG A 310      12.188  37.024  -3.944  0.00  0.00           C  
ATOM   2390  NE  ARG A 310      11.771  38.246  -3.111  0.00  0.00           N  
ATOM   2391  CZ  ARG A 310      11.484  39.488  -3.575  0.00  0.00           C  
ATOM   2392  NH1 ARG A 310      11.414  39.803  -4.831  0.00  0.00           N  
ATOM   2393  NH2 ARG A 310      11.185  40.435  -2.818  0.00  0.00           N  
ATOM   2394  N   LYS A 311       8.274  35.065  -5.533  0.00  0.00           N  
ATOM   2395  CA  LYS A 311       7.015  35.597  -6.038  0.00  0.00           C  
ATOM   2396  C   LYS A 311       6.380  36.531  -5.003  0.00  0.00           C  
ATOM   2397  O   LYS A 311       5.899  36.058  -3.970  0.00  0.00           O  
ATOM   2398  CB  LYS A 311       6.193  34.416  -6.588  0.00  0.00           C  
ATOM   2399  CG  LYS A 311       4.732  34.975  -6.812  0.00  0.00           C  
ATOM   2400  CD  LYS A 311       4.420  36.222  -7.615  0.00  0.00           C  
ATOM   2401  CE  LYS A 311       3.000  36.412  -8.047  0.00  0.00           C  
ATOM   2402  NZ  LYS A 311       2.038  36.700  -6.917  0.00  0.00           N  
ATOM   2403  N   VAL A 312       6.292  37.850  -5.315  0.00  0.00           N  
ATOM   2404  CA  VAL A 312       5.734  38.855  -4.390  0.00  0.00           C  
ATOM   2405  C   VAL A 312       4.189  39.057  -4.319  0.00  0.00           C  
ATOM   2406  O   VAL A 312       3.534  38.673  -5.234  0.00  0.00           O  
ATOM   2407  CB  VAL A 312       6.527  40.179  -4.528  0.00  0.00           C  
ATOM   2408  CG1 VAL A 312       8.018  40.035  -4.088  0.00  0.00           C  
ATOM   2409  CG2 VAL A 312       6.538  40.744  -5.927  0.00  0.00           C  
ATOM   2410  N   CYS A 313       3.703  39.551  -3.176  0.00  0.00           N  
ATOM   2411  CA  CYS A 313       2.262  39.843  -2.877  0.00  0.00           C  
ATOM   2412  C   CYS A 313       2.222  41.076  -1.933  0.00  0.00           C  
ATOM   2413  O   CYS A 313       3.237  41.417  -1.394  0.00  0.00           O  
ATOM   2414  CB  CYS A 313       1.665  38.568  -2.275  0.00  0.00           C  
ATOM   2415  SG  CYS A 313       2.412  38.020  -0.691  0.00  0.00           S  
ATOM   2416  N   ASN A 314       1.111  41.784  -1.873  0.00  0.00           N  
ATOM   2417  CA  ASN A 314       0.981  43.081  -1.210  0.00  0.00           C  
ATOM   2418  C   ASN A 314       1.064  43.048   0.304  0.00  0.00           C  
ATOM   2419  O   ASN A 314       0.536  42.201   1.032  0.00  0.00           O  
ATOM   2420  CB  ASN A 314      -0.233  43.844  -1.807  0.00  0.00           C  
ATOM   2421  CG  ASN A 314      -0.193  44.050  -3.328  0.00  0.00           C  
ATOM   2422  OD1 ASN A 314      -1.073  43.617  -3.982  0.00  0.00           O  
ATOM   2423  ND2 ASN A 314       0.794  44.699  -3.916  0.00  0.00           N  
ATOM   2424  N   GLY A 315       1.602  44.109   0.902  0.00  0.00           N  
ATOM   2425  CA  GLY A 315       1.369  44.381   2.302  0.00  0.00           C  
ATOM   2426  C   GLY A 315      -0.038  44.903   2.584  0.00  0.00           C  
ATOM   2427  O   GLY A 315      -0.854  45.071   1.725  0.00  0.00           O  
ATOM   2428  N   ILE A 316      -0.385  45.161   3.810  0.00  0.00           N  
ATOM   2429  CA  ILE A 316      -1.762  45.670   4.124  0.00  0.00           C  
ATOM   2430  C   ILE A 316      -1.847  47.177   3.687  0.00  0.00           C  
ATOM   2431  O   ILE A 316      -0.838  47.839   3.708  0.00  0.00           O  
ATOM   2432  CB  ILE A 316      -2.179  45.400   5.593  0.00  0.00           C  
ATOM   2433  CG2 ILE A 316      -3.663  45.620   5.713  0.00  0.00           C  
ATOM   2434  CG1 ILE A 316      -1.718  43.985   6.139  0.00  0.00           C  
ATOM   2435  CD  ILE A 316      -2.078  42.823   5.112  0.00  0.00           C  
ATOM   2436  N   GLY A 317      -2.973  47.680   3.333  0.00  0.00           N  
ATOM   2437  CA  GLY A 317      -3.144  49.018   2.596  0.00  0.00           C  
ATOM   2438  C   GLY A 317      -2.540  49.108   1.182  0.00  0.00           C  
ATOM   2439  O   GLY A 317      -2.869  50.108   0.492  0.00  0.00           O  
ATOM   2440  N   ILE A 318      -1.697  48.154   0.675  0.00  0.00           N  
ATOM   2441  CA  ILE A 318      -1.208  48.294  -0.711  0.00  0.00           C  
ATOM   2442  C   ILE A 318      -2.105  47.437  -1.644  0.00  0.00           C  
ATOM   2443  O   ILE A 318      -2.531  46.338  -1.230  0.00  0.00           O  
ATOM   2444  CB  ILE A 318       0.289  47.784  -0.805  0.00  0.00           C  
ATOM   2445  CG2 ILE A 318       0.923  48.139  -2.097  0.00  0.00           C  
ATOM   2446  CG1 ILE A 318       1.156  48.287   0.388  0.00  0.00           C  
ATOM   2447  CD  ILE A 318       1.207  49.815   0.698  0.00  0.00           C  
ATOM   2448  N   GLY A 319      -2.263  47.779  -2.926  0.00  0.00           N  
ATOM   2449  CA  GLY A 319      -2.646  46.897  -4.011  0.00  0.00           C  
ATOM   2450  C   GLY A 319      -3.989  46.179  -3.662  0.00  0.00           C  
ATOM   2451  O   GLY A 319      -4.998  46.857  -3.494  0.00  0.00           O  
ATOM   2452  N   GLU A 320      -4.100  44.823  -3.583  0.00  0.00           N  
ATOM   2453  CA  GLU A 320      -5.416  44.160  -3.237  0.00  0.00           C  
ATOM   2454  C   GLU A 320      -5.898  44.511  -1.860  0.00  0.00           C  
ATOM   2455  O   GLU A 320      -7.122  44.549  -1.652  0.00  0.00           O  
ATOM   2456  CB  GLU A 320      -5.294  42.636  -3.510  0.00  0.00           C  
ATOM   2457  CG  GLU A 320      -6.680  41.993  -3.687  0.00  0.00           C  
ATOM   2458  CD  GLU A 320      -6.515  40.608  -4.275  0.00  0.00           C  
ATOM   2459  OE1 GLU A 320      -6.162  39.715  -3.469  0.00  0.00           O  
ATOM   2460  OE2 GLU A 320      -6.826  40.405  -5.485  0.00  0.00           O  
ATOM   2461  N   PHE A 321      -5.092  45.079  -0.908  0.00  0.00           N  
ATOM   2462  CA  PHE A 321      -5.589  45.481   0.422  0.00  0.00           C  
ATOM   2463  C   PHE A 321      -6.139  46.915   0.525  0.00  0.00           C  
ATOM   2464  O   PHE A 321      -6.758  47.202   1.582  0.00  0.00           O  
ATOM   2465  CB  PHE A 321      -4.469  45.205   1.440  0.00  0.00           C  
ATOM   2466  CG  PHE A 321      -4.390  43.745   1.818  0.00  0.00           C  
ATOM   2467  CD1 PHE A 321      -5.341  43.192   2.707  0.00  0.00           C  
ATOM   2468  CE1 PHE A 321      -5.231  41.845   3.121  0.00  0.00           C  
ATOM   2469  CZ  PHE A 321      -4.209  41.029   2.695  0.00  0.00           C  
ATOM   2470  CD2 PHE A 321      -3.302  42.935   1.432  0.00  0.00           C  
ATOM   2471  CE2 PHE A 321      -3.229  41.568   1.810  0.00  0.00           C  
ATOM   2472  N   LYS A 322      -5.792  47.796  -0.459  0.00  0.00           N  
ATOM   2473  CA  LYS A 322      -6.051  49.278  -0.371  0.00  0.00           C  
ATOM   2474  C   LYS A 322      -7.504  49.702  -0.078  0.00  0.00           C  
ATOM   2475  O   LYS A 322      -7.727  50.854   0.394  0.00  0.00           O  
ATOM   2476  CB  LYS A 322      -5.454  49.951  -1.608  0.00  0.00           C  
ATOM   2477  CG  LYS A 322      -6.370  49.816  -2.884  0.00  0.00           C  
ATOM   2478  CD  LYS A 322      -5.594  50.223  -4.071  0.00  0.00           C  
ATOM   2479  CE  LYS A 322      -6.532  50.522  -5.250  0.00  0.00           C  
ATOM   2480  NZ  LYS A 322      -7.365  49.345  -5.563  0.00  0.00           N  
ATOM   2481  N   ASP A 323      -8.533  48.914  -0.405  0.00  0.00           N  
ATOM   2482  CA  ASP A 323      -9.930  49.272  -0.216  0.00  0.00           C  
ATOM   2483  C   ASP A 323     -10.696  48.641   0.955  0.00  0.00           C  
ATOM   2484  O   ASP A 323     -11.831  48.965   1.236  0.00  0.00           O  
ATOM   2485  CB  ASP A 323     -10.607  49.000  -1.569  0.00  0.00           C  
ATOM   2486  CG  ASP A 323      -9.877  49.552  -2.830  0.00  0.00           C  
ATOM   2487  OD1 ASP A 323      -9.200  48.837  -3.529  0.00  0.00           O  
ATOM   2488  OD2 ASP A 323      -9.961  50.778  -3.008  0.00  0.00           O  
ATOM   2489  N   SER A 324      -9.948  47.838   1.694  0.00  0.00           N  
ATOM   2490  CA  SER A 324     -10.481  47.036   2.836  0.00  0.00           C  
ATOM   2491  C   SER A 324      -9.593  47.330   4.057  0.00  0.00           C  
ATOM   2492  O   SER A 324     -10.144  47.225   5.168  0.00  0.00           O  
ATOM   2493  CB  SER A 324     -10.542  45.515   2.548  0.00  0.00           C  
ATOM   2494  OG  SER A 324      -9.299  44.996   2.143  0.00  0.00           O  
ATOM   2495  N   LEU A 325      -8.355  47.831   3.946  0.00  0.00           N  
ATOM   2496  CA  LEU A 325      -7.486  48.435   4.982  0.00  0.00           C  
ATOM   2497  C   LEU A 325      -6.972  47.396   6.041  0.00  0.00           C  
ATOM   2498  O   LEU A 325      -5.923  47.743   6.597  0.00  0.00           O  
ATOM   2499  CB  LEU A 325      -8.046  49.729   5.692  0.00  0.00           C  
ATOM   2500  CG  LEU A 325      -7.901  50.998   4.792  0.00  0.00           C  
ATOM   2501  CD1 LEU A 325      -8.848  50.861   3.591  0.00  0.00           C  
ATOM   2502  CD2 LEU A 325      -8.513  52.137   5.587  0.00  0.00           C  
ATOM   2503  N   SER A 326      -7.627  46.251   6.249  0.00  0.00           N  
ATOM   2504  CA  SER A 326      -7.214  45.146   7.210  0.00  0.00           C  
ATOM   2505  C   SER A 326      -7.525  43.789   6.545  0.00  0.00           C  
ATOM   2506  O   SER A 326      -8.292  43.686   5.539  0.00  0.00           O  
ATOM   2507  CB  SER A 326      -7.892  45.293   8.548  0.00  0.00           C  
ATOM   2508  OG  SER A 326      -7.911  46.735   8.947  0.00  0.00           O  
ATOM   2509  N   ILE A 327      -6.988  42.739   7.182  0.00  0.00           N  
ATOM   2510  CA  ILE A 327      -7.233  41.383   6.797  0.00  0.00           C  
ATOM   2511  C   ILE A 327      -8.559  40.822   7.332  0.00  0.00           C  
ATOM   2512  O   ILE A 327      -8.692  40.874   8.541  0.00  0.00           O  
ATOM   2513  CB  ILE A 327      -5.959  40.631   7.262  0.00  0.00           C  
ATOM   2514  CG2 ILE A 327      -5.801  40.575   8.773  0.00  0.00           C  
ATOM   2515  CG1 ILE A 327      -5.924  39.170   6.687  0.00  0.00           C  
ATOM   2516  CD  ILE A 327      -4.640  38.464   7.121  0.00  0.00           C  
ATOM   2517  N   ASN A 328      -9.303  40.126   6.463  0.00  0.00           N  
ATOM   2518  CA  ASN A 328     -10.427  39.274   6.928  0.00  0.00           C  
ATOM   2519  C   ASN A 328     -10.238  37.804   6.384  0.00  0.00           C  
ATOM   2520  O   ASN A 328      -9.388  37.478   5.583  0.00  0.00           O  
ATOM   2521  CB  ASN A 328     -11.763  39.920   6.461  0.00  0.00           C  
ATOM   2522  CG  ASN A 328     -12.186  39.459   5.097  0.00  0.00           C  
ATOM   2523  OD1 ASN A 328     -11.439  39.611   4.174  0.00  0.00           O  
ATOM   2524  ND2 ASN A 328     -13.337  38.921   4.931  0.00  0.00           N  
ATOM   2525  N   ALA A 329     -11.260  37.001   6.745  0.00  0.00           N  
ATOM   2526  CA  ALA A 329     -11.242  35.546   6.446  0.00  0.00           C  
ATOM   2527  C   ALA A 329     -11.316  35.297   4.862  0.00  0.00           C  
ATOM   2528  O   ALA A 329     -11.098  34.193   4.333  0.00  0.00           O  
ATOM   2529  CB  ALA A 329     -12.298  34.717   7.272  0.00  0.00           C  
ATOM   2530  N   THR A 330     -11.787  36.231   4.045  0.00  0.00           N  
ATOM   2531  CA  THR A 330     -11.785  36.139   2.583  0.00  0.00           C  
ATOM   2532  C   THR A 330     -10.469  36.716   1.975  0.00  0.00           C  
ATOM   2533  O   THR A 330      -9.779  35.897   1.291  0.00  0.00           O  
ATOM   2534  CB  THR A 330     -13.001  36.750   1.875  0.00  0.00           C  
ATOM   2535  OG1 THR A 330     -12.977  38.111   2.287  0.00  0.00           O  
ATOM   2536  CG2 THR A 330     -14.352  36.258   2.356  0.00  0.00           C  
ATOM   2537  N   ASN A 331     -10.034  37.998   2.286  0.00  0.00           N  
ATOM   2538  CA  ASN A 331      -8.842  38.510   1.664  0.00  0.00           C  
ATOM   2539  C   ASN A 331      -7.602  37.808   2.084  0.00  0.00           C  
ATOM   2540  O   ASN A 331      -6.601  37.942   1.407  0.00  0.00           O  
ATOM   2541  CB  ASN A 331      -8.877  40.004   1.620  0.00  0.00           C  
ATOM   2542  CG  ASN A 331      -8.520  40.635   2.954  0.00  0.00           C  
ATOM   2543  OD1 ASN A 331      -8.346  39.964   3.981  0.00  0.00           O  
ATOM   2544  ND2 ASN A 331      -8.501  41.938   3.072  0.00  0.00           N  
ATOM   2545  N   ILE A 332      -7.535  37.042   3.203  0.00  0.00           N  
ATOM   2546  CA  ILE A 332      -6.363  36.278   3.627  0.00  0.00           C  
ATOM   2547  C   ILE A 332      -5.871  35.348   2.596  0.00  0.00           C  
ATOM   2548  O   ILE A 332      -4.702  35.006   2.560  0.00  0.00           O  
ATOM   2549  CB  ILE A 332      -6.697  35.620   4.953  0.00  0.00           C  
ATOM   2550  CG2 ILE A 332      -7.721  34.482   4.623  0.00  0.00           C  
ATOM   2551  CG1 ILE A 332      -5.455  34.819   5.527  0.00  0.00           C  
ATOM   2552  CD  ILE A 332      -5.565  34.692   7.011  0.00  0.00           C  
ATOM   2553  N   LYS A 333      -6.745  34.915   1.643  0.00  0.00           N  
ATOM   2554  CA  LYS A 333      -6.412  34.378   0.323  0.00  0.00           C  
ATOM   2555  C   LYS A 333      -5.159  34.922  -0.310  0.00  0.00           C  
ATOM   2556  O   LYS A 333      -4.502  34.148  -1.011  0.00  0.00           O  
ATOM   2557  CB  LYS A 333      -7.678  34.579  -0.546  0.00  0.00           C  
ATOM   2558  CG  LYS A 333      -7.533  33.944  -1.936  0.00  0.00           C  
ATOM   2559  CD  LYS A 333      -8.797  33.899  -2.733  0.00  0.00           C  
ATOM   2560  CE  LYS A 333      -8.968  34.924  -3.875  0.00  0.00           C  
ATOM   2561  NZ  LYS A 333      -9.077  36.379  -3.403  0.00  0.00           N  
ATOM   2562  N   HIS A 334      -4.898  36.231  -0.181  0.00  0.00           N  
ATOM   2563  CA  HIS A 334      -3.805  36.973  -0.833  0.00  0.00           C  
ATOM   2564  C   HIS A 334      -2.387  36.546  -0.590  0.00  0.00           C  
ATOM   2565  O   HIS A 334      -1.543  36.808  -1.416  0.00  0.00           O  
ATOM   2566  CB  HIS A 334      -4.013  38.477  -0.526  0.00  0.00           C  
ATOM   2567  ND1 HIS A 334      -3.515  39.586  -2.697  0.00  0.00           N  
ATOM   2568  CG  HIS A 334      -3.225  39.367  -1.389  0.00  0.00           C  
ATOM   2569  CE1 HIS A 334      -2.433  40.069  -3.304  0.00  0.00           C  
ATOM   2570  NE2 HIS A 334      -1.541  40.475  -2.348  0.00  0.00           N  
ATOM   2571  CD2 HIS A 334      -1.987  39.913  -1.141  0.00  0.00           C  
ATOM   2572  N   PHE A 335      -2.152  35.801   0.501  0.00  0.00           N  
ATOM   2573  CA  PHE A 335      -0.793  35.214   0.845  0.00  0.00           C  
ATOM   2574  C   PHE A 335      -0.489  33.818   0.219  0.00  0.00           C  
ATOM   2575  O   PHE A 335       0.709  33.471   0.230  0.00  0.00           O  
ATOM   2576  CB  PHE A 335      -0.599  35.277   2.316  0.00  0.00           C  
ATOM   2577  CG  PHE A 335      -0.823  36.699   2.880  0.00  0.00           C  
ATOM   2578  CD1 PHE A 335       0.087  37.707   2.649  0.00  0.00           C  
ATOM   2579  CE1 PHE A 335      -0.167  39.003   3.057  0.00  0.00           C  
ATOM   2580  CZ  PHE A 335      -1.292  39.384   3.754  0.00  0.00           C  
ATOM   2581  CD2 PHE A 335      -1.958  37.024   3.619  0.00  0.00           C  
ATOM   2582  CE2 PHE A 335      -2.194  38.298   4.119  0.00  0.00           C  
ATOM   2583  N   LYS A 336      -1.427  33.100  -0.423  0.00  0.00           N  
ATOM   2584  CA  LYS A 336      -1.164  31.820  -0.980  0.00  0.00           C  
ATOM   2585  C   LYS A 336      -0.080  31.838  -2.137  0.00  0.00           C  
ATOM   2586  O   LYS A 336       0.874  31.067  -2.222  0.00  0.00           O  
ATOM   2587  CB  LYS A 336      -2.555  31.355  -1.468  0.00  0.00           C  
ATOM   2588  CG  LYS A 336      -2.603  29.822  -1.770  0.00  0.00           C  
ATOM   2589  CD  LYS A 336      -4.013  29.335  -2.109  0.00  0.00           C  
ATOM   2590  CE  LYS A 336      -3.660  27.926  -2.646  0.00  0.00           C  
ATOM   2591  NZ  LYS A 336      -4.756  27.262  -3.503  0.00  0.00           N  
ATOM   2592  N   ASN A 337      -0.311  32.637  -3.181  0.00  0.00           N  
ATOM   2593  CA  ASN A 337       0.490  32.718  -4.440  0.00  0.00           C  
ATOM   2594  C   ASN A 337       1.709  33.577  -4.207  0.00  0.00           C  
ATOM   2595  O   ASN A 337       1.962  34.581  -4.942  0.00  0.00           O  
ATOM   2596  CB  ASN A 337      -0.349  33.274  -5.634  0.00  0.00           C  
ATOM   2597  CG  ASN A 337       0.460  33.219  -6.893  0.00  0.00           C  
ATOM   2598  OD1 ASN A 337       0.415  34.141  -7.691  0.00  0.00           O  
ATOM   2599  ND2 ASN A 337       1.151  32.132  -7.230  0.00  0.00           N  
ATOM   2600  N   CYS A 338       2.456  33.249  -3.141  0.00  0.00           N  
ATOM   2601  CA  CYS A 338       3.511  34.102  -2.621  0.00  0.00           C  
ATOM   2602  C   CYS A 338       4.547  33.460  -1.791  0.00  0.00           C  
ATOM   2603  O   CYS A 338       4.349  32.531  -1.080  0.00  0.00           O  
ATOM   2604  SG  CYS A 338       3.816  36.666  -1.445  0.00  0.00           S  
ATOM   2605  CB  CYS A 338       2.798  35.210  -1.884  0.00  0.00           C  
ATOM   2606  N   THR A 339       5.738  34.120  -1.781  0.00  0.00           N  
ATOM   2607  CA  THR A 339       6.877  33.928  -0.902  0.00  0.00           C  
ATOM   2608  C   THR A 339       7.170  35.182  -0.069  0.00  0.00           C  
ATOM   2609  O   THR A 339       7.871  35.120   0.950  0.00  0.00           O  
ATOM   2610  CB  THR A 339       8.120  33.541  -1.744  0.00  0.00           C  
ATOM   2611  OG1 THR A 339       8.385  34.568  -2.660  0.00  0.00           O  
ATOM   2612  CG2 THR A 339       7.854  32.145  -2.303  0.00  0.00           C  
ATOM   2613  N   SER A 340       6.755  36.306  -0.609  0.00  0.00           N  
ATOM   2614  CA  SER A 340       7.461  37.596  -0.221  0.00  0.00           C  
ATOM   2615  C   SER A 340       6.505  38.767  -0.109  0.00  0.00           C  
ATOM   2616  O   SER A 340       5.886  39.177  -1.118  0.00  0.00           O  
ATOM   2617  CB  SER A 340       8.467  37.935  -1.334  0.00  0.00           C  
ATOM   2618  OG  SER A 340       9.467  36.910  -1.365  0.00  0.00           O  
ATOM   2619  N   ILE A 341       6.186  39.256   1.086  0.00  0.00           N  
ATOM   2620  CA  ILE A 341       5.269  40.381   1.447  0.00  0.00           C  
ATOM   2621  C   ILE A 341       6.127  41.656   1.109  0.00  0.00           C  
ATOM   2622  O   ILE A 341       7.191  41.948   1.696  0.00  0.00           O  
ATOM   2623  CB  ILE A 341       4.724  40.253   2.937  0.00  0.00           C  
ATOM   2624  CG2 ILE A 341       3.942  41.551   3.267  0.00  0.00           C  
ATOM   2625  CG1 ILE A 341       3.867  38.972   3.264  0.00  0.00           C  
ATOM   2626  CD  ILE A 341       3.342  38.847   4.628  0.00  0.00           C  
ATOM   2627  N   SER A 342       5.706  42.370   0.093  0.00  0.00           N  
ATOM   2628  CA  SER A 342       6.390  43.594  -0.421  0.00  0.00           C  
ATOM   2629  C   SER A 342       5.906  44.877   0.425  0.00  0.00           C  
ATOM   2630  O   SER A 342       5.942  46.029  -0.040  0.00  0.00           O  
ATOM   2631  CB  SER A 342       6.220  43.721  -1.927  0.00  0.00           C  
ATOM   2632  OG  SER A 342       4.899  43.570  -2.274  0.00  0.00           O  
ATOM   2633  N   GLY A 343       5.348  44.702   1.647  0.00  0.00           N  
ATOM   2634  CA  GLY A 343       4.939  45.701   2.623  0.00  0.00           C  
ATOM   2635  C   GLY A 343       5.152  45.171   4.081  0.00  0.00           C  
ATOM   2636  O   GLY A 343       5.904  44.184   4.209  0.00  0.00           O  
ATOM   2637  N   ASP A 344       4.587  45.838   5.094  0.00  0.00           N  
ATOM   2638  CA  ASP A 344       4.367  45.335   6.481  0.00  0.00           C  
ATOM   2639  C   ASP A 344       3.113  44.454   6.605  0.00  0.00           C  
ATOM   2640  O   ASP A 344       2.217  44.551   5.756  0.00  0.00           O  
ATOM   2641  CB  ASP A 344       4.265  46.577   7.356  0.00  0.00           C  
ATOM   2642  CG  ASP A 344       3.392  47.704   6.846  0.00  0.00           C  
ATOM   2643  OD1 ASP A 344       2.259  47.866   7.293  0.00  0.00           O  
ATOM   2644  OD2 ASP A 344       3.918  48.462   5.972  0.00  0.00           O  
ATOM   2645  N   LEU A 345       3.044  43.739   7.715  0.00  0.00           N  
ATOM   2646  CA  LEU A 345       1.986  42.799   8.063  0.00  0.00           C  
ATOM   2647  C   LEU A 345       1.529  43.048   9.534  0.00  0.00           C  
ATOM   2648  O   LEU A 345       2.317  42.810  10.448  0.00  0.00           O  
ATOM   2649  CB  LEU A 345       2.509  41.370   7.896  0.00  0.00           C  
ATOM   2650  CG  LEU A 345       1.487  40.237   8.150  0.00  0.00           C  
ATOM   2651  CD1 LEU A 345       0.423  40.242   7.108  0.00  0.00           C  
ATOM   2652  CD2 LEU A 345       2.074  38.856   8.200  0.00  0.00           C  
ATOM   2653  N   HIS A 346       0.259  43.319   9.705  0.00  0.00           N  
ATOM   2654  CA  HIS A 346      -0.347  43.483  10.995  0.00  0.00           C  
ATOM   2655  C   HIS A 346      -1.610  42.626  11.031  0.00  0.00           C  
ATOM   2656  O   HIS A 346      -2.163  42.354   9.931  0.00  0.00           O  
ATOM   2657  CB  HIS A 346      -0.646  45.002  11.359  0.00  0.00           C  
ATOM   2658  ND1 HIS A 346      -1.557  46.306   9.312  0.00  0.00           N  
ATOM   2659  CG  HIS A 346      -1.681  45.777  10.611  0.00  0.00           C  
ATOM   2660  CE1 HIS A 346      -2.769  46.792   8.979  0.00  0.00           C  
ATOM   2661  NE2 HIS A 346      -3.640  46.640   9.966  0.00  0.00           N  
ATOM   2662  CD2 HIS A 346      -2.998  46.013  11.027  0.00  0.00           C  
ATOM   2663  N   ILE A 347      -2.033  42.318  12.310  0.00  0.00           N  
ATOM   2664  CA  ILE A 347      -3.183  41.629  12.864  0.00  0.00           C  
ATOM   2665  C   ILE A 347      -3.696  42.393  14.097  0.00  0.00           C  
ATOM   2666  O   ILE A 347      -3.134  42.248  15.217  0.00  0.00           O  
ATOM   2667  CB  ILE A 347      -2.807  40.118  13.167  0.00  0.00           C  
ATOM   2668  CG2 ILE A 347      -3.770  39.459  14.206  0.00  0.00           C  
ATOM   2669  CG1 ILE A 347      -2.867  39.405  11.803  0.00  0.00           C  
ATOM   2670  CD  ILE A 347      -2.446  37.957  11.697  0.00  0.00           C  
ATOM   2671  N   LEU A 348      -4.768  43.168  13.881  0.00  0.00           N  
ATOM   2672  CA  LEU A 348      -5.424  44.078  14.857  0.00  0.00           C  
ATOM   2673  C   LEU A 348      -5.893  43.489  16.164  0.00  0.00           C  
ATOM   2674  O   LEU A 348      -6.226  42.307  16.212  0.00  0.00           O  
ATOM   2675  CB  LEU A 348      -6.656  44.648  14.104  0.00  0.00           C  
ATOM   2676  CG  LEU A 348      -6.405  45.609  12.917  0.00  0.00           C  
ATOM   2677  CD1 LEU A 348      -7.788  46.095  12.356  0.00  0.00           C  
ATOM   2678  CD2 LEU A 348      -5.787  47.013  13.235  0.00  0.00           C  
ATOM   2679  N   PRO A 349      -6.152  44.257  17.233  0.00  0.00           N  
ATOM   2680  CA  PRO A 349      -6.679  43.764  18.507  0.00  0.00           C  
ATOM   2681  C   PRO A 349      -8.104  43.117  18.376  0.00  0.00           C  
ATOM   2682  O   PRO A 349      -8.342  42.108  18.993  0.00  0.00           O  
ATOM   2683  CD  PRO A 349      -5.964  45.711  17.344  0.00  0.00           C  
ATOM   2684  CB  PRO A 349      -6.708  44.914  19.494  0.00  0.00           C  
ATOM   2685  CG  PRO A 349      -6.416  46.201  18.734  0.00  0.00           C  
ATOM   2686  N   VAL A 350      -8.916  43.709  17.512  0.00  0.00           N  
ATOM   2687  CA  VAL A 350     -10.198  43.085  17.074  0.00  0.00           C  
ATOM   2688  C   VAL A 350     -10.171  42.280  15.781  0.00  0.00           C  
ATOM   2689  O   VAL A 350     -11.262  42.070  15.216  0.00  0.00           O  
ATOM   2690  CB  VAL A 350     -11.192  44.218  16.904  0.00  0.00           C  
ATOM   2691  CG1 VAL A 350     -11.524  44.702  18.316  0.00  0.00           C  
ATOM   2692  CG2 VAL A 350     -10.830  45.390  16.007  0.00  0.00           C  
ATOM   2693  N   ALA A 351      -9.013  41.803  15.285  0.00  0.00           N  
ATOM   2694  CA  ALA A 351      -8.876  41.035  14.069  0.00  0.00           C  
ATOM   2695  C   ALA A 351      -9.823  39.841  14.066  0.00  0.00           C  
ATOM   2696  O   ALA A 351     -10.366  39.523  13.039  0.00  0.00           O  
ATOM   2697  CB  ALA A 351      -7.392  40.470  13.896  0.00  0.00           C  
ATOM   2698  N   PHE A 352      -9.877  39.060  15.125  0.00  0.00           N  
ATOM   2699  CA  PHE A 352     -10.676  37.881  15.272  0.00  0.00           C  
ATOM   2700  C   PHE A 352     -12.110  38.084  15.735  0.00  0.00           C  
ATOM   2701  O   PHE A 352     -12.984  37.181  15.643  0.00  0.00           O  
ATOM   2702  CB  PHE A 352      -9.916  36.857  16.096  0.00  0.00           C  
ATOM   2703  CG  PHE A 352      -8.489  36.619  15.496  0.00  0.00           C  
ATOM   2704  CD1 PHE A 352      -7.378  37.227  16.155  0.00  0.00           C  
ATOM   2705  CE1 PHE A 352      -6.087  37.119  15.729  0.00  0.00           C  
ATOM   2706  CZ  PHE A 352      -5.864  36.329  14.631  0.00  0.00           C  
ATOM   2707  CD2 PHE A 352      -8.290  35.750  14.466  0.00  0.00           C  
ATOM   2708  CE2 PHE A 352      -6.923  35.620  14.006  0.00  0.00           C  
ATOM   2709  N   ARG A 353     -12.374  39.361  16.205  0.00  0.00           N  
ATOM   2710  CA  ARG A 353     -13.689  39.790  16.723  0.00  0.00           C  
ATOM   2711  C   ARG A 353     -14.511  40.804  15.820  0.00  0.00           C  
ATOM   2712  O   ARG A 353     -15.742  40.848  15.864  0.00  0.00           O  
ATOM   2713  CB  ARG A 353     -13.425  40.399  18.055  0.00  0.00           C  
ATOM   2714  CG  ARG A 353     -14.651  41.049  18.828  0.00  0.00           C  
ATOM   2715  CD  ARG A 353     -14.434  41.004  20.357  0.00  0.00           C  
ATOM   2716  NE  ARG A 353     -13.478  41.873  20.964  0.00  0.00           N  
ATOM   2717  CZ  ARG A 353     -12.268  41.547  21.296  0.00  0.00           C  
ATOM   2718  NH1 ARG A 353     -11.750  40.348  21.409  0.00  0.00           N  
ATOM   2719  NH2 ARG A 353     -11.517  42.563  21.380  0.00  0.00           N  
ATOM   2720  N   GLY A 354     -13.819  41.406  14.817  0.00  0.00           N  
ATOM   2721  CA  GLY A 354     -14.265  42.476  13.926  0.00  0.00           C  
ATOM   2722  C   GLY A 354     -14.711  43.683  14.711  0.00  0.00           C  
ATOM   2723  O   GLY A 354     -14.745  43.706  15.954  0.00  0.00           O  
ATOM   2724  N   ASP A 355     -14.983  44.777  13.963  0.00  0.00           N  
ATOM   2725  CA  ASP A 355     -15.613  45.931  14.495  0.00  0.00           C  
ATOM   2726  C   ASP A 355     -16.878  46.492  13.733  0.00  0.00           C  
ATOM   2727  O   ASP A 355     -16.861  46.840  12.588  0.00  0.00           O  
ATOM   2728  CB  ASP A 355     -14.519  47.033  14.692  0.00  0.00           C  
ATOM   2729  CG  ASP A 355     -14.984  48.304  15.348  0.00  0.00           C  
ATOM   2730  OD1 ASP A 355     -14.465  49.361  14.893  0.00  0.00           O  
ATOM   2731  OD2 ASP A 355     -16.031  48.294  16.070  0.00  0.00           O  
ATOM   2732  N   SER A 356     -18.035  46.557  14.434  0.00  0.00           N  
ATOM   2733  CA  SER A 356     -19.300  47.039  13.870  0.00  0.00           C  
ATOM   2734  C   SER A 356     -19.474  48.579  13.857  0.00  0.00           C  
ATOM   2735  O   SER A 356     -20.313  49.144  13.197  0.00  0.00           O  
ATOM   2736  CB  SER A 356     -20.513  46.476  14.650  0.00  0.00           C  
ATOM   2737  OG  SER A 356     -20.467  45.094  14.398  0.00  0.00           O  
ATOM   2738  N   PHE A 357     -18.621  49.280  14.623  0.00  0.00           N  
ATOM   2739  CA  PHE A 357     -18.487  50.732  14.580  0.00  0.00           C  
ATOM   2740  C   PHE A 357     -17.605  51.303  13.402  0.00  0.00           C  
ATOM   2741  O   PHE A 357     -17.553  52.509  13.161  0.00  0.00           O  
ATOM   2742  CB  PHE A 357     -17.843  51.171  15.915  0.00  0.00           C  
ATOM   2743  CG  PHE A 357     -18.106  52.644  16.373  0.00  0.00           C  
ATOM   2744  CD1 PHE A 357     -19.331  53.072  16.830  0.00  0.00           C  
ATOM   2745  CE1 PHE A 357     -19.495  54.396  17.348  0.00  0.00           C  
ATOM   2746  CZ  PHE A 357     -18.429  55.272  17.453  0.00  0.00           C  
ATOM   2747  CD2 PHE A 357     -17.031  53.501  16.519  0.00  0.00           C  
ATOM   2748  CE2 PHE A 357     -17.171  54.798  17.022  0.00  0.00           C  
ATOM   2749  N   THR A 358     -16.991  50.398  12.568  0.00  0.00           N  
ATOM   2750  CA  THR A 358     -16.201  50.723  11.324  0.00  0.00           C  
ATOM   2751  C   THR A 358     -16.511  49.755  10.135  0.00  0.00           C  
ATOM   2752  O   THR A 358     -15.842  49.868   9.107  0.00  0.00           O  
ATOM   2753  CB  THR A 358     -14.732  50.659  11.692  0.00  0.00           C  
ATOM   2754  OG1 THR A 358     -14.383  49.321  12.238  0.00  0.00           O  
ATOM   2755  CG2 THR A 358     -14.287  51.721  12.654  0.00  0.00           C  
ATOM   2756  N   HIS A 359     -17.512  48.887  10.301  0.00  0.00           N  
ATOM   2757  CA  HIS A 359     -17.948  47.794   9.389  0.00  0.00           C  
ATOM   2758  C   HIS A 359     -16.827  46.870   8.928  0.00  0.00           C  
ATOM   2759  O   HIS A 359     -16.549  46.580   7.729  0.00  0.00           O  
ATOM   2760  CB  HIS A 359     -18.798  48.447   8.224  0.00  0.00           C  
ATOM   2761  ND1 HIS A 359     -20.750  49.053   9.796  0.00  0.00           N  
ATOM   2762  CG  HIS A 359     -19.849  49.348   8.766  0.00  0.00           C  
ATOM   2763  CE1 HIS A 359     -21.449  50.164  10.029  0.00  0.00           C  
ATOM   2764  NE2 HIS A 359     -21.057  51.175   9.208  0.00  0.00           N  
ATOM   2765  CD2 HIS A 359     -20.035  50.623   8.362  0.00  0.00           C  
ATOM   2766  N   THR A 360     -16.127  46.372   9.914  0.00  0.00           N  
ATOM   2767  CA  THR A 360     -14.889  45.684   9.713  0.00  0.00           C  
ATOM   2768  C   THR A 360     -15.023  44.234  10.068  0.00  0.00           C  
ATOM   2769  O   THR A 360     -15.022  43.904  11.209  0.00  0.00           O  
ATOM   2770  CB  THR A 360     -13.789  46.373  10.637  0.00  0.00           C  
ATOM   2771  OG1 THR A 360     -13.613  47.684  10.120  0.00  0.00           O  
ATOM   2772  CG2 THR A 360     -12.420  45.757  10.689  0.00  0.00           C  
ATOM   2773  N   PRO A 361     -15.037  43.330   9.050  0.00  0.00           N  
ATOM   2774  CA  PRO A 361     -15.180  41.868   9.190  0.00  0.00           C  
ATOM   2775  C   PRO A 361     -14.033  41.236   9.990  0.00  0.00           C  
ATOM   2776  O   PRO A 361     -12.868  41.582   9.731  0.00  0.00           O  
ATOM   2777  CD  PRO A 361     -15.190  43.696   7.646  0.00  0.00           C  
ATOM   2778  CB  PRO A 361     -15.169  41.315   7.745  0.00  0.00           C  
ATOM   2779  CG  PRO A 361     -15.696  42.483   6.900  0.00  0.00           C  
ATOM   2780  N   PRO A 362     -14.275  40.155  10.787  0.00  0.00           N  
ATOM   2781  CA  PRO A 362     -13.220  39.435  11.410  0.00  0.00           C  
ATOM   2782  C   PRO A 362     -12.366  38.623  10.428  0.00  0.00           C  
ATOM   2783  O   PRO A 362     -12.700  38.369   9.275  0.00  0.00           O  
ATOM   2784  CD  PRO A 362     -15.532  39.367  10.883  0.00  0.00           C  
ATOM   2785  CB  PRO A 362     -13.937  38.303  12.272  0.00  0.00           C  
ATOM   2786  CG  PRO A 362     -15.111  37.969  11.292  0.00  0.00           C  
ATOM   2787  N   LEU A 363     -11.263  38.130  10.978  0.00  0.00           N  
ATOM   2788  CA  LEU A 363     -10.513  36.959  10.516  0.00  0.00           C  
ATOM   2789  C   LEU A 363     -10.926  35.744  11.407  0.00  0.00           C  
ATOM   2790  O   LEU A 363     -11.117  35.811  12.641  0.00  0.00           O  
ATOM   2791  CB  LEU A 363      -8.981  37.177  10.625  0.00  0.00           C  
ATOM   2792  CG  LEU A 363      -8.031  35.999  10.322  0.00  0.00           C  
ATOM   2793  CD1 LEU A 363      -8.276  35.497   8.908  0.00  0.00           C  
ATOM   2794  CD2 LEU A 363      -6.589  36.534  10.342  0.00  0.00           C  
ATOM   2795  N   ASP A 364     -11.046  34.549  10.819  0.00  0.00           N  
ATOM   2796  CA  ASP A 364     -11.300  33.276  11.357  0.00  0.00           C  
ATOM   2797  C   ASP A 364     -10.041  32.659  11.986  0.00  0.00           C  
ATOM   2798  O   ASP A 364      -8.972  32.565  11.293  0.00  0.00           O  
ATOM   2799  CB  ASP A 364     -11.941  32.433  10.230  0.00  0.00           C  
ATOM   2800  CG  ASP A 364     -12.467  31.030  10.697  0.00  0.00           C  
ATOM   2801  OD1 ASP A 364     -13.614  31.109  11.293  0.00  0.00           O  
ATOM   2802  OD2 ASP A 364     -11.707  30.009  10.588  0.00  0.00           O  
ATOM   2803  N   PRO A 365     -10.205  32.068  13.152  0.00  0.00           N  
ATOM   2804  CA  PRO A 365      -9.140  31.259  13.803  0.00  0.00           C  
ATOM   2805  C   PRO A 365      -8.592  29.958  13.197  0.00  0.00           C  
ATOM   2806  O   PRO A 365      -7.679  29.426  13.850  0.00  0.00           O  
ATOM   2807  CD  PRO A 365     -11.314  32.214  14.101  0.00  0.00           C  
ATOM   2808  CB  PRO A 365      -9.682  30.974  15.174  0.00  0.00           C  
ATOM   2809  CG  PRO A 365     -10.651  32.117  15.437  0.00  0.00           C  
ATOM   2810  N   GLN A 366      -9.154  29.515  12.052  0.00  0.00           N  
ATOM   2811  CA  GLN A 366      -8.646  28.405  11.261  0.00  0.00           C  
ATOM   2812  C   GLN A 366      -8.278  28.789   9.805  0.00  0.00           C  
ATOM   2813  O   GLN A 366      -7.758  28.037   8.998  0.00  0.00           O  
ATOM   2814  CB  GLN A 366      -9.746  27.264  11.224  0.00  0.00           C  
ATOM   2815  CG  GLN A 366      -9.870  26.491  12.562  0.00  0.00           C  
ATOM   2816  CD  GLN A 366     -10.573  25.175  12.510  0.00  0.00           C  
ATOM   2817  OE1 GLN A 366     -11.099  24.749  11.494  0.00  0.00           O  
ATOM   2818  NE2 GLN A 366     -10.656  24.459  13.672  0.00  0.00           N  
ATOM   2819  N   GLU A 367      -8.362  30.069   9.364  0.00  0.00           N  
ATOM   2820  CA  GLU A 367      -7.742  30.624   8.174  0.00  0.00           C  
ATOM   2821  C   GLU A 367      -6.361  31.161   8.505  0.00  0.00           C  
ATOM   2822  O   GLU A 367      -5.563  31.300   7.582  0.00  0.00           O  
ATOM   2823  CB  GLU A 367      -8.674  31.646   7.484  0.00  0.00           C  
ATOM   2824  CG  GLU A 367     -10.058  31.033   7.220  0.00  0.00           C  
ATOM   2825  CD  GLU A 367     -10.007  29.917   6.156  0.00  0.00           C  
ATOM   2826  OE1 GLU A 367     -10.037  30.358   4.955  0.00  0.00           O  
ATOM   2827  OE2 GLU A 367      -9.867  28.721   6.488  0.00  0.00           O  
ATOM   2828  N   LEU A 368      -6.076  31.510   9.778  0.00  0.00           N  
ATOM   2829  CA  LEU A 368      -4.771  32.160  10.330  0.00  0.00           C  
ATOM   2830  C   LEU A 368      -3.432  31.681   9.669  0.00  0.00           C  
ATOM   2831  O   LEU A 368      -2.529  32.490   9.577  0.00  0.00           O  
ATOM   2832  CB  LEU A 368      -4.842  32.260  11.912  0.00  0.00           C  
ATOM   2833  CG  LEU A 368      -3.738  33.152  12.564  0.00  0.00           C  
ATOM   2834  CD1 LEU A 368      -3.798  34.579  12.112  0.00  0.00           C  
ATOM   2835  CD2 LEU A 368      -4.101  33.165  14.066  0.00  0.00           C  
ATOM   2836  N   ASP A 369      -3.309  30.398   9.396  0.00  0.00           N  
ATOM   2837  CA  ASP A 369      -2.052  29.698   9.026  0.00  0.00           C  
ATOM   2838  C   ASP A 369      -1.768  29.838   7.543  0.00  0.00           C  
ATOM   2839  O   ASP A 369      -0.736  29.333   7.180  0.00  0.00           O  
ATOM   2840  CB  ASP A 369      -2.052  28.201   9.482  0.00  0.00           C  
ATOM   2841  CG  ASP A 369      -2.828  28.059  10.774  0.00  0.00           C  
ATOM   2842  OD1 ASP A 369      -2.144  28.178  11.808  0.00  0.00           O  
ATOM   2843  OD2 ASP A 369      -4.086  27.960  10.731  0.00  0.00           O  
ATOM   2844  N   ILE A 370      -2.610  30.367   6.654  0.00  0.00           N  
ATOM   2845  CA  ILE A 370      -2.386  30.594   5.197  0.00  0.00           C  
ATOM   2846  C   ILE A 370      -1.087  31.366   5.019  0.00  0.00           C  
ATOM   2847  O   ILE A 370      -0.507  31.260   3.897  0.00  0.00           O  
ATOM   2848  CB  ILE A 370      -3.595  31.234   4.540  0.00  0.00           C  
ATOM   2849  CG2 ILE A 370      -3.342  31.851   3.118  0.00  0.00           C  
ATOM   2850  CG1 ILE A 370      -4.731  30.183   4.404  0.00  0.00           C  
ATOM   2851  CD  ILE A 370      -6.102  30.850   4.375  0.00  0.00           C  
ATOM   2852  N   LEU A 371      -0.583  32.079   6.053  0.00  0.00           N  
ATOM   2853  CA  LEU A 371       0.669  32.841   6.091  0.00  0.00           C  
ATOM   2854  C   LEU A 371       2.009  32.061   6.317  0.00  0.00           C  
ATOM   2855  O   LEU A 371       3.132  32.605   6.051  0.00  0.00           O  
ATOM   2856  CB  LEU A 371       0.499  33.945   7.172  0.00  0.00           C  
ATOM   2857  CG  LEU A 371      -0.384  35.091   6.666  0.00  0.00           C  
ATOM   2858  CD1 LEU A 371      -1.101  35.716   7.859  0.00  0.00           C  
ATOM   2859  CD2 LEU A 371       0.419  36.177   6.034  0.00  0.00           C  
ATOM   2860  N   LYS A 372       1.933  30.782   6.701  0.00  0.00           N  
ATOM   2861  CA  LYS A 372       3.061  29.901   7.021  0.00  0.00           C  
ATOM   2862  C   LYS A 372       4.031  29.612   5.886  0.00  0.00           C  
ATOM   2863  O   LYS A 372       5.014  28.915   6.088  0.00  0.00           O  
ATOM   2864  CB  LYS A 372       2.452  28.641   7.588  0.00  0.00           C  
ATOM   2865  CG  LYS A 372       3.503  27.790   8.373  0.00  0.00           C  
ATOM   2866  CD  LYS A 372       2.866  26.587   8.946  0.00  0.00           C  
ATOM   2867  CE  LYS A 372       3.714  25.669   9.770  0.00  0.00           C  
ATOM   2868  NZ  LYS A 372       3.059  24.323   9.824  0.00  0.00           N  
ATOM   2869  N   THR A 373       3.779  30.075   4.622  0.00  0.00           N  
ATOM   2870  CA  THR A 373       4.623  29.731   3.463  0.00  0.00           C  
ATOM   2871  C   THR A 373       5.133  31.022   2.759  0.00  0.00           C  
ATOM   2872  O   THR A 373       5.669  30.998   1.685  0.00  0.00           O  
ATOM   2873  CB  THR A 373       3.861  28.867   2.386  0.00  0.00           C  
ATOM   2874  OG1 THR A 373       2.669  29.443   2.051  0.00  0.00           O  
ATOM   2875  CG2 THR A 373       3.610  27.433   3.040  0.00  0.00           C  
ATOM   2876  N   VAL A 374       5.060  32.147   3.470  0.00  0.00           N  
ATOM   2877  CA  VAL A 374       5.782  33.340   3.327  0.00  0.00           C  
ATOM   2878  C   VAL A 374       7.055  33.166   4.062  0.00  0.00           C  
ATOM   2879  O   VAL A 374       7.065  32.803   5.227  0.00  0.00           O  
ATOM   2880  CB  VAL A 374       5.053  34.627   3.724  0.00  0.00           C  
ATOM   2881  CG1 VAL A 374       5.810  35.933   4.001  0.00  0.00           C  
ATOM   2882  CG2 VAL A 374       4.015  34.966   2.639  0.00  0.00           C  
ATOM   2883  N   LYS A 375       8.196  33.571   3.412  0.00  0.00           N  
ATOM   2884  CA  LYS A 375       9.570  33.632   3.996  0.00  0.00           C  
ATOM   2885  C   LYS A 375      10.124  35.038   4.200  0.00  0.00           C  
ATOM   2886  O   LYS A 375      11.214  35.047   4.792  0.00  0.00           O  
ATOM   2887  CB  LYS A 375      10.501  32.936   2.990  0.00  0.00           C  
ATOM   2888  CG  LYS A 375      10.331  31.434   2.930  0.00  0.00           C  
ATOM   2889  CD  LYS A 375      11.438  30.575   2.313  0.00  0.00           C  
ATOM   2890  CE  LYS A 375      10.934  29.147   1.935  0.00  0.00           C  
ATOM   2891  NZ  LYS A 375      12.048  28.191   1.429  0.00  0.00           N  
ATOM   2892  N   GLU A 376       9.481  36.109   3.717  0.00  0.00           N  
ATOM   2893  CA  GLU A 376      10.071  37.418   3.625  0.00  0.00           C  
ATOM   2894  C   GLU A 376       9.032  38.449   3.902  0.00  0.00           C  
ATOM   2895  O   GLU A 376       7.870  38.440   3.322  0.00  0.00           O  
ATOM   2896  CB  GLU A 376      10.703  37.553   2.222  0.00  0.00           C  
ATOM   2897  CG  GLU A 376      11.049  38.917   1.664  0.00  0.00           C  
ATOM   2898  CD  GLU A 376      11.586  38.911   0.235  0.00  0.00           C  
ATOM   2899  OE1 GLU A 376      11.760  37.885  -0.383  0.00  0.00           O  
ATOM   2900  OE2 GLU A 376      11.938  40.002  -0.234  0.00  0.00           O  
ATOM   2901  N   ILE A 377       9.401  39.391   4.800  0.00  0.00           N  
ATOM   2902  CA  ILE A 377       8.595  40.670   4.992  0.00  0.00           C  
ATOM   2903  C   ILE A 377       9.458  41.875   4.676  0.00  0.00           C  
ATOM   2904  O   ILE A 377      10.576  42.078   5.086  0.00  0.00           O  
ATOM   2905  CB  ILE A 377       7.918  40.891   6.433  0.00  0.00           C  
ATOM   2906  CG2 ILE A 377       7.131  42.227   6.398  0.00  0.00           C  
ATOM   2907  CG1 ILE A 377       6.995  39.735   6.599  0.00  0.00           C  
ATOM   2908  CD  ILE A 377       6.361  39.675   7.952  0.00  0.00           C  
ATOM   2909  N   THR A 378       8.933  42.763   3.821  0.00  0.00           N  
ATOM   2910  CA  THR A 378       9.621  43.900   3.273  0.00  0.00           C  
ATOM   2911  C   THR A 378       9.572  45.132   4.207  0.00  0.00           C  
ATOM   2912  O   THR A 378      10.442  45.952   4.212  0.00  0.00           O  
ATOM   2913  CB  THR A 378       9.185  44.175   1.856  0.00  0.00           C  
ATOM   2914  OG1 THR A 378       9.497  43.026   1.159  0.00  0.00           O  
ATOM   2915  CG2 THR A 378      10.066  45.316   1.274  0.00  0.00           C  
ATOM   2916  N   GLY A 379       8.542  45.177   5.033  0.00  0.00           N  
ATOM   2917  CA  GLY A 379       8.239  46.205   6.100  0.00  0.00           C  
ATOM   2918  C   GLY A 379       8.449  45.697   7.503  0.00  0.00           C  
ATOM   2919  O   GLY A 379       9.378  44.895   7.742  0.00  0.00           O  
ATOM   2920  N   PHE A 380       7.637  46.039   8.479  0.00  0.00           N  
ATOM   2921  CA  PHE A 380       7.619  45.569   9.878  0.00  0.00           C  
ATOM   2922  C   PHE A 380       6.565  44.462  10.156  0.00  0.00           C  
ATOM   2923  O   PHE A 380       5.718  44.180   9.303  0.00  0.00           O  
ATOM   2924  CB  PHE A 380       7.229  46.719  10.883  0.00  0.00           C  
ATOM   2925  CG  PHE A 380       5.850  47.451  10.744  0.00  0.00           C  
ATOM   2926  CD1 PHE A 380       4.674  46.873  11.305  0.00  0.00           C  
ATOM   2927  CE1 PHE A 380       3.418  47.493  11.214  0.00  0.00           C  
ATOM   2928  CZ  PHE A 380       3.360  48.688  10.528  0.00  0.00           C  
ATOM   2929  CD2 PHE A 380       5.712  48.613  10.045  0.00  0.00           C  
ATOM   2930  CE2 PHE A 380       4.444  49.284   9.860  0.00  0.00           C  
ATOM   2931  N   LEU A 381       6.607  43.744  11.215  0.00  0.00           N  
ATOM   2932  CA  LEU A 381       5.705  42.701  11.632  0.00  0.00           C  
ATOM   2933  C   LEU A 381       5.026  43.085  12.946  0.00  0.00           C  
ATOM   2934  O   LEU A 381       5.714  43.324  13.986  0.00  0.00           O  
ATOM   2935  CB  LEU A 381       6.516  41.342  11.721  0.00  0.00           C  
ATOM   2936  CG  LEU A 381       5.716  40.210  12.446  0.00  0.00           C  
ATOM   2937  CD1 LEU A 381       4.511  39.686  11.672  0.00  0.00           C  
ATOM   2938  CD2 LEU A 381       6.627  39.031  12.917  0.00  0.00           C  
ATOM   2939  N   LEU A 382       3.703  43.114  13.118  0.00  0.00           N  
ATOM   2940  CA  LEU A 382       2.924  43.533  14.269  0.00  0.00           C  
ATOM   2941  C   LEU A 382       1.666  42.704  14.620  0.00  0.00           C  
ATOM   2942  O   LEU A 382       0.711  42.528  13.825  0.00  0.00           O  
ATOM   2943  CB  LEU A 382       2.560  45.043  13.966  0.00  0.00           C  
ATOM   2944  CG  LEU A 382       1.318  45.731  14.747  0.00  0.00           C  
ATOM   2945  CD1 LEU A 382       1.599  46.034  16.296  0.00  0.00           C  
ATOM   2946  CD2 LEU A 382       1.066  47.062  14.097  0.00  0.00           C  
ATOM   2947  N   ILE A 383       1.596  42.155  15.808  0.00  0.00           N  
ATOM   2948  CA  ILE A 383       0.495  41.277  16.258  0.00  0.00           C  
ATOM   2949  C   ILE A 383      -0.050  41.858  17.548  0.00  0.00           C  
ATOM   2950  O   ILE A 383       0.627  41.959  18.538  0.00  0.00           O  
ATOM   2951  CB  ILE A 383       1.097  39.885  16.467  0.00  0.00           C  
ATOM   2952  CG2 ILE A 383      -0.142  38.915  16.736  0.00  0.00           C  
ATOM   2953  CG1 ILE A 383       1.903  39.202  15.272  0.00  0.00           C  
ATOM   2954  CD  ILE A 383       3.410  39.552  15.174  0.00  0.00           C  
ATOM   2955  N   GLN A 384      -1.390  42.071  17.489  0.00  0.00           N  
ATOM   2956  CA  GLN A 384      -2.095  42.847  18.578  0.00  0.00           C  
ATOM   2957  C   GLN A 384      -3.129  41.915  19.265  0.00  0.00           C  
ATOM   2958  O   GLN A 384      -3.646  42.257  20.337  0.00  0.00           O  
ATOM   2959  CB  GLN A 384      -2.748  44.105  18.005  0.00  0.00           C  
ATOM   2960  CG  GLN A 384      -1.786  45.181  17.439  0.00  0.00           C  
ATOM   2961  CD  GLN A 384      -2.491  46.342  16.738  0.00  0.00           C  
ATOM   2962  OE1 GLN A 384      -2.884  46.268  15.583  0.00  0.00           O  
ATOM   2963  NE2 GLN A 384      -2.591  47.517  17.374  0.00  0.00           N  
ATOM   2964  N   ALA A 385      -3.489  40.728  18.718  0.00  0.00           N  
ATOM   2965  CA  ALA A 385      -4.237  39.715  19.333  0.00  0.00           C  
ATOM   2966  C   ALA A 385      -3.955  38.314  18.770  0.00  0.00           C  
ATOM   2967  O   ALA A 385      -3.328  38.238  17.687  0.00  0.00           O  
ATOM   2968  CB  ALA A 385      -5.730  40.138  19.102  0.00  0.00           C  
ATOM   2969  N   TRP A 386      -4.488  37.183  19.334  0.00  0.00           N  
ATOM   2970  CA  TRP A 386      -4.407  35.896  18.782  0.00  0.00           C  
ATOM   2971  C   TRP A 386      -5.455  34.977  19.342  0.00  0.00           C  
ATOM   2972  O   TRP A 386      -6.017  35.242  20.413  0.00  0.00           O  
ATOM   2973  CB  TRP A 386      -3.049  35.209  19.109  0.00  0.00           C  
ATOM   2974  CG  TRP A 386      -2.476  34.210  18.189  0.00  0.00           C  
ATOM   2975  CD1 TRP A 386      -2.192  32.913  18.624  0.00  0.00           C  
ATOM   2976  NE1 TRP A 386      -1.523  32.269  17.589  0.00  0.00           N  
ATOM   2977  CE2 TRP A 386      -1.260  33.149  16.547  0.00  0.00           C  
ATOM   2978  CD2 TRP A 386      -1.873  34.392  16.855  0.00  0.00           C  
ATOM   2979  CE3 TRP A 386      -1.684  35.453  15.922  0.00  0.00           C  
ATOM   2980  CZ3 TRP A 386      -0.995  35.314  14.719  0.00  0.00           C  
ATOM   2981  CZ2 TRP A 386      -0.495  32.985  15.374  0.00  0.00           C  
ATOM   2982  CH2 TRP A 386      -0.413  34.073  14.435  0.00  0.00           C  
ATOM   2983  N   PRO A 387      -5.864  33.869  18.668  0.00  0.00           N  
ATOM   2984  CA  PRO A 387      -7.009  33.050  19.128  0.00  0.00           C  
ATOM   2985  C   PRO A 387      -6.793  32.431  20.586  0.00  0.00           C  
ATOM   2986  O   PRO A 387      -5.642  32.233  20.996  0.00  0.00           O  
ATOM   2987  CD  PRO A 387      -5.558  33.487  17.292  0.00  0.00           C  
ATOM   2988  CB  PRO A 387      -7.317  32.019  18.057  0.00  0.00           C  
ATOM   2989  CG  PRO A 387      -6.803  32.699  16.787  0.00  0.00           C  
ATOM   2990  N   GLU A 388      -7.926  32.271  21.317  0.00  0.00           N  
ATOM   2991  CA  GLU A 388      -7.974  31.546  22.548  0.00  0.00           C  
ATOM   2992  C   GLU A 388      -7.338  30.151  22.604  0.00  0.00           C  
ATOM   2993  O   GLU A 388      -6.819  29.643  23.633  0.00  0.00           O  
ATOM   2994  CB  GLU A 388      -9.470  31.349  22.979  0.00  0.00           C  
ATOM   2995  CG  GLU A 388      -9.759  30.901  24.452  0.00  0.00           C  
ATOM   2996  CD  GLU A 388     -11.205  31.198  24.815  0.00  0.00           C  
ATOM   2997  OE1 GLU A 388     -12.137  30.401  24.475  0.00  0.00           O  
ATOM   2998  OE2 GLU A 388     -11.475  32.272  25.476  0.00  0.00           O  
ATOM   2999  N   ASN A 389      -7.151  29.517  21.411  0.00  0.00           N  
ATOM   3000  CA  ASN A 389      -6.803  28.069  21.370  0.00  0.00           C  
ATOM   3001  C   ASN A 389      -5.358  27.685  20.883  0.00  0.00           C  
ATOM   3002  O   ASN A 389      -5.071  26.619  20.404  0.00  0.00           O  
ATOM   3003  CB  ASN A 389      -8.002  27.403  20.582  0.00  0.00           C  
ATOM   3004  CG  ASN A 389      -9.302  27.280  21.416  0.00  0.00           C  
ATOM   3005  OD1 ASN A 389     -10.290  27.799  21.004  0.00  0.00           O  
ATOM   3006  ND2 ASN A 389      -9.243  26.646  22.516  0.00  0.00           N  
ATOM   3007  N   ARG A 390      -4.423  28.664  21.078  0.00  0.00           N  
ATOM   3008  CA  ARG A 390      -3.082  28.700  20.441  0.00  0.00           C  
ATOM   3009  C   ARG A 390      -1.987  29.255  21.328  0.00  0.00           C  
ATOM   3010  O   ARG A 390      -2.143  30.153  22.138  0.00  0.00           O  
ATOM   3011  CB  ARG A 390      -3.167  29.451  19.129  0.00  0.00           C  
ATOM   3012  CG  ARG A 390      -3.859  28.752  18.036  0.00  0.00           C  
ATOM   3013  CD  ARG A 390      -4.124  29.706  16.854  0.00  0.00           C  
ATOM   3014  NE  ARG A 390      -4.393  28.949  15.676  0.00  0.00           N  
ATOM   3015  CZ  ARG A 390      -3.871  28.928  14.506  0.00  0.00           C  
ATOM   3016  NH1 ARG A 390      -2.709  29.434  14.324  0.00  0.00           N  
ATOM   3017  NH2 ARG A 390      -4.634  28.546  13.507  0.00  0.00           N  
ATOM   3018  N   THR A 391      -0.746  28.738  21.190  0.00  0.00           N  
ATOM   3019  CA  THR A 391       0.368  29.255  22.076  0.00  0.00           C  
ATOM   3020  C   THR A 391       1.614  29.854  21.328  0.00  0.00           C  
ATOM   3021  O   THR A 391       2.437  30.376  22.046  0.00  0.00           O  
ATOM   3022  CB  THR A 391       0.984  28.090  22.928  0.00  0.00           C  
ATOM   3023  OG1 THR A 391       1.272  26.934  22.191  0.00  0.00           O  
ATOM   3024  CG2 THR A 391       0.048  27.714  23.963  0.00  0.00           C  
ATOM   3025  N   ASP A 392       1.797  29.675  19.980  0.00  0.00           N  
ATOM   3026  CA  ASP A 392       2.919  30.172  19.177  0.00  0.00           C  
ATOM   3027  C   ASP A 392       2.473  30.823  17.852  0.00  0.00           C  
ATOM   3028  O   ASP A 392       1.612  30.242  17.230  0.00  0.00           O  
ATOM   3029  CB  ASP A 392       3.936  28.985  18.892  0.00  0.00           C  
ATOM   3030  CG  ASP A 392       3.245  27.691  18.382  0.00  0.00           C  
ATOM   3031  OD1 ASP A 392       1.963  27.488  18.376  0.00  0.00           O  
ATOM   3032  OD2 ASP A 392       3.951  26.885  17.757  0.00  0.00           O  
ATOM   3033  N   LEU A 393       3.086  31.905  17.390  0.00  0.00           N  
ATOM   3034  CA  LEU A 393       2.919  32.576  16.122  0.00  0.00           C  
ATOM   3035  C   LEU A 393       3.565  31.719  14.952  0.00  0.00           C  
ATOM   3036  O   LEU A 393       4.209  32.231  13.999  0.00  0.00           O  
ATOM   3037  CB  LEU A 393       3.619  33.939  16.276  0.00  0.00           C  
ATOM   3038  CG  LEU A 393       3.150  34.954  17.287  0.00  0.00           C  
ATOM   3039  CD1 LEU A 393       3.925  36.245  17.151  0.00  0.00           C  
ATOM   3040  CD2 LEU A 393       1.673  35.260  17.214  0.00  0.00           C  
ATOM   3041  N   HIS A 394       3.344  30.405  14.956  0.00  0.00           N  
ATOM   3042  CA  HIS A 394       3.819  29.521  13.934  0.00  0.00           C  
ATOM   3043  C   HIS A 394       3.213  29.684  12.557  0.00  0.00           C  
ATOM   3044  O   HIS A 394       3.409  28.813  11.681  0.00  0.00           O  
ATOM   3045  CB  HIS A 394       3.799  28.011  14.419  0.00  0.00           C  
ATOM   3046  ND1 HIS A 394       1.784  26.965  15.616  0.00  0.00           N  
ATOM   3047  CG  HIS A 394       2.501  27.387  14.489  0.00  0.00           C  
ATOM   3048  CE1 HIS A 394       0.659  26.348  15.183  0.00  0.00           C  
ATOM   3049  NE2 HIS A 394       0.717  26.070  13.922  0.00  0.00           N  
ATOM   3050  CD2 HIS A 394       1.859  26.753  13.435  0.00  0.00           C  
ATOM   3051  N   ALA A 395       2.535  30.859  12.344  0.00  0.00           N  
ATOM   3052  CA  ALA A 395       2.064  31.178  10.989  0.00  0.00           C  
ATOM   3053  C   ALA A 395       3.114  32.030  10.325  0.00  0.00           C  
ATOM   3054  O   ALA A 395       3.063  32.396   9.148  0.00  0.00           O  
ATOM   3055  CB  ALA A 395       0.711  31.789  11.223  0.00  0.00           C  
ATOM   3056  N   PHE A 396       4.176  32.434  11.034  0.00  0.00           N  
ATOM   3057  CA  PHE A 396       5.387  33.044  10.596  0.00  0.00           C  
ATOM   3058  C   PHE A 396       6.611  32.100  10.823  0.00  0.00           C  
ATOM   3059  O   PHE A 396       7.737  32.484  11.130  0.00  0.00           O  
ATOM   3060  CB  PHE A 396       5.682  34.375  11.382  0.00  0.00           C  
ATOM   3061  CG  PHE A 396       4.424  35.281  11.500  0.00  0.00           C  
ATOM   3062  CD1 PHE A 396       3.635  35.668  10.416  0.00  0.00           C  
ATOM   3063  CE1 PHE A 396       2.419  36.349  10.542  0.00  0.00           C  
ATOM   3064  CZ  PHE A 396       1.883  36.491  11.869  0.00  0.00           C  
ATOM   3065  CD2 PHE A 396       3.918  35.533  12.842  0.00  0.00           C  
ATOM   3066  CE2 PHE A 396       2.622  36.039  12.987  0.00  0.00           C  
ATOM   3067  N   GLU A 397       6.394  30.764  10.756  0.00  0.00           N  
ATOM   3068  CA  GLU A 397       7.412  29.800  11.210  0.00  0.00           C  
ATOM   3069  C   GLU A 397       8.645  29.775  10.223  0.00  0.00           C  
ATOM   3070  O   GLU A 397       9.747  29.325  10.551  0.00  0.00           O  
ATOM   3071  CB  GLU A 397       6.793  28.404  11.555  0.00  0.00           C  
ATOM   3072  CG  GLU A 397       7.476  27.703  12.717  0.00  0.00           C  
ATOM   3073  CD  GLU A 397       7.184  26.270  12.984  0.00  0.00           C  
ATOM   3074  OE1 GLU A 397       6.930  25.855  14.145  0.00  0.00           O  
ATOM   3075  OE2 GLU A 397       7.367  25.589  11.947  0.00  0.00           O  
ATOM   3076  N   ASN A 398       8.334  30.120   8.988  0.00  0.00           N  
ATOM   3077  CA  ASN A 398       9.352  30.074   7.884  0.00  0.00           C  
ATOM   3078  C   ASN A 398       9.856  31.437   7.522  0.00  0.00           C  
ATOM   3079  O   ASN A 398      10.642  31.589   6.598  0.00  0.00           O  
ATOM   3080  CB  ASN A 398       8.747  29.309   6.694  0.00  0.00           C  
ATOM   3081  CG  ASN A 398       8.380  27.874   7.053  0.00  0.00           C  
ATOM   3082  OD1 ASN A 398       9.262  27.012   7.232  0.00  0.00           O  
ATOM   3083  ND2 ASN A 398       7.160  27.445   7.096  0.00  0.00           N  
ATOM   3084  N   LEU A 399       9.383  32.475   8.175  0.00  0.00           N  
ATOM   3085  CA  LEU A 399       9.786  33.833   7.924  0.00  0.00           C  
ATOM   3086  C   LEU A 399      11.314  34.032   8.466  0.00  0.00           C  
ATOM   3087  O   LEU A 399      11.613  33.948   9.659  0.00  0.00           O  
ATOM   3088  CB  LEU A 399       8.720  34.728   8.481  0.00  0.00           C  
ATOM   3089  CG  LEU A 399       9.249  36.191   8.696  0.00  0.00           C  
ATOM   3090  CD1 LEU A 399       9.629  36.947   7.393  0.00  0.00           C  
ATOM   3091  CD2 LEU A 399       8.234  37.090   9.414  0.00  0.00           C  
ATOM   3092  N   GLU A 400      12.184  34.175   7.491  0.00  0.00           N  
ATOM   3093  CA  GLU A 400      13.679  34.327   7.616  0.00  0.00           C  
ATOM   3094  C   GLU A 400      14.127  35.761   7.484  0.00  0.00           C  
ATOM   3095  O   GLU A 400      15.133  36.126   8.131  0.00  0.00           O  
ATOM   3096  CB  GLU A 400      14.395  33.243   6.772  0.00  0.00           C  
ATOM   3097  CG  GLU A 400      14.140  33.306   5.247  0.00  0.00           C  
ATOM   3098  CD  GLU A 400      14.758  32.047   4.702  0.00  0.00           C  
ATOM   3099  OE1 GLU A 400      15.793  32.177   3.997  0.00  0.00           O  
ATOM   3100  OE2 GLU A 400      14.285  30.930   4.976  0.00  0.00           O  
ATOM   3101  N   ILE A 401      13.466  36.636   6.705  0.00  0.00           N  
ATOM   3102  CA  ILE A 401      14.012  38.006   6.573  0.00  0.00           C  
ATOM   3103  C   ILE A 401      12.967  39.127   6.855  0.00  0.00           C  
ATOM   3104  O   ILE A 401      11.928  39.165   6.167  0.00  0.00           O  
ATOM   3105  CB  ILE A 401      14.655  38.146   5.152  0.00  0.00           C  
ATOM   3106  CG2 ILE A 401      14.021  37.265   4.029  0.00  0.00           C  
ATOM   3107  CG1 ILE A 401      14.887  39.614   4.672  0.00  0.00           C  
ATOM   3108  CD  ILE A 401      15.826  40.418   5.613  0.00  0.00           C  
ATOM   3109  N   ILE A 402      13.127  40.110   7.708  0.00  0.00           N  
ATOM   3110  CA  ILE A 402      12.313  41.308   7.816  0.00  0.00           C  
ATOM   3111  C   ILE A 402      13.252  42.455   7.317  0.00  0.00           C  
ATOM   3112  O   ILE A 402      14.361  42.593   7.833  0.00  0.00           O  
ATOM   3113  CB  ILE A 402      11.881  41.455   9.321  0.00  0.00           C  
ATOM   3114  CG2 ILE A 402      11.058  42.733   9.376  0.00  0.00           C  
ATOM   3115  CG1 ILE A 402      10.924  40.280   9.803  0.00  0.00           C  
ATOM   3116  CD  ILE A 402      10.491  40.460  11.257  0.00  0.00           C  
ATOM   3117  N   ARG A 403      12.866  43.216   6.291  0.00  0.00           N  
ATOM   3118  CA  ARG A 403      13.620  44.242   5.557  0.00  0.00           C  
ATOM   3119  C   ARG A 403      13.436  45.607   6.216  0.00  0.00           C  
ATOM   3120  O   ARG A 403      14.342  46.397   6.109  0.00  0.00           O  
ATOM   3121  CB  ARG A 403      13.257  44.305   4.084  0.00  0.00           C  
ATOM   3122  CG  ARG A 403      13.586  42.988   3.335  0.00  0.00           C  
ATOM   3123  CD  ARG A 403      13.393  43.098   1.799  0.00  0.00           C  
ATOM   3124  NE  ARG A 403      13.561  41.778   1.101  0.00  0.00           N  
ATOM   3125  CZ  ARG A 403      14.696  41.271   0.648  0.00  0.00           C  
ATOM   3126  NH1 ARG A 403      15.880  41.820   0.751  0.00  0.00           N  
ATOM   3127  NH2 ARG A 403      14.717  40.127   0.032  0.00  0.00           N  
ATOM   3128  N   GLY A 404      12.291  45.922   6.785  0.00  0.00           N  
ATOM   3129  CA  GLY A 404      11.953  47.112   7.561  0.00  0.00           C  
ATOM   3130  C   GLY A 404      11.871  48.476   6.725  0.00  0.00           C  
ATOM   3131  O   GLY A 404      12.198  49.533   7.216  0.00  0.00           O  
ATOM   3132  N   ARG A 405      11.444  48.350   5.471  0.00  0.00           N  
ATOM   3133  CA  ARG A 405      11.297  49.526   4.610  0.00  0.00           C  
ATOM   3134  C   ARG A 405      10.183  50.436   4.932  0.00  0.00           C  
ATOM   3135  O   ARG A 405      10.326  51.670   4.810  0.00  0.00           O  
ATOM   3136  CB  ARG A 405      11.109  49.070   3.172  0.00  0.00           C  
ATOM   3137  CG  ARG A 405      12.405  48.304   2.743  0.00  0.00           C  
ATOM   3138  CD  ARG A 405      12.341  48.101   1.223  0.00  0.00           C  
ATOM   3139  NE  ARG A 405      13.406  47.195   0.829  0.00  0.00           N  
ATOM   3140  CZ  ARG A 405      13.486  46.663  -0.364  0.00  0.00           C  
ATOM   3141  NH1 ARG A 405      12.570  46.811  -1.228  0.00  0.00           N  
ATOM   3142  NH2 ARG A 405      14.462  45.821  -0.606  0.00  0.00           N  
ATOM   3143  N   THR A 406       9.056  49.928   5.314  0.00  0.00           N  
ATOM   3144  CA  THR A 406       8.167  50.587   6.274  0.00  0.00           C  
ATOM   3145  C   THR A 406       8.473  50.087   7.703  0.00  0.00           C  
ATOM   3146  O   THR A 406       8.719  48.926   7.834  0.00  0.00           O  
ATOM   3147  CB  THR A 406       6.735  50.187   5.994  0.00  0.00           C  
ATOM   3148  OG1 THR A 406       6.554  48.860   5.553  0.00  0.00           O  
ATOM   3149  CG2 THR A 406       6.130  51.007   4.830  0.00  0.00           C  
ATOM   3150  N   LYS A 407       8.382  50.983   8.673  0.00  0.00           N  
ATOM   3151  CA  LYS A 407       8.583  50.755  10.153  0.00  0.00           C  
ATOM   3152  C   LYS A 407       7.439  51.259  11.009  0.00  0.00           C  
ATOM   3153  O   LYS A 407       6.880  52.278  10.716  0.00  0.00           O  
ATOM   3154  CB  LYS A 407       9.874  51.538  10.623  0.00  0.00           C  
ATOM   3155  CG  LYS A 407      11.072  50.672  10.312  0.00  0.00           C  
ATOM   3156  CD  LYS A 407      12.469  51.290  10.359  0.00  0.00           C  
ATOM   3157  CE  LYS A 407      12.720  52.661   9.769  0.00  0.00           C  
ATOM   3158  NZ  LYS A 407      14.229  53.037   9.886  0.00  0.00           N  
ATOM   3159  N   GLN A 408       7.097  50.494  12.015  0.00  0.00           N  
ATOM   3160  CA  GLN A 408       6.057  50.891  12.963  0.00  0.00           C  
ATOM   3161  C   GLN A 408       6.473  52.067  13.837  0.00  0.00           C  
ATOM   3162  O   GLN A 408       7.634  52.168  14.269  0.00  0.00           O  
ATOM   3163  CB  GLN A 408       5.639  49.652  13.731  0.00  0.00           C  
ATOM   3164  CG  GLN A 408       4.663  49.657  14.918  0.00  0.00           C  
ATOM   3165  CD  GLN A 408       3.378  50.327  14.638  0.00  0.00           C  
ATOM   3166  OE1 GLN A 408       3.038  50.585  13.473  0.00  0.00           O  
ATOM   3167  NE2 GLN A 408       2.588  50.693  15.591  0.00  0.00           N  
ATOM   3168  N   HIS A 409       5.675  53.099  13.962  0.00  0.00           N  
ATOM   3169  CA  HIS A 409       6.063  54.513  14.393  0.00  0.00           C  
ATOM   3170  C   HIS A 409       7.241  55.187  13.654  0.00  0.00           C  
ATOM   3171  O   HIS A 409       7.808  56.231  14.040  0.00  0.00           O  
ATOM   3172  CB  HIS A 409       6.444  54.443  15.937  0.00  0.00           C  
ATOM   3173  ND1 HIS A 409       4.062  54.194  16.808  0.00  0.00           N  
ATOM   3174  CG  HIS A 409       5.341  53.743  16.741  0.00  0.00           C  
ATOM   3175  CE1 HIS A 409       3.325  53.384  17.592  0.00  0.00           C  
ATOM   3176  NE2 HIS A 409       4.074  52.328  17.989  0.00  0.00           N  
ATOM   3177  CD2 HIS A 409       5.356  52.588  17.481  0.00  0.00           C  
ATOM   3178  N   GLY A 410       7.712  54.588  12.518  0.00  0.00           N  
ATOM   3179  CA  GLY A 410       8.935  54.915  11.749  0.00  0.00           C  
ATOM   3180  C   GLY A 410      10.247  54.464  12.476  0.00  0.00           C  
ATOM   3181  O   GLY A 410      11.318  54.982  12.281  0.00  0.00           O  
ATOM   3182  N   GLN A 411      10.155  53.491  13.413  0.00  0.00           N  
ATOM   3183  CA  GLN A 411      11.359  52.907  14.064  0.00  0.00           C  
ATOM   3184  C   GLN A 411      11.354  51.413  14.359  0.00  0.00           C  
ATOM   3185  O   GLN A 411      12.319  50.682  14.013  0.00  0.00           O  
ATOM   3186  CB  GLN A 411      11.596  53.738  15.316  0.00  0.00           C  
ATOM   3187  CG  GLN A 411      12.867  53.395  16.118  0.00  0.00           C  
ATOM   3188  CD  GLN A 411      14.239  53.844  15.513  0.00  0.00           C  
ATOM   3189  OE1 GLN A 411      14.231  54.681  14.627  0.00  0.00           O  
ATOM   3190  NE2 GLN A 411      15.343  53.430  15.962  0.00  0.00           N  
ATOM   3191  N   PHE A 412      10.217  50.892  14.788  0.00  0.00           N  
ATOM   3192  CA  PHE A 412       9.989  49.458  15.116  0.00  0.00           C  
ATOM   3193  C   PHE A 412       9.749  48.538  13.876  0.00  0.00           C  
ATOM   3194  O   PHE A 412       8.878  48.769  13.060  0.00  0.00           O  
ATOM   3195  CB  PHE A 412       8.897  49.182  16.165  0.00  0.00           C  
ATOM   3196  CG  PHE A 412       9.259  49.910  17.459  0.00  0.00           C  
ATOM   3197  CD1 PHE A 412       8.765  51.237  17.687  0.00  0.00           C  
ATOM   3198  CE1 PHE A 412       9.240  52.011  18.778  0.00  0.00           C  
ATOM   3199  CZ  PHE A 412      10.157  51.404  19.699  0.00  0.00           C  
ATOM   3200  CD2 PHE A 412      10.124  49.348  18.425  0.00  0.00           C  
ATOM   3201  CE2 PHE A 412      10.542  50.139  19.527  0.00  0.00           C  
ATOM   3202  N   SER A 413      10.598  47.557  13.690  0.00  0.00           N  
ATOM   3203  CA  SER A 413      10.433  46.537  12.656  0.00  0.00           C  
ATOM   3204  C   SER A 413       9.670  45.313  13.225  0.00  0.00           C  
ATOM   3205  O   SER A 413       9.335  44.470  12.423  0.00  0.00           O  
ATOM   3206  CB  SER A 413      11.718  46.271  11.914  0.00  0.00           C  
ATOM   3207  OG  SER A 413      12.076  47.488  11.383  0.00  0.00           O  
ATOM   3208  N   LEU A 414       9.405  45.210  14.514  0.00  0.00           N  
ATOM   3209  CA  LEU A 414       8.786  44.026  15.093  0.00  0.00           C  
ATOM   3210  C   LEU A 414       8.010  44.443  16.379  0.00  0.00           C  
ATOM   3211  O   LEU A 414       8.582  45.119  17.207  0.00  0.00           O  
ATOM   3212  CB  LEU A 414       9.886  42.965  15.278  0.00  0.00           C  
ATOM   3213  CG  LEU A 414       9.555  41.473  15.514  0.00  0.00           C  
ATOM   3214  CD1 LEU A 414      10.890  40.779  15.708  0.00  0.00           C  
ATOM   3215  CD2 LEU A 414       8.815  41.257  16.855  0.00  0.00           C  
ATOM   3216  N   ALA A 415       6.777  44.079  16.475  0.00  0.00           N  
ATOM   3217  CA  ALA A 415       5.919  44.314  17.601  0.00  0.00           C  
ATOM   3218  C   ALA A 415       5.165  43.086  17.969  0.00  0.00           C  
ATOM   3219  O   ALA A 415       4.464  42.540  17.091  0.00  0.00           O  
ATOM   3220  CB  ALA A 415       5.005  45.450  17.246  0.00  0.00           C  
ATOM   3221  N   VAL A 416       5.230  42.634  19.238  0.00  0.00           N  
ATOM   3222  CA  VAL A 416       4.165  41.746  19.782  0.00  0.00           C  
ATOM   3223  C   VAL A 416       3.562  42.516  20.995  0.00  0.00           C  
ATOM   3224  O   VAL A 416       4.196  42.780  21.965  0.00  0.00           O  
ATOM   3225  CB  VAL A 416       4.682  40.346  20.197  0.00  0.00           C  
ATOM   3226  CG1 VAL A 416       4.721  39.366  19.065  0.00  0.00           C  
ATOM   3227  CG2 VAL A 416       6.081  40.434  20.796  0.00  0.00           C  
ATOM   3228  N   VAL A 417       2.270  42.699  20.995  0.00  0.00           N  
ATOM   3229  CA  VAL A 417       1.505  43.451  22.000  0.00  0.00           C  
ATOM   3230  C   VAL A 417       0.488  42.558  22.641  0.00  0.00           C  
ATOM   3231  O   VAL A 417      -0.390  42.030  21.928  0.00  0.00           O  
ATOM   3232  CB  VAL A 417       0.951  44.685  21.421  0.00  0.00           C  
ATOM   3233  CG1 VAL A 417       0.341  45.675  22.444  0.00  0.00           C  
ATOM   3234  CG2 VAL A 417       1.957  45.549  20.592  0.00  0.00           C  
ATOM   3235  N   SER A 418       0.425  42.467  23.961  0.00  0.00           N  
ATOM   3236  CA  SER A 418      -0.720  42.004  24.817  0.00  0.00           C  
ATOM   3237  C   SER A 418      -1.094  40.539  24.716  0.00  0.00           C  
ATOM   3238  O   SER A 418      -2.028  40.063  25.286  0.00  0.00           O  
ATOM   3239  CB  SER A 418      -1.970  42.982  24.838  0.00  0.00           C  
ATOM   3240  OG  SER A 418      -1.580  44.353  25.167  0.00  0.00           O  
ATOM   3241  N   LEU A 419      -0.247  39.731  24.052  0.00  0.00           N  
ATOM   3242  CA  LEU A 419      -0.567  38.383  23.640  0.00  0.00           C  
ATOM   3243  C   LEU A 419      -0.365  37.430  24.777  0.00  0.00           C  
ATOM   3244  O   LEU A 419       0.313  37.604  25.832  0.00  0.00           O  
ATOM   3245  CB  LEU A 419       0.255  37.991  22.439  0.00  0.00           C  
ATOM   3246  CG  LEU A 419       0.210  38.999  21.320  0.00  0.00           C  
ATOM   3247  CD1 LEU A 419       1.008  38.564  20.131  0.00  0.00           C  
ATOM   3248  CD2 LEU A 419      -1.190  39.257  20.726  0.00  0.00           C  
ATOM   3249  N   ASN A 420      -1.095  36.283  24.692  0.00  0.00           N  
ATOM   3250  CA  ASN A 420      -1.265  35.196  25.649  0.00  0.00           C  
ATOM   3251  C   ASN A 420      -0.345  34.039  25.286  0.00  0.00           C  
ATOM   3252  O   ASN A 420      -0.116  33.228  26.114  0.00  0.00           O  
ATOM   3253  CB  ASN A 420      -2.804  34.838  25.565  0.00  0.00           C  
ATOM   3254  CG  ASN A 420      -3.690  35.833  26.110  0.00  0.00           C  
ATOM   3255  OD1 ASN A 420      -4.428  36.453  25.384  0.00  0.00           O  
ATOM   3256  ND2 ASN A 420      -3.663  36.163  27.383  0.00  0.00           N  
ATOM   3257  N   ILE A 421       0.201  33.978  24.082  0.00  0.00           N  
ATOM   3258  CA  ILE A 421       1.291  33.086  23.640  0.00  0.00           C  
ATOM   3259  C   ILE A 421       2.379  32.736  24.697  0.00  0.00           C  
ATOM   3260  O   ILE A 421       2.892  33.558  25.458  0.00  0.00           O  
ATOM   3261  CB  ILE A 421       1.976  33.499  22.275  0.00  0.00           C  
ATOM   3262  CG2 ILE A 421       0.813  33.608  21.239  0.00  0.00           C  
ATOM   3263  CG1 ILE A 421       2.722  34.872  22.414  0.00  0.00           C  
ATOM   3264  CD  ILE A 421       3.345  35.382  21.125  0.00  0.00           C  
ATOM   3265  N   THR A 422       2.809  31.470  24.677  0.00  0.00           N  
ATOM   3266  CA  THR A 422       3.965  31.048  25.460  0.00  0.00           C  
ATOM   3267  C   THR A 422       5.249  31.027  24.628  0.00  0.00           C  
ATOM   3268  O   THR A 422       6.354  31.090  25.208  0.00  0.00           O  
ATOM   3269  CB  THR A 422       3.700  29.623  26.000  0.00  0.00           C  
ATOM   3270  OG1 THR A 422       3.523  28.742  24.961  0.00  0.00           O  
ATOM   3271  CG2 THR A 422       2.566  29.527  27.019  0.00  0.00           C  
ATOM   3272  N   SER A 423       5.246  31.122  23.258  0.00  0.00           N  
ATOM   3273  CA  SER A 423       6.421  31.251  22.387  0.00  0.00           C  
ATOM   3274  C   SER A 423       6.131  32.303  21.384  0.00  0.00           C  
ATOM   3275  O   SER A 423       5.086  32.377  20.686  0.00  0.00           O  
ATOM   3276  CB  SER A 423       6.810  29.949  21.693  0.00  0.00           C  
ATOM   3277  OG  SER A 423       7.961  30.175  20.899  0.00  0.00           O  
ATOM   3278  N   LEU A 424       7.181  33.084  21.042  0.00  0.00           N  
ATOM   3279  CA  LEU A 424       7.171  34.157  20.027  0.00  0.00           C  
ATOM   3280  C   LEU A 424       7.256  33.583  18.574  0.00  0.00           C  
ATOM   3281  O   LEU A 424       7.053  34.351  17.673  0.00  0.00           O  
ATOM   3282  CB  LEU A 424       8.242  35.130  20.471  0.00  0.00           C  
ATOM   3283  CG  LEU A 424       8.564  36.402  19.639  0.00  0.00           C  
ATOM   3284  CD1 LEU A 424       7.265  37.227  19.463  0.00  0.00           C  
ATOM   3285  CD2 LEU A 424       9.572  37.315  20.324  0.00  0.00           C  
ATOM   3286  N   GLY A 425       7.468  32.263  18.390  0.00  0.00           N  
ATOM   3287  CA  GLY A 425       7.231  31.516  17.152  0.00  0.00           C  
ATOM   3288  C   GLY A 425       8.184  31.760  15.943  0.00  0.00           C  
ATOM   3289  O   GLY A 425       8.007  31.176  14.863  0.00  0.00           O  
ATOM   3290  N   LEU A 426       9.113  32.677  16.088  0.00  0.00           N  
ATOM   3291  CA  LEU A 426      10.112  33.146  15.021  0.00  0.00           C  
ATOM   3292  C   LEU A 426      11.250  32.137  14.658  0.00  0.00           C  
ATOM   3293  O   LEU A 426      12.371  32.594  14.524  0.00  0.00           O  
ATOM   3294  CB  LEU A 426      10.574  34.584  15.276  0.00  0.00           C  
ATOM   3295  CG  LEU A 426       9.442  35.639  15.470  0.00  0.00           C  
ATOM   3296  CD1 LEU A 426       9.932  37.015  15.693  0.00  0.00           C  
ATOM   3297  CD2 LEU A 426       8.438  35.704  14.340  0.00  0.00           C  
ATOM   3298  N   ARG A 427      10.909  30.921  14.490  0.00  0.00           N  
ATOM   3299  CA  ARG A 427      11.829  29.762  14.462  0.00  0.00           C  
ATOM   3300  C   ARG A 427      12.801  29.749  13.268  0.00  0.00           C  
ATOM   3301  O   ARG A 427      13.737  29.010  13.294  0.00  0.00           O  
ATOM   3302  CB  ARG A 427      11.056  28.480  14.699  0.00  0.00           C  
ATOM   3303  CG  ARG A 427      10.444  28.278  16.123  0.00  0.00           C  
ATOM   3304  CD  ARG A 427       9.350  27.130  16.206  0.00  0.00           C  
ATOM   3305  NE  ARG A 427       8.682  27.043  17.501  0.00  0.00           N  
ATOM   3306  CZ  ARG A 427       7.376  26.867  17.612  0.00  0.00           C  
ATOM   3307  NH1 ARG A 427       6.519  26.663  16.663  0.00  0.00           N  
ATOM   3308  NH2 ARG A 427       6.927  26.878  18.815  0.00  0.00           N  
ATOM   3309  N   SER A 428      12.501  30.579  12.270  0.00  0.00           N  
ATOM   3310  CA  SER A 428      13.312  30.686  11.048  0.00  0.00           C  
ATOM   3311  C   SER A 428      13.837  32.064  10.864  0.00  0.00           C  
ATOM   3312  O   SER A 428      14.681  32.270  10.062  0.00  0.00           O  
ATOM   3313  CB  SER A 428      12.548  30.183   9.817  0.00  0.00           C  
ATOM   3314  OG  SER A 428      12.217  28.824   9.910  0.00  0.00           O  
ATOM   3315  N   LEU A 429      13.483  33.092  11.638  0.00  0.00           N  
ATOM   3316  CA  LEU A 429      13.981  34.526  11.533  0.00  0.00           C  
ATOM   3317  C   LEU A 429      15.499  34.618  11.738  0.00  0.00           C  
ATOM   3318  O   LEU A 429      16.030  34.337  12.780  0.00  0.00           O  
ATOM   3319  CB  LEU A 429      13.189  35.441  12.504  0.00  0.00           C  
ATOM   3320  CG  LEU A 429      13.551  36.906  12.562  0.00  0.00           C  
ATOM   3321  CD1 LEU A 429      13.604  37.570  11.104  0.00  0.00           C  
ATOM   3322  CD2 LEU A 429      12.641  37.752  13.365  0.00  0.00           C  
ATOM   3323  N   LYS A 430      16.197  35.037  10.664  0.00  0.00           N  
ATOM   3324  CA  LYS A 430      17.651  35.097  10.680  0.00  0.00           C  
ATOM   3325  C   LYS A 430      18.167  36.526  10.687  0.00  0.00           C  
ATOM   3326  O   LYS A 430      19.272  36.794  11.167  0.00  0.00           O  
ATOM   3327  CB  LYS A 430      18.279  34.226   9.543  0.00  0.00           C  
ATOM   3328  CG  LYS A 430      18.371  32.729   9.900  0.00  0.00           C  
ATOM   3329  CD  LYS A 430      19.060  31.819   8.942  0.00  0.00           C  
ATOM   3330  CE  LYS A 430      18.245  31.709   7.623  0.00  0.00           C  
ATOM   3331  NZ  LYS A 430      18.667  30.611   6.753  0.00  0.00           N  
ATOM   3332  N   GLU A 431      17.340  37.454  10.179  0.00  0.00           N  
ATOM   3333  CA  GLU A 431      17.752  38.832   9.708  0.00  0.00           C  
ATOM   3334  C   GLU A 431      16.710  39.911  10.039  0.00  0.00           C  
ATOM   3335  O   GLU A 431      15.550  39.765   9.784  0.00  0.00           O  
ATOM   3336  CB  GLU A 431      17.895  38.786   8.121  0.00  0.00           C  
ATOM   3337  CG  GLU A 431      19.198  38.224   7.452  0.00  0.00           C  
ATOM   3338  CD  GLU A 431      20.434  38.864   8.007  0.00  0.00           C  
ATOM   3339  OE1 GLU A 431      20.942  39.835   7.391  0.00  0.00           O  
ATOM   3340  OE2 GLU A 431      20.909  38.380   9.015  0.00  0.00           O  
ATOM   3341  N   ILE A 432      17.166  41.013  10.564  0.00  0.00           N  
ATOM   3342  CA  ILE A 432      16.399  42.299  10.601  0.00  0.00           C  
ATOM   3343  C   ILE A 432      17.292  43.371   9.996  0.00  0.00           C  
ATOM   3344  O   ILE A 432      18.100  43.948  10.691  0.00  0.00           O  
ATOM   3345  CB  ILE A 432      16.053  42.590  12.113  0.00  0.00           C  
ATOM   3346  CG2 ILE A 432      15.323  43.925  12.371  0.00  0.00           C  
ATOM   3347  CG1 ILE A 432      15.289  41.440  12.766  0.00  0.00           C  
ATOM   3348  CD  ILE A 432      14.788  41.685  14.260  0.00  0.00           C  
ATOM   3349  N   SER A 433      17.089  43.714   8.721  0.00  0.00           N  
ATOM   3350  CA  SER A 433      18.030  44.604   7.985  0.00  0.00           C  
ATOM   3351  C   SER A 433      17.863  46.093   8.455  0.00  0.00           C  
ATOM   3352  O   SER A 433      18.873  46.790   8.614  0.00  0.00           O  
ATOM   3353  CB  SER A 433      17.763  44.580   6.431  0.00  0.00           C  
ATOM   3354  OG  SER A 433      17.932  43.250   5.991  0.00  0.00           O  
ATOM   3355  N   ASP A 434      16.657  46.549   8.877  0.00  0.00           N  
ATOM   3356  CA  ASP A 434      16.413  47.917   9.479  0.00  0.00           C  
ATOM   3357  C   ASP A 434      15.356  47.905  10.558  0.00  0.00           C  
ATOM   3358  O   ASP A 434      14.453  47.117  10.452  0.00  0.00           O  
ATOM   3359  CB  ASP A 434      16.027  48.885   8.344  0.00  0.00           C  
ATOM   3360  CG  ASP A 434      16.042  50.390   8.658  0.00  0.00           C  
ATOM   3361  OD1 ASP A 434      15.498  51.196   7.900  0.00  0.00           O  
ATOM   3362  OD2 ASP A 434      16.459  50.773   9.756  0.00  0.00           O  
ATOM   3363  N   GLY A 435      15.546  48.752  11.599  0.00  0.00           N  
ATOM   3364  CA  GLY A 435      14.666  49.161  12.679  0.00  0.00           C  
ATOM   3365  C   GLY A 435      14.683  48.206  13.892  0.00  0.00           C  
ATOM   3366  O   GLY A 435      15.498  47.265  13.941  0.00  0.00           O  
ATOM   3367  N   ASP A 436      13.867  48.514  14.911  0.00  0.00           N  
ATOM   3368  CA  ASP A 436      13.908  47.965  16.245  0.00  0.00           C  
ATOM   3369  C   ASP A 436      12.789  47.031  16.603  0.00  0.00           C  
ATOM   3370  O   ASP A 436      11.832  46.884  15.922  0.00  0.00           O  
ATOM   3371  CB  ASP A 436      13.997  49.156  17.180  0.00  0.00           C  
ATOM   3372  CG  ASP A 436      15.262  50.054  17.109  0.00  0.00           C  
ATOM   3373  OD1 ASP A 436      16.311  49.534  16.689  0.00  0.00           O  
ATOM   3374  OD2 ASP A 436      15.175  51.222  17.485  0.00  0.00           O  
ATOM   3375  N   VAL A 437      12.969  46.380  17.772  0.00  0.00           N  
ATOM   3376  CA  VAL A 437      11.999  45.442  18.372  0.00  0.00           C  
ATOM   3377  C   VAL A 437      11.289  45.955  19.631  0.00  0.00           C  
ATOM   3378  O   VAL A 437      11.893  46.465  20.598  0.00  0.00           O  
ATOM   3379  CB  VAL A 437      12.700  44.138  18.707  0.00  0.00           C  
ATOM   3380  CG1 VAL A 437      11.865  43.129  19.467  0.00  0.00           C  
ATOM   3381  CG2 VAL A 437      13.360  43.574  17.434  0.00  0.00           C  
ATOM   3382  N   ILE A 438       9.945  45.726  19.804  0.00  0.00           N  
ATOM   3383  CA  ILE A 438       9.109  46.024  21.033  0.00  0.00           C  
ATOM   3384  C   ILE A 438       8.311  44.852  21.507  0.00  0.00           C  
ATOM   3385  O   ILE A 438       7.409  44.402  20.816  0.00  0.00           O  
ATOM   3386  CB  ILE A 438       8.308  47.332  20.931  0.00  0.00           C  
ATOM   3387  CG2 ILE A 438       7.405  47.383  19.684  0.00  0.00           C  
ATOM   3388  CG1 ILE A 438       7.600  47.767  22.184  0.00  0.00           C  
ATOM   3389  CD  ILE A 438       8.453  47.822  23.433  0.00  0.00           C  
ATOM   3390  N   ILE A 439       8.545  44.363  22.725  0.00  0.00           N  
ATOM   3391  CA  ILE A 439       7.692  43.432  23.357  0.00  0.00           C  
ATOM   3392  C   ILE A 439       6.807  44.013  24.421  0.00  0.00           C  
ATOM   3393  O   ILE A 439       7.279  44.345  25.493  0.00  0.00           O  
ATOM   3394  CB  ILE A 439       8.501  42.291  23.938  0.00  0.00           C  
ATOM   3395  CG2 ILE A 439       7.585  41.307  24.678  0.00  0.00           C  
ATOM   3396  CG1 ILE A 439       9.206  41.393  22.869  0.00  0.00           C  
ATOM   3397  CD  ILE A 439      10.600  41.767  22.338  0.00  0.00           C  
ATOM   3398  N   SER A 440       5.528  44.200  24.192  0.00  0.00           N  
ATOM   3399  CA  SER A 440       4.659  45.040  25.097  0.00  0.00           C  
ATOM   3400  C   SER A 440       3.466  44.267  25.759  0.00  0.00           C  
ATOM   3401  O   SER A 440       2.507  43.808  25.168  0.00  0.00           O  
ATOM   3402  CB  SER A 440       4.024  46.229  24.341  0.00  0.00           C  
ATOM   3403  OG  SER A 440       4.985  47.109  23.939  0.00  0.00           O  
ATOM   3404  N   GLY A 441       3.512  44.182  27.089  0.00  0.00           N  
ATOM   3405  CA  GLY A 441       2.329  43.773  27.901  0.00  0.00           C  
ATOM   3406  C   GLY A 441       1.876  42.259  27.833  0.00  0.00           C  
ATOM   3407  O   GLY A 441       0.700  42.043  28.147  0.00  0.00           O  
ATOM   3408  N   ASN A 442       2.696  41.348  27.266  0.00  0.00           N  
ATOM   3409  CA  ASN A 442       2.418  39.938  27.183  0.00  0.00           C  
ATOM   3410  C   ASN A 442       2.293  39.134  28.503  0.00  0.00           C  
ATOM   3411  O   ASN A 442       2.841  39.450  29.574  0.00  0.00           O  
ATOM   3412  CB  ASN A 442       3.410  39.305  26.177  0.00  0.00           C  
ATOM   3413  CG  ASN A 442       3.404  39.942  24.740  0.00  0.00           C  
ATOM   3414  OD1 ASN A 442       2.771  39.554  23.793  0.00  0.00           O  
ATOM   3415  ND2 ASN A 442       4.210  40.891  24.450  0.00  0.00           N  
ATOM   3416  N   LYS A 443       1.545  37.973  28.453  0.00  0.00           N  
ATOM   3417  CA  LYS A 443       0.951  37.303  29.639  0.00  0.00           C  
ATOM   3418  C   LYS A 443       1.648  36.049  30.150  0.00  0.00           C  
ATOM   3419  O   LYS A 443       1.462  35.765  31.341  0.00  0.00           O  
ATOM   3420  CB  LYS A 443      -0.553  37.134  29.449  0.00  0.00           C  
ATOM   3421  CG  LYS A 443      -1.376  38.442  29.127  0.00  0.00           C  
ATOM   3422  CD  LYS A 443      -1.106  39.697  30.052  0.00  0.00           C  
ATOM   3423  CE  LYS A 443      -1.610  41.066  29.740  0.00  0.00           C  
ATOM   3424  NZ  LYS A 443      -3.148  41.009  29.805  0.00  0.00           N  
ATOM   3425  N   ASN A 444       2.299  35.321  29.235  0.00  0.00           N  
ATOM   3426  CA  ASN A 444       2.874  34.014  29.477  0.00  0.00           C  
ATOM   3427  C   ASN A 444       4.337  34.008  28.946  0.00  0.00           C  
ATOM   3428  O   ASN A 444       5.193  33.188  29.365  0.00  0.00           O  
ATOM   3429  CB  ASN A 444       2.151  32.887  28.726  0.00  0.00           C  
ATOM   3430  CG  ASN A 444       0.785  32.610  29.247  0.00  0.00           C  
ATOM   3431  OD1 ASN A 444      -0.036  33.478  29.552  0.00  0.00           O  
ATOM   3432  ND2 ASN A 444       0.485  31.330  29.457  0.00  0.00           N  
ATOM   3433  N   LEU A 445       4.708  34.831  27.914  0.00  0.00           N  
ATOM   3434  CA  LEU A 445       6.032  34.872  27.347  0.00  0.00           C  
ATOM   3435  C   LEU A 445       7.114  35.383  28.309  0.00  0.00           C  
ATOM   3436  O   LEU A 445       7.010  36.477  28.934  0.00  0.00           O  
ATOM   3437  CB  LEU A 445       5.703  35.831  26.159  0.00  0.00           C  
ATOM   3438  CG  LEU A 445       7.015  36.041  25.380  0.00  0.00           C  
ATOM   3439  CD1 LEU A 445       7.241  34.973  24.305  0.00  0.00           C  
ATOM   3440  CD2 LEU A 445       6.909  37.475  24.775  0.00  0.00           C  
ATOM   3441  N   CYS A 446       8.153  34.451  28.398  0.00  0.00           N  
ATOM   3442  CA  CYS A 446       9.352  34.786  29.292  0.00  0.00           C  
ATOM   3443  C   CYS A 446      10.810  34.495  28.759  0.00  0.00           C  
ATOM   3444  O   CYS A 446      11.738  34.457  29.535  0.00  0.00           O  
ATOM   3445  CB  CYS A 446       9.156  34.268  30.702  0.00  0.00           C  
ATOM   3446  SG  CYS A 446       9.649  32.547  30.993  0.00  0.00           S  
ATOM   3447  N   TYR A 447      11.057  34.493  27.443  0.00  0.00           N  
ATOM   3448  CA  TYR A 447      12.201  33.874  26.781  0.00  0.00           C  
ATOM   3449  C   TYR A 447      12.920  34.790  25.772  0.00  0.00           C  
ATOM   3450  O   TYR A 447      13.998  34.486  25.365  0.00  0.00           O  
ATOM   3451  CB  TYR A 447      11.705  32.643  26.044  0.00  0.00           C  
ATOM   3452  CG  TYR A 447      10.718  31.722  26.858  0.00  0.00           C  
ATOM   3453  CD1 TYR A 447      11.134  30.787  27.820  0.00  0.00           C  
ATOM   3454  CE1 TYR A 447      10.250  30.068  28.531  0.00  0.00           C  
ATOM   3455  CZ  TYR A 447       8.834  30.254  28.396  0.00  0.00           C  
ATOM   3456  OH  TYR A 447       7.930  29.462  29.126  0.00  0.00           O  
ATOM   3457  CD2 TYR A 447       9.354  31.940  26.716  0.00  0.00           C  
ATOM   3458  CE2 TYR A 447       8.398  31.248  27.518  0.00  0.00           C  
ATOM   3459  N   ALA A 448      12.316  35.846  25.357  0.00  0.00           N  
ATOM   3460  CA  ALA A 448      12.598  36.743  24.201  0.00  0.00           C  
ATOM   3461  C   ALA A 448      13.712  37.756  24.489  0.00  0.00           C  
ATOM   3462  O   ALA A 448      14.293  38.329  23.606  0.00  0.00           O  
ATOM   3463  CB  ALA A 448      11.303  37.415  23.655  0.00  0.00           C  
ATOM   3464  N   ASN A 449      14.131  37.870  25.760  0.00  0.00           N  
ATOM   3465  CA  ASN A 449      15.395  38.466  26.196  0.00  0.00           C  
ATOM   3466  C   ASN A 449      16.635  37.565  26.014  0.00  0.00           C  
ATOM   3467  O   ASN A 449      17.747  38.081  26.055  0.00  0.00           O  
ATOM   3468  CB  ASN A 449      15.209  39.122  27.541  0.00  0.00           C  
ATOM   3469  CG  ASN A 449      15.228  38.074  28.705  0.00  0.00           C  
ATOM   3470  OD1 ASN A 449      15.795  36.981  28.630  0.00  0.00           O  
ATOM   3471  ND2 ASN A 449      14.708  38.423  29.838  0.00  0.00           N  
ATOM   3472  N   THR A 450      16.323  36.217  25.799  0.00  0.00           N  
ATOM   3473  CA  THR A 450      17.442  35.279  25.647  0.00  0.00           C  
ATOM   3474  C   THR A 450      18.062  35.302  24.291  0.00  0.00           C  
ATOM   3475  O   THR A 450      19.259  35.008  24.230  0.00  0.00           O  
ATOM   3476  CB  THR A 450      17.075  33.853  25.988  0.00  0.00           C  
ATOM   3477  OG1 THR A 450      16.252  33.297  24.989  0.00  0.00           O  
ATOM   3478  CG2 THR A 450      16.375  33.541  27.307  0.00  0.00           C  
ATOM   3479  N   ILE A 451      17.387  35.744  23.256  0.00  0.00           N  
ATOM   3480  CA  ILE A 451      17.846  35.675  21.846  0.00  0.00           C  
ATOM   3481  C   ILE A 451      19.087  36.523  21.611  0.00  0.00           C  
ATOM   3482  O   ILE A 451      19.338  37.583  22.127  0.00  0.00           O  
ATOM   3483  CB  ILE A 451      16.679  36.225  21.007  0.00  0.00           C  
ATOM   3484  CG2 ILE A 451      16.797  36.129  19.442  0.00  0.00           C  
ATOM   3485  CG1 ILE A 451      15.175  35.887  21.267  0.00  0.00           C  
ATOM   3486  CD  ILE A 451      14.784  34.413  21.143  0.00  0.00           C  
ATOM   3487  N   ASN A 452      19.891  35.942  20.687  0.00  0.00           N  
ATOM   3488  CA  ASN A 452      20.974  36.595  20.080  0.00  0.00           C  
ATOM   3489  C   ASN A 452      20.483  37.705  19.076  0.00  0.00           C  
ATOM   3490  O   ASN A 452      20.762  37.697  17.842  0.00  0.00           O  
ATOM   3491  CB  ASN A 452      21.891  35.549  19.460  0.00  0.00           C  
ATOM   3492  CG  ASN A 452      23.204  36.226  18.952  0.00  0.00           C  
ATOM   3493  OD1 ASN A 452      23.444  37.412  19.028  0.00  0.00           O  
ATOM   3494  ND2 ASN A 452      24.137  35.519  18.457  0.00  0.00           N  
ATOM   3495  N   TRP A 453      19.768  38.690  19.549  0.00  0.00           N  
ATOM   3496  CA  TRP A 453      19.361  39.851  18.811  0.00  0.00           C  
ATOM   3497  C   TRP A 453      20.464  40.690  18.013  0.00  0.00           C  
ATOM   3498  O   TRP A 453      20.321  41.016  16.811  0.00  0.00           O  
ATOM   3499  CB  TRP A 453      18.678  40.785  19.847  0.00  0.00           C  
ATOM   3500  CG  TRP A 453      17.295  40.401  20.300  0.00  0.00           C  
ATOM   3501  CD1 TRP A 453      16.852  40.087  21.555  0.00  0.00           C  
ATOM   3502  NE1 TRP A 453      15.455  39.874  21.616  0.00  0.00           N  
ATOM   3503  CE2 TRP A 453      14.957  39.818  20.313  0.00  0.00           C  
ATOM   3504  CD2 TRP A 453      16.050  40.243  19.488  0.00  0.00           C  
ATOM   3505  CE3 TRP A 453      15.782  40.400  18.096  0.00  0.00           C  
ATOM   3506  CZ3 TRP A 453      14.508  40.035  17.558  0.00  0.00           C  
ATOM   3507  CZ2 TRP A 453      13.794  39.282  19.834  0.00  0.00           C  
ATOM   3508  CH2 TRP A 453      13.552  39.483  18.429  0.00  0.00           C  
ATOM   3509  N   LYS A 454      21.632  40.667  18.641  0.00  0.00           N  
ATOM   3510  CA  LYS A 454      22.887  41.267  18.179  0.00  0.00           C  
ATOM   3511  C   LYS A 454      23.401  40.547  16.916  0.00  0.00           C  
ATOM   3512  O   LYS A 454      24.112  41.149  16.142  0.00  0.00           O  
ATOM   3513  CB  LYS A 454      23.872  41.197  19.361  0.00  0.00           C  
ATOM   3514  CG  LYS A 454      25.131  41.976  19.105  0.00  0.00           C  
ATOM   3515  CD  LYS A 454      26.146  41.825  20.248  0.00  0.00           C  
ATOM   3516  CE  LYS A 454      26.963  40.625  20.565  0.00  0.00           C  
ATOM   3517  NZ  LYS A 454      27.665  40.706  21.846  0.00  0.00           N  
ATOM   3518  N   LYS A 455      22.990  39.301  16.680  0.00  0.00           N  
ATOM   3519  CA  LYS A 455      23.200  38.591  15.382  0.00  0.00           C  
ATOM   3520  C   LYS A 455      22.134  38.836  14.382  0.00  0.00           C  
ATOM   3521  O   LYS A 455      22.375  39.305  13.217  0.00  0.00           O  
ATOM   3522  CB  LYS A 455      23.424  37.123  15.685  0.00  0.00           C  
ATOM   3523  CG  LYS A 455      23.674  36.317  14.330  0.00  0.00           C  
ATOM   3524  CD  LYS A 455      24.106  34.901  14.668  0.00  0.00           C  
ATOM   3525  CE  LYS A 455      22.833  33.968  14.666  0.00  0.00           C  
ATOM   3526  NZ  LYS A 455      23.172  32.591  15.096  0.00  0.00           N  
ATOM   3527  N   LEU A 456      20.888  38.756  14.826  0.00  0.00           N  
ATOM   3528  CA  LEU A 456      19.694  38.997  13.972  0.00  0.00           C  
ATOM   3529  C   LEU A 456      19.821  40.367  13.292  0.00  0.00           C  
ATOM   3530  O   LEU A 456      19.520  40.505  12.112  0.00  0.00           O  
ATOM   3531  CB  LEU A 456      18.382  38.863  14.800  0.00  0.00           C  
ATOM   3532  CG  LEU A 456      17.697  37.447  14.586  0.00  0.00           C  
ATOM   3533  CD1 LEU A 456      18.571  36.302  15.016  0.00  0.00           C  
ATOM   3534  CD2 LEU A 456      16.411  37.301  15.348  0.00  0.00           C  
ATOM   3535  N   PHE A 457      20.281  41.376  13.979  0.00  0.00           N  
ATOM   3536  CA  PHE A 457      20.210  42.808  13.551  0.00  0.00           C  
ATOM   3537  C   PHE A 457      21.261  43.104  12.499  0.00  0.00           C  
ATOM   3538  O   PHE A 457      22.323  42.490  12.689  0.00  0.00           O  
ATOM   3539  CB  PHE A 457      20.449  43.724  14.762  0.00  0.00           C  
ATOM   3540  CG  PHE A 457      19.307  43.824  15.760  0.00  0.00           C  
ATOM   3541  CD1 PHE A 457      19.566  43.835  17.123  0.00  0.00           C  
ATOM   3542  CE1 PHE A 457      18.524  44.038  18.061  0.00  0.00           C  
ATOM   3543  CZ  PHE A 457      17.219  44.241  17.612  0.00  0.00           C  
ATOM   3544  CD2 PHE A 457      18.001  44.100  15.310  0.00  0.00           C  
ATOM   3545  CE2 PHE A 457      16.940  44.331  16.178  0.00  0.00           C  
ATOM   3546  N   GLY A 458      21.010  43.887  11.393  0.00  0.00           N  
ATOM   3547  CA  GLY A 458      22.064  44.173  10.379  0.00  0.00           C  
ATOM   3548  C   GLY A 458      23.203  44.889  11.014  0.00  0.00           C  
ATOM   3549  O   GLY A 458      24.350  44.536  10.761  0.00  0.00           O  
ATOM   3550  N   THR A 459      22.889  45.949  11.794  0.00  0.00           N  
ATOM   3551  CA  THR A 459      23.896  46.927  12.317  0.00  0.00           C  
ATOM   3552  C   THR A 459      23.946  46.951  13.881  0.00  0.00           C  
ATOM   3553  O   THR A 459      22.946  46.656  14.494  0.00  0.00           O  
ATOM   3554  CB  THR A 459      23.691  48.335  11.715  0.00  0.00           C  
ATOM   3555  OG1 THR A 459      22.576  48.964  12.297  0.00  0.00           O  
ATOM   3556  CG2 THR A 459      23.539  48.366  10.242  0.00  0.00           C  
ATOM   3557  N   SER A 460      25.031  47.465  14.421  0.00  0.00           N  
ATOM   3558  CA  SER A 460      25.134  47.667  15.844  0.00  0.00           C  
ATOM   3559  C   SER A 460      24.105  48.696  16.418  0.00  0.00           C  
ATOM   3560  O   SER A 460      23.771  48.760  17.592  0.00  0.00           O  
ATOM   3561  CB  SER A 460      26.540  48.134  16.250  0.00  0.00           C  
ATOM   3562  OG  SER A 460      26.910  49.196  15.321  0.00  0.00           O  
ATOM   3563  N   GLY A 461      23.489  49.475  15.527  0.00  0.00           N  
ATOM   3564  CA  GLY A 461      22.544  50.548  15.944  0.00  0.00           C  
ATOM   3565  C   GLY A 461      21.103  50.107  16.510  0.00  0.00           C  
ATOM   3566  O   GLY A 461      20.510  50.799  17.359  0.00  0.00           O  
ATOM   3567  N   GLN A 462      20.739  48.956  16.125  0.00  0.00           N  
ATOM   3568  CA  GLN A 462      19.406  48.309  16.452  0.00  0.00           C  
ATOM   3569  C   GLN A 462      19.426  47.549  17.798  0.00  0.00           C  
ATOM   3570  O   GLN A 462      20.457  47.155  18.270  0.00  0.00           O  
ATOM   3571  CB  GLN A 462      18.898  47.353  15.357  0.00  0.00           C  
ATOM   3572  CG  GLN A 462      18.887  47.865  13.941  0.00  0.00           C  
ATOM   3573  CD  GLN A 462      18.884  46.741  12.890  0.00  0.00           C  
ATOM   3574  OE1 GLN A 462      19.986  46.280  12.559  0.00  0.00           O  
ATOM   3575  NE2 GLN A 462      17.768  46.220  12.403  0.00  0.00           N  
ATOM   3576  N   LYS A 463      18.228  47.540  18.459  0.00  0.00           N  
ATOM   3577  CA  LYS A 463      17.989  47.004  19.836  0.00  0.00           C  
ATOM   3578  C   LYS A 463      16.517  46.497  20.035  0.00  0.00           C  
ATOM   3579  O   LYS A 463      15.659  46.991  19.376  0.00  0.00           O  
ATOM   3580  CB  LYS A 463      18.395  47.999  20.870  0.00  0.00           C  
ATOM   3581  CG  LYS A 463      17.410  49.168  21.236  0.00  0.00           C  
ATOM   3582  CD  LYS A 463      16.908  50.008  20.083  0.00  0.00           C  
ATOM   3583  CE  LYS A 463      18.133  50.685  19.382  0.00  0.00           C  
ATOM   3584  NZ  LYS A 463      17.684  51.722  18.395  0.00  0.00           N  
ATOM   3585  N   THR A 464      16.389  45.766  21.121  0.00  0.00           N  
ATOM   3586  CA  THR A 464      15.120  45.157  21.665  0.00  0.00           C  
ATOM   3587  C   THR A 464      14.692  45.859  22.993  0.00  0.00           C  
ATOM   3588  O   THR A 464      15.433  45.922  23.983  0.00  0.00           O  
ATOM   3589  CB  THR A 464      15.311  43.648  21.905  0.00  0.00           C  
ATOM   3590  OG1 THR A 464      15.576  42.846  20.734  0.00  0.00           O  
ATOM   3591  CG2 THR A 464      14.145  42.894  22.554  0.00  0.00           C  
ATOM   3592  N   LYS A 465      13.459  46.345  23.038  0.00  0.00           N  
ATOM   3593  CA  LYS A 465      12.902  47.050  24.184  0.00  0.00           C  
ATOM   3594  C   LYS A 465      11.713  46.230  24.633  0.00  0.00           C  
ATOM   3595  O   LYS A 465      11.007  45.539  23.848  0.00  0.00           O  
ATOM   3596  CB  LYS A 465      12.552  48.528  23.871  0.00  0.00           C  
ATOM   3597  CG  LYS A 465      13.884  49.254  23.550  0.00  0.00           C  
ATOM   3598  CD  LYS A 465      13.693  50.722  23.049  0.00  0.00           C  
ATOM   3599  CE  LYS A 465      15.023  51.562  23.090  0.00  0.00           C  
ATOM   3600  NZ  LYS A 465      14.909  52.871  22.403  0.00  0.00           N  
ATOM   3601  N   ILE A 466      11.495  46.112  25.979  0.00  0.00           N  
ATOM   3602  CA  ILE A 466      10.600  45.112  26.656  0.00  0.00           C  
ATOM   3603  C   ILE A 466       9.918  45.784  27.838  0.00  0.00           C  
ATOM   3604  O   ILE A 466      10.616  46.357  28.659  0.00  0.00           O  
ATOM   3605  CB  ILE A 466      11.454  43.831  26.973  0.00  0.00           C  
ATOM   3606  CG2 ILE A 466      10.508  42.779  27.581  0.00  0.00           C  
ATOM   3607  CG1 ILE A 466      12.222  43.329  25.708  0.00  0.00           C  
ATOM   3608  CD  ILE A 466      13.113  42.091  25.995  0.00  0.00           C  
ATOM   3609  N   ILE A 467       8.634  45.789  27.819  0.00  0.00           N  
ATOM   3610  CA  ILE A 467       7.767  46.593  28.606  0.00  0.00           C  
ATOM   3611  C   ILE A 467       6.560  45.869  29.053  0.00  0.00           C  
ATOM   3612  O   ILE A 467       5.696  45.482  28.286  0.00  0.00           O  
ATOM   3613  CB  ILE A 467       7.271  47.828  27.819  0.00  0.00           C  
ATOM   3614  CG2 ILE A 467       6.318  48.663  28.752  0.00  0.00           C  
ATOM   3615  CG1 ILE A 467       8.357  48.725  27.324  0.00  0.00           C  
ATOM   3616  CD  ILE A 467       9.044  49.466  28.465  0.00  0.00           C  
ATOM   3617  N   SER A 468       6.340  45.735  30.336  0.00  0.00           N  
ATOM   3618  CA  SER A 468       5.130  45.346  31.101  0.00  0.00           C  
ATOM   3619  C   SER A 468       4.687  43.913  30.944  0.00  0.00           C  
ATOM   3620  O   SER A 468       3.533  43.534  31.245  0.00  0.00           O  
ATOM   3621  CB  SER A 468       3.982  46.365  30.932  0.00  0.00           C  
ATOM   3622  OG  SER A 468       3.611  46.559  29.582  0.00  0.00           O  
ATOM   3623  N   ASN A 469       5.645  43.016  30.598  0.00  0.00           N  
ATOM   3624  CA  ASN A 469       5.356  41.612  30.346  0.00  0.00           C  
ATOM   3625  C   ASN A 469       5.342  40.812  31.668  0.00  0.00           C  
ATOM   3626  O   ASN A 469       6.380  40.328  32.085  0.00  0.00           O  
ATOM   3627  CB  ASN A 469       6.350  41.076  29.310  0.00  0.00           C  
ATOM   3628  CG  ASN A 469       6.363  41.882  28.064  0.00  0.00           C  
ATOM   3629  OD1 ASN A 469       5.521  41.797  27.241  0.00  0.00           O  
ATOM   3630  ND2 ASN A 469       7.306  42.776  27.937  0.00  0.00           N  
ATOM   3631  N   ARG A 470       4.133  40.695  32.253  0.00  0.00           N  
ATOM   3632  CA  ARG A 470       3.784  39.849  33.365  0.00  0.00           C  
ATOM   3633  C   ARG A 470       4.190  38.356  33.164  0.00  0.00           C  
ATOM   3634  O   ARG A 470       4.116  37.585  34.113  0.00  0.00           O  
ATOM   3635  CB  ARG A 470       2.356  40.026  33.855  0.00  0.00           C  
ATOM   3636  CG  ARG A 470       1.074  39.503  33.136  0.00  0.00           C  
ATOM   3637  CD  ARG A 470      -0.131  39.751  33.993  0.00  0.00           C  
ATOM   3638  NE  ARG A 470      -0.617  41.216  33.892  0.00  0.00           N  
ATOM   3639  CZ  ARG A 470      -1.752  41.613  34.386  0.00  0.00           C  
ATOM   3640  NH1 ARG A 470      -2.488  40.895  35.099  0.00  0.00           N  
ATOM   3641  NH2 ARG A 470      -2.294  42.827  34.142  0.00  0.00           N  
ATOM   3642  N   GLY A 471       4.477  37.873  31.958  0.00  0.00           N  
ATOM   3643  CA  GLY A 471       4.747  36.445  31.633  0.00  0.00           C  
ATOM   3644  C   GLY A 471       5.917  35.765  32.501  0.00  0.00           C  
ATOM   3645  O   GLY A 471       5.926  34.535  32.802  0.00  0.00           O  
ATOM   3646  N   GLU A 472       6.879  36.593  32.961  0.00  0.00           N  
ATOM   3647  CA  GLU A 472       7.948  36.145  33.852  0.00  0.00           C  
ATOM   3648  C   GLU A 472       7.317  35.630  35.153  0.00  0.00           C  
ATOM   3649  O   GLU A 472       7.866  34.653  35.713  0.00  0.00           O  
ATOM   3650  CB  GLU A 472       8.964  37.297  34.018  0.00  0.00           C  
ATOM   3651  CG  GLU A 472       9.909  37.461  32.773  0.00  0.00           C  
ATOM   3652  CD  GLU A 472      10.959  38.594  32.951  0.00  0.00           C  
ATOM   3653  OE1 GLU A 472      10.765  39.760  32.510  0.00  0.00           O  
ATOM   3654  OE2 GLU A 472      12.019  38.282  33.562  0.00  0.00           O  
ATOM   3655  N   ASN A 473       6.188  36.168  35.610  0.00  0.00           N  
ATOM   3656  CA  ASN A 473       5.595  35.894  36.897  0.00  0.00           C  
ATOM   3657  C   ASN A 473       4.764  34.528  36.926  0.00  0.00           C  
ATOM   3658  O   ASN A 473       4.374  34.110  38.009  0.00  0.00           O  
ATOM   3659  CB  ASN A 473       4.855  37.121  37.456  0.00  0.00           C  
ATOM   3660  CG  ASN A 473       5.788  38.313  37.472  0.00  0.00           C  
ATOM   3661  OD1 ASN A 473       5.897  39.135  36.564  0.00  0.00           O  
ATOM   3662  ND2 ASN A 473       6.606  38.518  38.525  0.00  0.00           N  
ATOM   3663  N   SER A 474       4.516  33.936  35.757  0.00  0.00           N  
ATOM   3664  CA  SER A 474       3.700  32.751  35.502  0.00  0.00           C  
ATOM   3665  C   SER A 474       4.431  31.636  34.721  0.00  0.00           C  
ATOM   3666  O   SER A 474       3.957  30.521  34.734  0.00  0.00           O  
ATOM   3667  CB  SER A 474       2.438  33.104  34.780  0.00  0.00           C  
ATOM   3668  OG  SER A 474       2.746  33.705  33.495  0.00  0.00           O  
ATOM   3669  N   CYS A 475       5.589  31.783  34.131  0.00  0.00           N  
ATOM   3670  CA  CYS A 475       6.096  30.963  33.082  0.00  0.00           C  
ATOM   3671  C   CYS A 475       6.825  29.744  33.699  0.00  0.00           C  
ATOM   3672  O   CYS A 475       7.323  28.890  32.989  0.00  0.00           O  
ATOM   3673  SG  CYS A 475       8.723  32.160  32.871  0.00  0.00           S  
ATOM   3674  CB  CYS A 475       7.111  31.775  32.286  0.00  0.00           C  
ATOM   3675  N   LYS A 476       6.918  29.766  35.043  0.00  0.00           N  
ATOM   3676  CA  LYS A 476       7.358  28.657  35.956  0.00  0.00           C  
ATOM   3677  C   LYS A 476       8.583  27.813  35.470  0.00  0.00           C  
ATOM   3678  O   LYS A 476       8.707  26.592  35.762  0.00  0.00           O  
ATOM   3679  CB  LYS A 476       6.213  27.782  36.635  0.00  0.00           C  
ATOM   3680  CG  LYS A 476       5.454  26.858  35.639  0.00  0.00           C  
ATOM   3681  CD  LYS A 476       4.410  26.100  36.466  0.00  0.00           C  
ATOM   3682  CE  LYS A 476       3.514  25.287  35.603  0.00  0.00           C  
ATOM   3683  NZ  LYS A 476       2.694  24.358  36.461  0.00  0.00           N  
ATOM   3684  N   ALA A 477       9.526  28.490  34.982  0.00  0.00           N  
ATOM   3685  CA  ALA A 477      10.884  28.062  34.704  0.00  0.00           C  
ATOM   3686  C   ALA A 477      11.885  28.021  35.919  0.00  0.00           C  
ATOM   3687  O   ALA A 477      11.556  28.624  36.966  0.00  0.00           O  
ATOM   3688  CB  ALA A 477      11.381  29.062  33.706  0.00  0.00           C  
ATOM   3689  N   THR A 478      13.036  27.374  35.798  0.00  0.00           N  
ATOM   3690  CA  THR A 478      14.032  27.313  36.844  0.00  0.00           C  
ATOM   3691  C   THR A 478      15.489  27.617  36.340  0.00  0.00           C  
ATOM   3692  O   THR A 478      15.927  27.005  35.358  0.00  0.00           O  
ATOM   3693  CB  THR A 478      14.009  25.961  37.562  0.00  0.00           C  
ATOM   3694  OG1 THR A 478      14.373  24.954  36.661  0.00  0.00           O  
ATOM   3695  CG2 THR A 478      12.638  25.586  38.181  0.00  0.00           C  
ATOM   3696  N   GLY A 479      16.213  28.479  37.030  0.00  0.00           N  
ATOM   3697  CA  GLY A 479      17.473  29.037  36.553  0.00  0.00           C  
ATOM   3698  C   GLY A 479      17.307  29.683  35.126  0.00  0.00           C  
ATOM   3699  O   GLY A 479      16.755  30.747  34.968  0.00  0.00           O  
ATOM   3700  N   GLN A 480      17.829  29.013  34.083  0.00  0.00           N  
ATOM   3701  CA  GLN A 480      17.554  29.321  32.679  0.00  0.00           C  
ATOM   3702  C   GLN A 480      16.027  29.094  32.279  0.00  0.00           C  
ATOM   3703  O   GLN A 480      15.378  28.057  32.527  0.00  0.00           O  
ATOM   3704  CB  GLN A 480      18.352  28.278  31.883  0.00  0.00           C  
ATOM   3705  CG  GLN A 480      19.844  28.310  31.874  0.00  0.00           C  
ATOM   3706  CD  GLN A 480      20.410  29.447  31.048  0.00  0.00           C  
ATOM   3707  OE1 GLN A 480      19.959  29.759  29.961  0.00  0.00           O  
ATOM   3708  NE2 GLN A 480      21.485  30.135  31.498  0.00  0.00           N  
ATOM   3709  N   VAL A 481      15.443  30.084  31.591  0.00  0.00           N  
ATOM   3710  CA  VAL A 481      14.132  29.998  30.946  0.00  0.00           C  
ATOM   3711  C   VAL A 481      14.055  28.948  29.876  0.00  0.00           C  
ATOM   3712  O   VAL A 481      13.007  28.271  29.842  0.00  0.00           O  
ATOM   3713  CB  VAL A 481      13.583  31.392  30.589  0.00  0.00           C  
ATOM   3714  CG1 VAL A 481      13.325  32.178  31.910  0.00  0.00           C  
ATOM   3715  CG2 VAL A 481      14.335  32.171  29.474  0.00  0.00           C  
ATOM   3716  N   CYS A 482      15.039  28.868  29.049  0.00  0.00           N  
ATOM   3717  CA  CYS A 482      15.069  27.962  27.896  0.00  0.00           C  
ATOM   3718  C   CYS A 482      15.478  26.482  28.167  0.00  0.00           C  
ATOM   3719  O   CYS A 482      16.214  26.193  29.071  0.00  0.00           O  
ATOM   3720  CB  CYS A 482      16.053  28.435  26.804  0.00  0.00           C  
ATOM   3721  SG  CYS A 482      15.787  30.107  26.163  0.00  0.00           S  
ATOM   3722  N   HIS A 483      14.993  25.629  27.282  0.00  0.00           N  
ATOM   3723  CA  HIS A 483      15.323  24.136  27.382  0.00  0.00           C  
ATOM   3724  C   HIS A 483      16.807  23.765  27.252  0.00  0.00           C  
ATOM   3725  O   HIS A 483      17.694  24.547  26.837  0.00  0.00           O  
ATOM   3726  CB  HIS A 483      14.450  23.423  26.348  0.00  0.00           C  
ATOM   3727  ND1 HIS A 483      14.255  20.917  26.860  0.00  0.00           N  
ATOM   3728  CG  HIS A 483      14.790  21.949  26.176  0.00  0.00           C  
ATOM   3729  CE1 HIS A 483      14.775  19.804  26.394  0.00  0.00           C  
ATOM   3730  NE2 HIS A 483      15.723  20.007  25.463  0.00  0.00           N  
ATOM   3731  CD2 HIS A 483      15.710  21.429  25.324  0.00  0.00           C  
ATOM   3732  N   ALA A 484      17.132  22.590  27.773  0.00  0.00           N  
ATOM   3733  CA  ALA A 484      18.541  22.298  28.040  0.00  0.00           C  
ATOM   3734  C   ALA A 484      19.394  22.119  26.786  0.00  0.00           C  
ATOM   3735  O   ALA A 484      20.553  22.499  26.799  0.00  0.00           O  
ATOM   3736  CB  ALA A 484      18.590  21.088  28.947  0.00  0.00           C  
ATOM   3737  N   LEU A 485      18.821  21.525  25.747  0.00  0.00           N  
ATOM   3738  CA  LEU A 485      19.481  21.295  24.469  0.00  0.00           C  
ATOM   3739  C   LEU A 485      19.422  22.621  23.648  0.00  0.00           C  
ATOM   3740  O   LEU A 485      19.866  22.592  22.531  0.00  0.00           O  
ATOM   3741  CB  LEU A 485      19.007  19.980  23.728  0.00  0.00           C  
ATOM   3742  CG  LEU A 485      19.277  18.654  24.467  0.00  0.00           C  
ATOM   3743  CD1 LEU A 485      18.568  17.533  23.778  0.00  0.00           C  
ATOM   3744  CD2 LEU A 485      20.792  18.307  24.695  0.00  0.00           C  
ATOM   3745  N   CYS A 486      18.888  23.731  24.157  0.00  0.00           N  
ATOM   3746  CA  CYS A 486      19.183  25.022  23.535  0.00  0.00           C  
ATOM   3747  C   CYS A 486      20.555  25.576  23.864  0.00  0.00           C  
ATOM   3748  O   CYS A 486      21.026  25.468  24.979  0.00  0.00           O  
ATOM   3749  CB  CYS A 486      18.042  25.994  23.821  0.00  0.00           C  
ATOM   3750  SG  CYS A 486      16.297  25.606  23.575  0.00  0.00           S  
ATOM   3751  N   SER A 487      21.232  26.212  22.870  0.00  0.00           N  
ATOM   3752  CA  SER A 487      22.582  26.792  23.077  0.00  0.00           C  
ATOM   3753  C   SER A 487      22.448  28.082  23.757  0.00  0.00           C  
ATOM   3754  O   SER A 487      21.393  28.701  23.871  0.00  0.00           O  
ATOM   3755  CB  SER A 487      23.377  26.914  21.798  0.00  0.00           C  
ATOM   3756  OG  SER A 487      23.217  28.226  21.182  0.00  0.00           O  
ATOM   3757  N   PRO A 488      23.530  28.801  24.063  0.00  0.00           N  
ATOM   3758  CA  PRO A 488      23.590  30.215  24.608  0.00  0.00           C  
ATOM   3759  C   PRO A 488      23.008  31.299  23.687  0.00  0.00           C  
ATOM   3760  O   PRO A 488      22.978  32.485  24.060  0.00  0.00           O  
ATOM   3761  CD  PRO A 488      24.865  28.267  24.147  0.00  0.00           C  
ATOM   3762  CB  PRO A 488      25.112  30.519  24.838  0.00  0.00           C  
ATOM   3763  CG  PRO A 488      25.597  29.116  25.147  0.00  0.00           C  
ATOM   3764  N   GLU A 489      22.451  30.934  22.551  0.00  0.00           N  
ATOM   3765  CA  GLU A 489      21.867  31.852  21.595  0.00  0.00           C  
ATOM   3766  C   GLU A 489      20.330  31.969  21.797  0.00  0.00           C  
ATOM   3767  O   GLU A 489      19.683  32.841  21.339  0.00  0.00           O  
ATOM   3768  CB  GLU A 489      22.111  31.473  20.129  0.00  0.00           C  
ATOM   3769  CG  GLU A 489      23.604  31.598  19.846  0.00  0.00           C  
ATOM   3770  CD  GLU A 489      23.814  31.669  18.312  0.00  0.00           C  
ATOM   3771  OE1 GLU A 489      23.958  32.795  17.696  0.00  0.00           O  
ATOM   3772  OE2 GLU A 489      23.967  30.626  17.630  0.00  0.00           O  
ATOM   3773  N   GLY A 490      19.717  31.123  22.668  0.00  0.00           N  
ATOM   3774  CA  GLY A 490      18.422  31.497  23.285  0.00  0.00           C  
ATOM   3775  C   GLY A 490      17.233  30.829  22.603  0.00  0.00           C  
ATOM   3776  O   GLY A 490      17.347  29.940  21.806  0.00  0.00           O  
ATOM   3777  N   CYS A 491      16.021  31.192  23.135  0.00  0.00           N  
ATOM   3778  CA  CYS A 491      14.827  30.527  22.654  0.00  0.00           C  
ATOM   3779  C   CYS A 491      13.533  31.436  22.631  0.00  0.00           C  
ATOM   3780  O   CYS A 491      13.330  32.408  23.370  0.00  0.00           O  
ATOM   3781  SG  CYS A 491      13.994  29.930  25.330  0.00  0.00           S  
ATOM   3782  CB  CYS A 491      14.474  29.406  23.582  0.00  0.00           C  
ATOM   3783  N   TRP A 492      12.658  31.211  21.777  0.00  0.00           N  
ATOM   3784  CA  TRP A 492      11.381  31.929  21.588  0.00  0.00           C  
ATOM   3785  C   TRP A 492      10.365  31.673  22.709  0.00  0.00           C  
ATOM   3786  O   TRP A 492       9.391  32.353  22.959  0.00  0.00           O  
ATOM   3787  CB  TRP A 492      10.862  31.675  20.160  0.00  0.00           C  
ATOM   3788  CG  TRP A 492      11.781  32.117  19.088  0.00  0.00           C  
ATOM   3789  CD1 TRP A 492      12.469  31.241  18.366  0.00  0.00           C  
ATOM   3790  NE1 TRP A 492      13.385  31.905  17.546  0.00  0.00           N  
ATOM   3791  CE2 TRP A 492      13.311  33.313  17.711  0.00  0.00           C  
ATOM   3792  CD2 TRP A 492      12.297  33.439  18.713  0.00  0.00           C  
ATOM   3793  CE3 TRP A 492      11.999  34.748  19.155  0.00  0.00           C  
ATOM   3794  CZ3 TRP A 492      12.641  35.863  18.540  0.00  0.00           C  
ATOM   3795  CZ2 TRP A 492      13.965  34.403  17.153  0.00  0.00           C  
ATOM   3796  CH2 TRP A 492      13.573  35.689  17.521  0.00  0.00           C  
ATOM   3797  N   GLY A 493      10.521  30.452  23.230  0.00  0.00           N  
ATOM   3798  CA  GLY A 493       9.506  29.672  23.874  0.00  0.00           C  
ATOM   3799  C   GLY A 493      10.072  28.626  24.872  0.00  0.00           C  
ATOM   3800  O   GLY A 493      11.269  28.462  25.035  0.00  0.00           O  
ATOM   3801  N   PRO A 494       9.229  27.832  25.547  0.00  0.00           N  
ATOM   3802  CA  PRO A 494       9.549  26.844  26.613  0.00  0.00           C  
ATOM   3803  C   PRO A 494      10.214  25.486  26.126  0.00  0.00           C  
ATOM   3804  O   PRO A 494      10.662  24.709  26.932  0.00  0.00           O  
ATOM   3805  CD  PRO A 494       7.812  28.150  25.577  0.00  0.00           C  
ATOM   3806  CB  PRO A 494       8.263  26.553  27.373  0.00  0.00           C  
ATOM   3807  CG  PRO A 494       7.134  26.976  26.396  0.00  0.00           C  
ATOM   3808  N   GLU A 495      10.241  25.197  24.805  0.00  0.00           N  
ATOM   3809  CA  GLU A 495      10.210  23.838  24.235  0.00  0.00           C  
ATOM   3810  C   GLU A 495      11.497  23.588  23.347  0.00  0.00           C  
ATOM   3811  O   GLU A 495      12.171  24.514  22.922  0.00  0.00           O  
ATOM   3812  CB  GLU A 495       8.993  23.596  23.360  0.00  0.00           C  
ATOM   3813  CG  GLU A 495       7.729  23.652  24.164  0.00  0.00           C  
ATOM   3814  CD  GLU A 495       6.547  23.260  23.256  0.00  0.00           C  
ATOM   3815  OE1 GLU A 495       6.387  22.093  22.765  0.00  0.00           O  
ATOM   3816  OE2 GLU A 495       5.743  24.164  22.823  0.00  0.00           O  
ATOM   3817  N   PRO A 496      11.819  22.330  23.059  0.00  0.00           N  
ATOM   3818  CA  PRO A 496      12.981  21.892  22.217  0.00  0.00           C  
ATOM   3819  C   PRO A 496      12.887  22.407  20.823  0.00  0.00           C  
ATOM   3820  O   PRO A 496      13.901  22.472  20.108  0.00  0.00           O  
ATOM   3821  CD  PRO A 496      11.336  21.166  23.784  0.00  0.00           C  
ATOM   3822  CB  PRO A 496      12.867  20.382  22.142  0.00  0.00           C  
ATOM   3823  CG  PRO A 496      12.411  20.085  23.557  0.00  0.00           C  
ATOM   3824  N   ARG A 497      11.641  22.808  20.348  0.00  0.00           N  
ATOM   3825  CA  ARG A 497      11.276  23.358  19.083  0.00  0.00           C  
ATOM   3826  C   ARG A 497      11.466  24.892  18.958  0.00  0.00           C  
ATOM   3827  O   ARG A 497      11.341  25.435  17.814  0.00  0.00           O  
ATOM   3828  CB  ARG A 497       9.781  23.038  18.818  0.00  0.00           C  
ATOM   3829  CG  ARG A 497       8.745  23.463  19.852  0.00  0.00           C  
ATOM   3830  CD  ARG A 497       7.475  22.689  19.309  0.00  0.00           C  
ATOM   3831  NE  ARG A 497       6.246  23.151  20.003  0.00  0.00           N  
ATOM   3832  CZ  ARG A 497       5.261  23.892  19.493  0.00  0.00           C  
ATOM   3833  NH1 ARG A 497       4.365  24.444  20.225  0.00  0.00           N  
ATOM   3834  NH2 ARG A 497       5.031  24.101  18.228  0.00  0.00           N  
ATOM   3835  N   ASP A 498      11.758  25.571  20.066  0.00  0.00           N  
ATOM   3836  CA  ASP A 498      11.928  27.057  20.184  0.00  0.00           C  
ATOM   3837  C   ASP A 498      13.297  27.603  20.155  0.00  0.00           C  
ATOM   3838  O   ASP A 498      13.561  28.784  20.341  0.00  0.00           O  
ATOM   3839  CB  ASP A 498      11.114  27.608  21.395  0.00  0.00           C  
ATOM   3840  CG  ASP A 498       9.706  27.260  21.339  0.00  0.00           C  
ATOM   3841  OD1 ASP A 498       9.104  27.397  20.239  0.00  0.00           O  
ATOM   3842  OD2 ASP A 498       9.143  26.761  22.330  0.00  0.00           O  
ATOM   3843  N   CYS A 499      14.312  26.698  20.099  0.00  0.00           N  
ATOM   3844  CA  CYS A 499      15.670  27.128  20.221  0.00  0.00           C  
ATOM   3845  C   CYS A 499      16.123  27.933  19.006  0.00  0.00           C  
ATOM   3846  O   CYS A 499      15.967  27.447  17.856  0.00  0.00           O  
ATOM   3847  SG  CYS A 499      16.239  24.683  21.728  0.00  0.00           S  
ATOM   3848  CB  CYS A 499      16.657  25.929  20.483  0.00  0.00           C  
ATOM   3849  N   VAL A 500      16.833  29.075  19.172  0.00  0.00           N  
ATOM   3850  CA  VAL A 500      17.539  29.847  18.133  0.00  0.00           C  
ATOM   3851  C   VAL A 500      18.813  29.211  17.666  0.00  0.00           C  
ATOM   3852  O   VAL A 500      19.194  29.471  16.527  0.00  0.00           O  
ATOM   3853  CB  VAL A 500      17.857  31.270  18.653  0.00  0.00           C  
ATOM   3854  CG1 VAL A 500      18.400  32.166  17.604  0.00  0.00           C  
ATOM   3855  CG2 VAL A 500      16.524  31.979  19.056  0.00  0.00           C  
ATOM   3856  N   SER A 501      19.515  28.376  18.469  0.00  0.00           N  
ATOM   3857  CA  SER A 501      20.484  27.439  17.918  0.00  0.00           C  
ATOM   3858  C   SER A 501      20.438  26.262  18.940  0.00  0.00           C  
ATOM   3859  O   SER A 501      20.333  26.517  20.154  0.00  0.00           O  
ATOM   3860  CB  SER A 501      21.880  27.986  18.022  0.00  0.00           C  
ATOM   3861  OG  SER A 501      22.194  28.885  16.959  0.00  0.00           O  
ATOM   3862  N   CYS A 502      20.641  25.017  18.397  0.00  0.00           N  
ATOM   3863  CA  CYS A 502      20.804  23.836  19.228  0.00  0.00           C  
ATOM   3864  C   CYS A 502      22.137  23.738  19.900  0.00  0.00           C  
ATOM   3865  O   CYS A 502      23.125  24.384  19.439  0.00  0.00           O  
ATOM   3866  CB  CYS A 502      20.370  22.568  18.484  0.00  0.00           C  
ATOM   3867  SG  CYS A 502      18.640  22.575  17.985  0.00  0.00           S  
ATOM   3868  N   ARG A 503      22.281  22.997  21.005  0.00  0.00           N  
ATOM   3869  CA  ARG A 503      23.587  22.543  21.586  0.00  0.00           C  
ATOM   3870  C   ARG A 503      24.480  21.928  20.410  0.00  0.00           C  
ATOM   3871  O   ARG A 503      25.627  22.431  20.291  0.00  0.00           O  
ATOM   3872  CB  ARG A 503      23.339  21.549  22.729  0.00  0.00           C  
ATOM   3873  CG  ARG A 503      24.648  21.345  23.524  0.00  0.00           C  
ATOM   3874  CD  ARG A 503      24.442  20.304  24.641  0.00  0.00           C  
ATOM   3875  NE  ARG A 503      25.670  19.895  25.255  0.00  0.00           N  
ATOM   3876  CZ  ARG A 503      26.290  20.375  26.343  0.00  0.00           C  
ATOM   3877  NH1 ARG A 503      25.735  21.257  27.127  0.00  0.00           N  
ATOM   3878  NH2 ARG A 503      27.426  19.840  26.670  0.00  0.00           N  
ATOM   3879  N   ASN A 504      24.012  20.921  19.674  0.00  0.00           N  
ATOM   3880  CA  ASN A 504      24.851  20.141  18.691  0.00  0.00           C  
ATOM   3881  C   ASN A 504      24.089  20.023  17.367  0.00  0.00           C  
ATOM   3882  O   ASN A 504      24.422  20.747  16.419  0.00  0.00           O  
ATOM   3883  CB  ASN A 504      25.322  18.730  19.128  0.00  0.00           C  
ATOM   3884  CG  ASN A 504      26.300  18.820  20.254  0.00  0.00           C  
ATOM   3885  OD1 ASN A 504      25.973  18.900  21.399  0.00  0.00           O  
ATOM   3886  ND2 ASN A 504      27.589  18.844  19.918  0.00  0.00           N  
ATOM   3887  N   VAL A 505      23.033  19.143  17.340  0.00  0.00           N  
ATOM   3888  CA  VAL A 505      22.263  18.702  16.184  0.00  0.00           C  
ATOM   3889  C   VAL A 505      20.739  18.873  16.413  0.00  0.00           C  
ATOM   3890  O   VAL A 505      20.247  18.918  17.544  0.00  0.00           O  
ATOM   3891  CB  VAL A 505      22.586  17.249  15.880  0.00  0.00           C  
ATOM   3892  CG1 VAL A 505      24.029  17.093  15.287  0.00  0.00           C  
ATOM   3893  CG2 VAL A 505      22.455  16.274  17.081  0.00  0.00           C  
ATOM   3894  N   SER A 506      19.908  19.114  15.362  0.00  0.00           N  
ATOM   3895  CA  SER A 506      18.471  19.160  15.446  0.00  0.00           C  
ATOM   3896  C   SER A 506      17.856  18.022  14.580  0.00  0.00           C  
ATOM   3897  O   SER A 506      18.557  17.418  13.737  0.00  0.00           O  
ATOM   3898  CB  SER A 506      17.993  20.560  15.053  0.00  0.00           C  
ATOM   3899  OG  SER A 506      18.363  20.926  13.740  0.00  0.00           O  
ATOM   3900  N   ARG A 507      16.578  17.643  14.775  0.00  0.00           N  
ATOM   3901  CA  ARG A 507      15.759  16.891  13.796  0.00  0.00           C  
ATOM   3902  C   ARG A 507      14.527  17.746  13.441  0.00  0.00           C  
ATOM   3903  O   ARG A 507      13.653  17.892  14.305  0.00  0.00           O  
ATOM   3904  CB  ARG A 507      15.487  15.512  14.351  0.00  0.00           C  
ATOM   3905  CG  ARG A 507      14.780  14.509  13.418  0.00  0.00           C  
ATOM   3906  CD  ARG A 507      14.704  13.096  13.912  0.00  0.00           C  
ATOM   3907  NE  ARG A 507      16.023  12.446  14.187  0.00  0.00           N  
ATOM   3908  CZ  ARG A 507      16.576  12.246  15.346  0.00  0.00           C  
ATOM   3909  NH1 ARG A 507      15.907  12.516  16.462  0.00  0.00           N  
ATOM   3910  NH2 ARG A 507      17.741  11.805  15.462  0.00  0.00           N  
ATOM   3911  N   GLY A 508      14.485  18.357  12.286  0.00  0.00           N  
ATOM   3912  CA  GLY A 508      13.621  19.478  11.970  0.00  0.00           C  
ATOM   3913  C   GLY A 508      13.693  20.582  13.082  0.00  0.00           C  
ATOM   3914  O   GLY A 508      14.775  20.902  13.406  0.00  0.00           O  
ATOM   3915  N   ARG A 509      12.518  21.074  13.575  0.00  0.00           N  
ATOM   3916  CA  ARG A 509      12.439  22.289  14.426  0.00  0.00           C  
ATOM   3917  C   ARG A 509      13.154  22.035  15.730  0.00  0.00           C  
ATOM   3918  O   ARG A 509      13.748  22.923  16.298  0.00  0.00           O  
ATOM   3919  CB  ARG A 509      10.975  22.750  14.683  0.00  0.00           C  
ATOM   3920  CG  ARG A 509      10.157  23.172  13.476  0.00  0.00           C  
ATOM   3921  CD  ARG A 509      10.856  24.272  12.693  0.00  0.00           C  
ATOM   3922  NE  ARG A 509       9.952  24.900  11.710  0.00  0.00           N  
ATOM   3923  CZ  ARG A 509      10.230  25.234  10.485  0.00  0.00           C  
ATOM   3924  NH1 ARG A 509      11.454  25.202  10.022  0.00  0.00           N  
ATOM   3925  NH2 ARG A 509       9.258  25.696   9.746  0.00  0.00           N  
ATOM   3926  N   GLU A 510      13.231  20.799  16.214  0.00  0.00           N  
ATOM   3927  CA  GLU A 510      13.605  20.445  17.509  0.00  0.00           C  
ATOM   3928  C   GLU A 510      15.073  20.057  17.749  0.00  0.00           C  
ATOM   3929  O   GLU A 510      15.717  19.411  17.027  0.00  0.00           O  
ATOM   3930  CB  GLU A 510      12.689  19.304  18.135  0.00  0.00           C  
ATOM   3931  CG  GLU A 510      11.352  19.206  17.435  0.00  0.00           C  
ATOM   3932  CD  GLU A 510      10.405  18.223  18.111  0.00  0.00           C  
ATOM   3933  OE1 GLU A 510       9.784  18.613  19.105  0.00  0.00           O  
ATOM   3934  OE2 GLU A 510      10.363  17.039  17.602  0.00  0.00           O  
ATOM   3935  N   CYS A 511      15.566  20.280  18.987  0.00  0.00           N  
ATOM   3936  CA  CYS A 511      16.883  19.857  19.411  0.00  0.00           C  
ATOM   3937  C   CYS A 511      17.001  18.462  20.026  0.00  0.00           C  
ATOM   3938  O   CYS A 511      16.243  18.038  20.883  0.00  0.00           O  
ATOM   3939  SG  CYS A 511      17.463  22.534  19.577  0.00  0.00           S  
ATOM   3940  CB  CYS A 511      17.580  20.888  20.292  0.00  0.00           C  
ATOM   3941  N   VAL A 512      17.968  17.594  19.578  0.00  0.00           N  
ATOM   3942  CA  VAL A 512      18.160  16.136  19.969  0.00  0.00           C  
ATOM   3943  C   VAL A 512      19.605  15.818  20.296  0.00  0.00           C  
ATOM   3944  O   VAL A 512      20.553  16.403  19.879  0.00  0.00           O  
ATOM   3945  CB  VAL A 512      17.493  15.204  18.900  0.00  0.00           C  
ATOM   3946  CG1 VAL A 512      16.023  15.352  18.611  0.00  0.00           C  
ATOM   3947  CG2 VAL A 512      18.252  15.299  17.503  0.00  0.00           C  
ATOM   3948  N   ASP A 513      19.758  14.653  20.896  0.00  0.00           N  
ATOM   3949  CA  ASP A 513      21.025  14.190  21.420  0.00  0.00           C  
ATOM   3950  C   ASP A 513      22.005  13.685  20.300  0.00  0.00           C  
ATOM   3951  O   ASP A 513      23.223  13.891  20.342  0.00  0.00           O  
ATOM   3952  CB  ASP A 513      20.802  13.102  22.497  0.00  0.00           C  
ATOM   3953  CG  ASP A 513      19.749  12.075  22.174  0.00  0.00           C  
ATOM   3954  OD1 ASP A 513      19.403  11.820  20.988  0.00  0.00           O  
ATOM   3955  OD2 ASP A 513      19.047  11.579  23.118  0.00  0.00           O  
ATOM   3956  N   LYS A 514      21.490  12.943  19.305  0.00  0.00           N  
ATOM   3957  CA  LYS A 514      22.273  12.390  18.191  0.00  0.00           C  
ATOM   3958  C   LYS A 514      21.379  12.109  16.958  0.00  0.00           C  
ATOM   3959  O   LYS A 514      20.201  11.790  17.067  0.00  0.00           O  
ATOM   3960  CB  LYS A 514      23.113  11.134  18.694  0.00  0.00           C  
ATOM   3961  CG  LYS A 514      22.376   9.771  18.850  0.00  0.00           C  
ATOM   3962  CD  LYS A 514      22.723   8.942  20.045  0.00  0.00           C  
ATOM   3963  CE  LYS A 514      21.960   7.553  19.964  0.00  0.00           C  
ATOM   3964  NZ  LYS A 514      22.130   6.812  21.193  0.00  0.00           N  
ATOM   3965  N   CYS A 515      21.943  12.040  15.748  0.00  0.00           N  
ATOM   3966  CA  CYS A 515      21.159  11.451  14.657  0.00  0.00           C  
ATOM   3967  C   CYS A 515      21.178   9.919  14.883  0.00  0.00           C  
ATOM   3968  O   CYS A 515      22.135   9.356  15.533  0.00  0.00           O  
ATOM   3969  CB  CYS A 515      21.785  11.876  13.326  0.00  0.00           C  
ATOM   3970  SG  CYS A 515      21.867  13.661  13.140  0.00  0.00           S  
ATOM   3971  N   LYS A 516      20.136   9.236  14.343  0.00  0.00           N  
ATOM   3972  CA  LYS A 516      20.076   7.707  14.302  0.00  0.00           C  
ATOM   3973  C   LYS A 516      20.946   7.147  13.148  0.00  0.00           C  
ATOM   3974  O   LYS A 516      20.461   6.313  12.353  0.00  0.00           O  
ATOM   3975  CB  LYS A 516      18.514   7.317  14.278  0.00  0.00           C  
ATOM   3976  CG  LYS A 516      17.553   7.853  15.377  0.00  0.00           C  
ATOM   3977  CD  LYS A 516      18.121   7.389  16.752  0.00  0.00           C  
ATOM   3978  CE  LYS A 516      17.248   7.958  17.861  0.00  0.00           C  
ATOM   3979  NZ  LYS A 516      17.511   7.482  19.233  0.00  0.00           N  
ATOM   3980  N   LEU A 517      22.202   7.418  13.107  0.00  0.00           N  
ATOM   3981  CA  LEU A 517      23.173   6.988  12.138  0.00  0.00           C  
ATOM   3982  C   LEU A 517      23.352   5.448  12.112  0.00  0.00           C  
ATOM   3983  O   LEU A 517      23.446   4.916  11.023  0.00  0.00           O  
ATOM   3984  CB  LEU A 517      24.471   7.648  12.557  0.00  0.00           C  
ATOM   3985  CG  LEU A 517      24.507   9.213  12.569  0.00  0.00           C  
ATOM   3986  CD1 LEU A 517      25.933   9.767  12.788  0.00  0.00           C  
ATOM   3987  CD2 LEU A 517      24.030   9.840  11.217  0.00  0.00           C  
ATOM   3988  N   LEU A 518      23.570   4.871  13.247  0.00  0.00           N  
ATOM   3989  CA  LEU A 518      23.956   3.475  13.470  0.00  0.00           C  
ATOM   3990  C   LEU A 518      22.884   2.639  14.236  0.00  0.00           C  
ATOM   3991  O   LEU A 518      22.780   1.436  14.103  0.00  0.00           O  
ATOM   3992  CB  LEU A 518      25.279   3.363  14.273  0.00  0.00           C  
ATOM   3993  CG  LEU A 518      26.539   3.841  13.455  0.00  0.00           C  
ATOM   3994  CD1 LEU A 518      27.801   3.626  14.254  0.00  0.00           C  
ATOM   3995  CD2 LEU A 518      26.715   2.960  12.210  0.00  0.00           C  
ATOM   3996  N   GLU A 519      22.045   3.325  15.053  0.00  0.00           N  
ATOM   3997  CA  GLU A 519      21.049   2.575  15.902  0.00  0.00           C  
ATOM   3998  C   GLU A 519      19.876   3.441  16.289  0.00  0.00           C  
ATOM   3999  O   GLU A 519      20.049   4.594  16.592  0.00  0.00           O  
ATOM   4000  CB  GLU A 519      21.837   2.175  17.148  0.00  0.00           C  
ATOM   4001  CG  GLU A 519      21.137   1.798  18.395  0.00  0.00           C  
ATOM   4002  CD  GLU A 519      20.201   0.558  18.188  0.00  0.00           C  
ATOM   4003  OE1 GLU A 519      19.931   0.183  17.014  0.00  0.00           O  
ATOM   4004  OE2 GLU A 519      19.664  -0.026  19.174  0.00  0.00           O  
ATOM   4005  N   GLY A 520      18.678   2.784  16.420  0.00  0.00           N  
ATOM   4006  CA  GLY A 520      17.382   3.386  16.674  0.00  0.00           C  
ATOM   4007  C   GLY A 520      16.234   2.718  15.963  0.00  0.00           C  
ATOM   4008  O   GLY A 520      16.472   1.646  15.486  0.00  0.00           O  
ATOM   4009  N   GLU A 521      15.050   3.350  15.927  0.00  0.00           N  
ATOM   4010  CA  GLU A 521      13.915   2.829  15.084  0.00  0.00           C  
ATOM   4011  C   GLU A 521      14.102   3.095  13.600  0.00  0.00           C  
ATOM   4012  O   GLU A 521      14.132   2.113  12.900  0.00  0.00           O  
ATOM   4013  CB  GLU A 521      12.642   3.245  15.776  0.00  0.00           C  
ATOM   4014  CG  GLU A 521      11.390   2.847  15.060  0.00  0.00           C  
ATOM   4015  CD  GLU A 521      10.216   3.546  15.778  0.00  0.00           C  
ATOM   4016  OE1 GLU A 521       9.629   2.922  16.651  0.00  0.00           O  
ATOM   4017  OE2 GLU A 521       9.858   4.664  15.420  0.00  0.00           O  
ATOM   4018  N   PRO A 522      14.302   4.342  13.139  0.00  0.00           N  
ATOM   4019  CA  PRO A 522      14.734   4.714  11.826  0.00  0.00           C  
ATOM   4020  C   PRO A 522      16.280   4.709  11.686  0.00  0.00           C  
ATOM   4021  O   PRO A 522      16.880   4.425  12.747  0.00  0.00           O  
ATOM   4022  CD  PRO A 522      14.119   5.593  13.908  0.00  0.00           C  
ATOM   4023  CB  PRO A 522      14.084   6.117  11.619  0.00  0.00           C  
ATOM   4024  CG  PRO A 522      14.376   6.687  12.960  0.00  0.00           C  
ATOM   4025  N   ARG A 523      16.748   5.070  10.476  0.00  0.00           N  
ATOM   4026  CA  ARG A 523      18.153   5.325  10.190  0.00  0.00           C  
ATOM   4027  C   ARG A 523      18.371   6.665   9.431  0.00  0.00           C  
ATOM   4028  O   ARG A 523      17.632   7.063   8.607  0.00  0.00           O  
ATOM   4029  CB  ARG A 523      18.832   4.185   9.409  0.00  0.00           C  
ATOM   4030  CG  ARG A 523      18.980   2.888  10.154  0.00  0.00           C  
ATOM   4031  CD  ARG A 523      20.015   3.071  11.340  0.00  0.00           C  
ATOM   4032  NE  ARG A 523      20.241   1.821  12.055  0.00  0.00           N  
ATOM   4033  CZ  ARG A 523      19.400   1.157  12.897  0.00  0.00           C  
ATOM   4034  NH1 ARG A 523      18.271   1.650  13.379  0.00  0.00           N  
ATOM   4035  NH2 ARG A 523      19.954   0.058  13.292  0.00  0.00           N  
ATOM   4036  N   GLU A 524      19.534   7.287   9.696  0.00  0.00           N  
ATOM   4037  CA  GLU A 524      19.835   8.690   9.196  0.00  0.00           C  
ATOM   4038  C   GLU A 524      21.293   8.933   8.662  0.00  0.00           C  
ATOM   4039  O   GLU A 524      22.228   8.099   8.790  0.00  0.00           O  
ATOM   4040  CB  GLU A 524      19.525   9.622  10.425  0.00  0.00           C  
ATOM   4041  CG  GLU A 524      18.059   9.758  10.651  0.00  0.00           C  
ATOM   4042  CD  GLU A 524      17.693  10.630  11.830  0.00  0.00           C  
ATOM   4043  OE1 GLU A 524      18.242  10.578  12.940  0.00  0.00           O  
ATOM   4044  OE2 GLU A 524      16.683  11.401  11.758  0.00  0.00           O  
ATOM   4045  N   PHE A 525      21.467  10.092   8.042  0.00  0.00           N  
ATOM   4046  CA  PHE A 525      22.783  10.772   7.983  0.00  0.00           C  
ATOM   4047  C   PHE A 525      22.641  12.268   8.359  0.00  0.00           C  
ATOM   4048  O   PHE A 525      21.553  12.825   8.596  0.00  0.00           O  
ATOM   4049  CB  PHE A 525      23.268  10.463   6.514  0.00  0.00           C  
ATOM   4050  CG  PHE A 525      22.470  11.282   5.539  0.00  0.00           C  
ATOM   4051  CD1 PHE A 525      22.985  12.533   5.075  0.00  0.00           C  
ATOM   4052  CE1 PHE A 525      22.248  13.366   4.270  0.00  0.00           C  
ATOM   4053  CZ  PHE A 525      20.993  12.951   3.806  0.00  0.00           C  
ATOM   4054  CD2 PHE A 525      21.271  10.811   5.025  0.00  0.00           C  
ATOM   4055  CE2 PHE A 525      20.490  11.728   4.244  0.00  0.00           C  
ATOM   4056  N   VAL A 526      23.802  12.986   8.494  0.00  0.00           N  
ATOM   4057  CA  VAL A 526      23.792  14.404   8.854  0.00  0.00           C  
ATOM   4058  C   VAL A 526      23.925  15.320   7.605  0.00  0.00           C  
ATOM   4059  O   VAL A 526      24.923  15.141   6.837  0.00  0.00           O  
ATOM   4060  CB  VAL A 526      24.916  14.705   9.824  0.00  0.00           C  
ATOM   4061  CG1 VAL A 526      24.580  16.060  10.470  0.00  0.00           C  
ATOM   4062  CG2 VAL A 526      25.036  13.799  11.070  0.00  0.00           C  
ATOM   4063  N   GLU A 527      23.048  16.354   7.507  0.00  0.00           N  
ATOM   4064  CA  GLU A 527      23.257  17.511   6.595  0.00  0.00           C  
ATOM   4065  C   GLU A 527      23.177  18.793   7.407  0.00  0.00           C  
ATOM   4066  O   GLU A 527      22.135  19.188   8.016  0.00  0.00           O  
ATOM   4067  CB  GLU A 527      22.303  17.544   5.355  0.00  0.00           C  
ATOM   4068  CG  GLU A 527      22.891  18.015   4.045  0.00  0.00           C  
ATOM   4069  CD  GLU A 527      21.948  18.189   2.903  0.00  0.00           C  
ATOM   4070  OE1 GLU A 527      20.739  18.549   3.072  0.00  0.00           O  
ATOM   4071  OE2 GLU A 527      22.490  18.224   1.770  0.00  0.00           O  
ATOM   4072  N   ASN A 528      24.204  19.588   7.306  0.00  0.00           N  
ATOM   4073  CA  ASN A 528      24.363  20.843   8.109  0.00  0.00           C  
ATOM   4074  C   ASN A 528      23.888  20.912   9.537  0.00  0.00           C  
ATOM   4075  O   ASN A 528      23.003  21.651   9.863  0.00  0.00           O  
ATOM   4076  CB  ASN A 528      24.002  21.967   7.211  0.00  0.00           C  
ATOM   4077  CG  ASN A 528      24.301  23.305   7.933  0.00  0.00           C  
ATOM   4078  OD1 ASN A 528      23.517  24.206   8.088  0.00  0.00           O  
ATOM   4079  ND2 ASN A 528      25.541  23.516   8.384  0.00  0.00           N  
ATOM   4080  N   SER A 529      24.301  19.942  10.372  0.00  0.00           N  
ATOM   4081  CA  SER A 529      23.849  19.692  11.778  0.00  0.00           C  
ATOM   4082  C   SER A 529      22.314  19.478  12.019  0.00  0.00           C  
ATOM   4083  O   SER A 529      21.875  19.714  13.142  0.00  0.00           O  
ATOM   4084  CB  SER A 529      24.328  20.849  12.716  0.00  0.00           C  
ATOM   4085  OG  SER A 529      25.655  21.257  12.588  0.00  0.00           O  
ATOM   4086  N   GLU A 530      21.667  18.879  11.001  0.00  0.00           N  
ATOM   4087  CA  GLU A 530      20.341  18.254  11.121  0.00  0.00           C  
ATOM   4088  C   GLU A 530      20.343  16.871  10.442  0.00  0.00           C  
ATOM   4089  O   GLU A 530      20.943  16.558   9.407  0.00  0.00           O  
ATOM   4090  CB  GLU A 530      19.372  19.227  10.439  0.00  0.00           C  
ATOM   4091  CG  GLU A 530      17.854  18.850  10.434  0.00  0.00           C  
ATOM   4092  CD  GLU A 530      17.118  19.964   9.678  0.00  0.00           C  
ATOM   4093  OE1 GLU A 530      16.748  19.704   8.490  0.00  0.00           O  
ATOM   4094  OE2 GLU A 530      16.757  21.013  10.268  0.00  0.00           O  
ATOM   4095  N   CYS A 531      19.623  16.014  11.186  0.00  0.00           N  
ATOM   4096  CA  CYS A 531      19.430  14.632  10.813  0.00  0.00           C  
ATOM   4097  C   CYS A 531      18.411  14.414   9.663  0.00  0.00           C  
ATOM   4098  O   CYS A 531      17.221  14.669   9.801  0.00  0.00           O  
ATOM   4099  SG  CYS A 531      20.018  14.356  13.521  0.00  0.00           S  
ATOM   4100  CB  CYS A 531      18.968  13.913  12.130  0.00  0.00           C  
ATOM   4101  N   ILE A 532      18.919  13.989   8.526  0.00  0.00           N  
ATOM   4102  CA  ILE A 532      17.987  13.557   7.437  0.00  0.00           C  
ATOM   4103  C   ILE A 532      17.916  11.986   7.469  0.00  0.00           C  
ATOM   4104  O   ILE A 532      18.949  11.330   7.559  0.00  0.00           O  
ATOM   4105  CB  ILE A 532      18.533  14.199   6.148  0.00  0.00           C  
ATOM   4106  CG2 ILE A 532      17.583  13.972   5.014  0.00  0.00           C  
ATOM   4107  CG1 ILE A 532      18.937  15.729   6.210  0.00  0.00           C  
ATOM   4108  CD  ILE A 532      17.820  16.685   6.513  0.00  0.00           C  
ATOM   4109  N   GLN A 533      16.685  11.475   7.445  0.00  0.00           N  
ATOM   4110  CA  GLN A 533      16.524   9.999   7.271  0.00  0.00           C  
ATOM   4111  C   GLN A 533      17.017   9.452   5.946  0.00  0.00           C  
ATOM   4112  O   GLN A 533      16.974  10.105   4.930  0.00  0.00           O  
ATOM   4113  CB  GLN A 533      15.064   9.798   7.573  0.00  0.00           C  
ATOM   4114  CG  GLN A 533      14.812   8.452   8.012  0.00  0.00           C  
ATOM   4115  CD  GLN A 533      13.336   8.222   8.336  0.00  0.00           C  
ATOM   4116  OE1 GLN A 533      12.506   9.096   8.444  0.00  0.00           O  
ATOM   4117  NE2 GLN A 533      12.881   7.043   8.545  0.00  0.00           N  
ATOM   4118  N   CYS A 534      17.572   8.258   5.930  0.00  0.00           N  
ATOM   4119  CA  CYS A 534      17.960   7.395   4.816  0.00  0.00           C  
ATOM   4120  C   CYS A 534      16.741   6.948   3.975  0.00  0.00           C  
ATOM   4121  O   CYS A 534      15.562   6.943   4.421  0.00  0.00           O  
ATOM   4122  CB  CYS A 534      18.693   6.095   5.296  0.00  0.00           C  
ATOM   4123  SG  CYS A 534      20.400   6.307   5.909  0.00  0.00           S  
ATOM   4124  N   HIS A 535      16.975   6.484   2.770  0.00  0.00           N  
ATOM   4125  CA  HIS A 535      15.933   6.305   1.769  0.00  0.00           C  
ATOM   4126  C   HIS A 535      15.327   4.939   1.922  0.00  0.00           C  
ATOM   4127  O   HIS A 535      15.944   3.913   2.281  0.00  0.00           O  
ATOM   4128  CB  HIS A 535      16.608   6.534   0.351  0.00  0.00           C  
ATOM   4129  ND1 HIS A 535      14.995   7.790  -1.256  0.00  0.00           N  
ATOM   4130  CG  HIS A 535      15.558   6.666  -0.794  0.00  0.00           C  
ATOM   4131  CE1 HIS A 535      14.044   7.425  -2.063  0.00  0.00           C  
ATOM   4132  NE2 HIS A 535      14.178   6.143  -2.437  0.00  0.00           N  
ATOM   4133  CD2 HIS A 535      15.141   5.646  -1.592  0.00  0.00           C  
ATOM   4134  N   PRO A 536      13.968   4.746   1.663  0.00  0.00           N  
ATOM   4135  CA  PRO A 536      13.223   3.533   2.018  0.00  0.00           C  
ATOM   4136  C   PRO A 536      13.644   2.312   1.197  0.00  0.00           C  
ATOM   4137  O   PRO A 536      13.434   1.158   1.670  0.00  0.00           O  
ATOM   4138  CD  PRO A 536      12.931   5.802   1.546  0.00  0.00           C  
ATOM   4139  CB  PRO A 536      11.754   3.695   1.666  0.00  0.00           C  
ATOM   4140  CG  PRO A 536      11.554   5.163   1.914  0.00  0.00           C  
ATOM   4141  N   GLU A 537      14.372   2.500   0.086  0.00  0.00           N  
ATOM   4142  CA  GLU A 537      15.012   1.413  -0.707  0.00  0.00           C  
ATOM   4143  C   GLU A 537      16.426   0.932  -0.131  0.00  0.00           C  
ATOM   4144  O   GLU A 537      16.924  -0.085  -0.581  0.00  0.00           O  
ATOM   4145  CB  GLU A 537      15.140   1.743  -2.194  0.00  0.00           C  
ATOM   4146  CG  GLU A 537      13.783   1.882  -2.919  0.00  0.00           C  
ATOM   4147  CD  GLU A 537      12.911   0.678  -2.498  0.00  0.00           C  
ATOM   4148  OE1 GLU A 537      13.415  -0.409  -2.760  0.00  0.00           O  
ATOM   4149  OE2 GLU A 537      11.861   0.851  -1.885  0.00  0.00           O  
ATOM   4150  N   CYS A 538      16.950   1.610   0.874  0.00  0.00           N  
ATOM   4151  CA  CYS A 538      18.214   1.337   1.466  0.00  0.00           C  
ATOM   4152  C   CYS A 538      17.953   0.207   2.439  0.00  0.00           C  
ATOM   4153  O   CYS A 538      17.065   0.268   3.302  0.00  0.00           O  
ATOM   4154  CB  CYS A 538      18.835   2.535   2.167  0.00  0.00           C  
ATOM   4155  SG  CYS A 538      19.298   4.100   1.390  0.00  0.00           S  
ATOM   4156  N   LEU A 539      18.693  -0.888   2.364  0.00  0.00           N  
ATOM   4157  CA  LEU A 539      18.628  -2.089   3.285  0.00  0.00           C  
ATOM   4158  C   LEU A 539      19.318  -1.747   4.552  0.00  0.00           C  
ATOM   4159  O   LEU A 539      20.487  -1.354   4.510  0.00  0.00           O  
ATOM   4160  CB  LEU A 539      19.233  -3.284   2.568  0.00  0.00           C  
ATOM   4161  CG  LEU A 539      19.232  -4.574   3.441  0.00  0.00           C  
ATOM   4162  CD1 LEU A 539      17.875  -5.245   3.708  0.00  0.00           C  
ATOM   4163  CD2 LEU A 539      20.039  -5.647   2.681  0.00  0.00           C  
ATOM   4164  N   PRO A 540      18.715  -1.912   5.809  0.00  0.00           N  
ATOM   4165  CA  PRO A 540      19.288  -1.557   7.096  0.00  0.00           C  
ATOM   4166  C   PRO A 540      20.609  -2.349   7.283  0.00  0.00           C  
ATOM   4167  O   PRO A 540      20.527  -3.580   7.246  0.00  0.00           O  
ATOM   4168  CD  PRO A 540      17.339  -2.287   6.025  0.00  0.00           C  
ATOM   4169  CB  PRO A 540      18.156  -1.705   8.148  0.00  0.00           C  
ATOM   4170  CG  PRO A 540      16.877  -1.518   7.268  0.00  0.00           C  
ATOM   4171  N   GLN A 541      21.808  -1.748   7.324  0.00  0.00           N  
ATOM   4172  CA  GLN A 541      23.126  -2.276   7.648  0.00  0.00           C  
ATOM   4173  C   GLN A 541      23.136  -2.640   9.104  0.00  0.00           C  
ATOM   4174  O   GLN A 541      22.343  -2.064   9.872  0.00  0.00           O  
ATOM   4175  CB  GLN A 541      24.295  -1.345   7.285  0.00  0.00           C  
ATOM   4176  CG  GLN A 541      24.201  -0.910   5.782  0.00  0.00           C  
ATOM   4177  CD  GLN A 541      24.145  -2.172   4.870  0.00  0.00           C  
ATOM   4178  OE1 GLN A 541      25.110  -2.906   4.638  0.00  0.00           O  
ATOM   4179  NE2 GLN A 541      22.986  -2.625   4.465  0.00  0.00           N  
ATOM   4180  N   ALA A 542      24.049  -3.447   9.629  0.00  0.00           N  
ATOM   4181  CA  ALA A 542      24.409  -3.498  11.011  0.00  0.00           C  
ATOM   4182  C   ALA A 542      25.960  -3.251  11.144  0.00  0.00           C  
ATOM   4183  O   ALA A 542      26.690  -3.515  10.193  0.00  0.00           O  
ATOM   4184  CB  ALA A 542      23.953  -4.869  11.501  0.00  0.00           C  
ATOM   4185  N   MET A 543      26.470  -2.751  12.271  0.00  0.00           N  
ATOM   4186  CA  MET A 543      27.921  -2.397  12.451  0.00  0.00           C  
ATOM   4187  C   MET A 543      28.543  -1.427  11.402  0.00  0.00           C  
ATOM   4188  O   MET A 543      29.738  -1.433  11.257  0.00  0.00           O  
ATOM   4189  CB  MET A 543      28.841  -3.602  12.884  0.00  0.00           C  
ATOM   4190  CG  MET A 543      28.606  -4.041  14.301  0.00  0.00           C  
ATOM   4191  SD  MET A 543      29.811  -5.156  14.942  0.00  0.00           S  
ATOM   4192  CE  MET A 543      29.249  -5.043  16.666  0.00  0.00           C  
ATOM   4193  N   ASN A 544      27.729  -0.746  10.615  0.00  0.00           N  
ATOM   4194  CA  ASN A 544      28.006   0.236   9.550  0.00  0.00           C  
ATOM   4195  C   ASN A 544      26.903   1.282   9.464  0.00  0.00           C  
ATOM   4196  O   ASN A 544      25.753   0.958   9.777  0.00  0.00           O  
ATOM   4197  CB  ASN A 544      28.170  -0.442   8.201  0.00  0.00           C  
ATOM   4198  CG  ASN A 544      28.833   0.416   7.154  0.00  0.00           C  
ATOM   4199  OD1 ASN A 544      29.906   0.811   7.408  0.00  0.00           O  
ATOM   4200  ND2 ASN A 544      28.219   0.881   6.126  0.00  0.00           N  
ATOM   4201  N   ILE A 545      27.150   2.531   8.941  0.00  0.00           N  
ATOM   4202  CA  ILE A 545      26.083   3.447   8.496  0.00  0.00           C  
ATOM   4203  C   ILE A 545      25.214   2.790   7.384  0.00  0.00           C  
ATOM   4204  O   ILE A 545      25.688   1.888   6.658  0.00  0.00           O  
ATOM   4205  CB  ILE A 545      26.643   4.742   7.991  0.00  0.00           C  
ATOM   4206  CG2 ILE A 545      27.116   5.582   9.174  0.00  0.00           C  
ATOM   4207  CG1 ILE A 545      27.728   4.602   6.944  0.00  0.00           C  
ATOM   4208  CD  ILE A 545      28.331   5.858   6.258  0.00  0.00           C  
ATOM   4209  N   THR A 546      23.935   3.292   7.209  0.00  0.00           N  
ATOM   4210  CA  THR A 546      22.894   2.631   6.342  0.00  0.00           C  
ATOM   4211  C   THR A 546      22.755   3.385   5.059  0.00  0.00           C  
ATOM   4212  O   THR A 546      22.275   2.874   4.034  0.00  0.00           O  
ATOM   4213  CB  THR A 546      21.564   2.463   7.167  0.00  0.00           C  
ATOM   4214  OG1 THR A 546      21.779   1.555   8.201  0.00  0.00           O  
ATOM   4215  CG2 THR A 546      20.384   2.056   6.363  0.00  0.00           C  
ATOM   4216  N   CYS A 547      23.137   4.644   5.087  0.00  0.00           N  
ATOM   4217  CA  CYS A 547      23.374   5.360   3.867  0.00  0.00           C  
ATOM   4218  C   CYS A 547      24.554   6.358   3.983  0.00  0.00           C  
ATOM   4219  O   CYS A 547      24.959   6.808   5.059  0.00  0.00           O  
ATOM   4220  SG  CYS A 547      21.426   7.342   4.481  0.00  0.00           S  
ATOM   4221  CB  CYS A 547      22.114   6.020   3.410  0.00  0.00           C  
ATOM   4222  N   THR A 548      24.971   6.955   2.851  0.00  0.00           N  
ATOM   4223  CA  THR A 548      26.103   7.888   2.694  0.00  0.00           C  
ATOM   4224  C   THR A 548      25.680   9.327   2.436  0.00  0.00           C  
ATOM   4225  O   THR A 548      26.602  10.123   2.428  0.00  0.00           O  
ATOM   4226  CB  THR A 548      27.087   7.402   1.539  0.00  0.00           C  
ATOM   4227  OG1 THR A 548      26.376   7.158   0.335  0.00  0.00           O  
ATOM   4228  CG2 THR A 548      27.722   6.057   1.945  0.00  0.00           C  
ATOM   4229  N   GLY A 549      24.363   9.596   2.362  0.00  0.00           N  
ATOM   4230  CA  GLY A 549      23.870  10.927   1.815  0.00  0.00           C  
ATOM   4231  C   GLY A 549      22.343  10.820   1.425  0.00  0.00           C  
ATOM   4232  O   GLY A 549      21.663   9.824   1.525  0.00  0.00           O  
ATOM   4233  N   ARG A 550      21.754  12.027   1.027  0.00  0.00           N  
ATOM   4234  CA  ARG A 550      20.396  12.050   0.405  0.00  0.00           C  
ATOM   4235  C   ARG A 550      20.079  11.051  -0.743  0.00  0.00           C  
ATOM   4236  O   ARG A 550      20.772  11.122  -1.748  0.00  0.00           O  
ATOM   4237  CB  ARG A 550      19.933  13.507   0.107  0.00  0.00           C  
ATOM   4238  CG  ARG A 550      18.418  13.611  -0.188  0.00  0.00           C  
ATOM   4239  CD  ARG A 550      18.005  15.049  -0.349  0.00  0.00           C  
ATOM   4240  NE  ARG A 550      17.865  15.724   0.972  0.00  0.00           N  
ATOM   4241  CZ  ARG A 550      18.647  16.629   1.527  0.00  0.00           C  
ATOM   4242  NH1 ARG A 550      19.696  17.076   0.978  0.00  0.00           N  
ATOM   4243  NH2 ARG A 550      18.364  17.013   2.678  0.00  0.00           N  
ATOM   4244  N   GLY A 551      18.991  10.240  -0.551  0.00  0.00           N  
ATOM   4245  CA  GLY A 551      18.320   9.612  -1.676  0.00  0.00           C  
ATOM   4246  C   GLY A 551      18.864   8.240  -2.189  0.00  0.00           C  
ATOM   4247  O   GLY A 551      19.789   7.604  -1.581  0.00  0.00           O  
ATOM   4248  N   PRO A 552      18.263   7.746  -3.273  0.00  0.00           N  
ATOM   4249  CA  PRO A 552      18.442   6.349  -3.741  0.00  0.00           C  
ATOM   4250  C   PRO A 552      19.755   5.958  -4.421  0.00  0.00           C  
ATOM   4251  O   PRO A 552      19.986   4.823  -4.827  0.00  0.00           O  
ATOM   4252  CD  PRO A 552      17.299   8.436  -4.076  0.00  0.00           C  
ATOM   4253  CB  PRO A 552      17.275   6.136  -4.709  0.00  0.00           C  
ATOM   4254  CG  PRO A 552      16.997   7.555  -5.293  0.00  0.00           C  
ATOM   4255  N   ASP A 553      20.592   6.971  -4.674  0.00  0.00           N  
ATOM   4256  CA  ASP A 553      21.958   6.681  -5.210  0.00  0.00           C  
ATOM   4257  C   ASP A 553      23.055   7.011  -4.089  0.00  0.00           C  
ATOM   4258  O   ASP A 553      24.221   7.113  -4.348  0.00  0.00           O  
ATOM   4259  CB  ASP A 553      22.203   7.322  -6.558  0.00  0.00           C  
ATOM   4260  CG  ASP A 553      22.117   8.878  -6.561  0.00  0.00           C  
ATOM   4261  OD1 ASP A 553      21.537   9.594  -7.458  0.00  0.00           O  
ATOM   4262  OD2 ASP A 553      22.777   9.509  -5.731  0.00  0.00           O  
ATOM   4263  N   ASN A 554      22.559   7.096  -2.799  0.00  0.00           N  
ATOM   4264  CA  ASN A 554      23.452   7.203  -1.636  0.00  0.00           C  
ATOM   4265  C   ASN A 554      23.206   6.118  -0.559  0.00  0.00           C  
ATOM   4266  O   ASN A 554      23.756   6.191   0.564  0.00  0.00           O  
ATOM   4267  CB  ASN A 554      23.326   8.661  -1.019  0.00  0.00           C  
ATOM   4268  CG  ASN A 554      24.081   9.693  -1.790  0.00  0.00           C  
ATOM   4269  OD1 ASN A 554      25.232   9.649  -1.909  0.00  0.00           O  
ATOM   4270  ND2 ASN A 554      23.462  10.727  -2.223  0.00  0.00           N  
ATOM   4271  N   CYS A 555      22.483   5.067  -0.919  0.00  0.00           N  
ATOM   4272  CA  CYS A 555      22.354   3.818  -0.108  0.00  0.00           C  
ATOM   4273  C   CYS A 555      23.597   2.978  -0.112  0.00  0.00           C  
ATOM   4274  O   CYS A 555      24.237   2.940  -1.168  0.00  0.00           O  
ATOM   4275  SG  CYS A 555      19.598   3.863  -0.656  0.00  0.00           S  
ATOM   4276  CB  CYS A 555      21.215   3.003  -0.653  0.00  0.00           C  
ATOM   4277  N   ILE A 556      23.907   2.179   0.928  0.00  0.00           N  
ATOM   4278  CA  ILE A 556      24.925   1.092   0.993  0.00  0.00           C  
ATOM   4279  C   ILE A 556      24.484  -0.195   0.204  0.00  0.00           C  
ATOM   4280  O   ILE A 556      25.267  -0.760  -0.502  0.00  0.00           O  
ATOM   4281  CB  ILE A 556      25.265   0.820   2.504  0.00  0.00           C  
ATOM   4282  CG2 ILE A 556      26.407  -0.233   2.691  0.00  0.00           C  
ATOM   4283  CG1 ILE A 556      25.592   2.075   3.237  0.00  0.00           C  
ATOM   4284  CD  ILE A 556      26.937   2.748   3.100  0.00  0.00           C  
ATOM   4285  N   GLN A 557      23.253  -0.558   0.448  0.00  0.00           N  
ATOM   4286  CA  GLN A 557      22.649  -1.782  -0.195  0.00  0.00           C  
ATOM   4287  C   GLN A 557      21.145  -1.566  -0.479  0.00  0.00           C  
ATOM   4288  O   GLN A 557      20.501  -0.798   0.219  0.00  0.00           O  
ATOM   4289  CB  GLN A 557      22.727  -2.898   0.883  0.00  0.00           C  
ATOM   4290  CG  GLN A 557      24.141  -3.527   0.933  0.00  0.00           C  
ATOM   4291  CD  GLN A 557      24.202  -4.677   1.807  0.00  0.00           C  
ATOM   4292  OE1 GLN A 557      23.440  -4.838   2.727  0.00  0.00           O  
ATOM   4293  NE2 GLN A 557      25.077  -5.558   1.646  0.00  0.00           N  
ATOM   4294  N   CYS A 558      20.537  -2.239  -1.480  0.00  0.00           N  
ATOM   4295  CA  CYS A 558      19.220  -2.000  -1.959  0.00  0.00           C  
ATOM   4296  C   CYS A 558      18.273  -3.138  -1.433  0.00  0.00           C  
ATOM   4297  O   CYS A 558      18.747  -4.260  -1.075  0.00  0.00           O  
ATOM   4298  CB  CYS A 558      19.325  -1.953  -3.482  0.00  0.00           C  
ATOM   4299  SG  CYS A 558      20.531  -0.736  -3.963  0.00  0.00           S  
ATOM   4300  N   ALA A 559      17.028  -2.773  -1.327  0.00  0.00           N  
ATOM   4301  CA  ALA A 559      16.020  -3.537  -0.678  0.00  0.00           C  
ATOM   4302  C   ALA A 559      15.441  -4.674  -1.617  0.00  0.00           C  
ATOM   4303  O   ALA A 559      15.327  -5.810  -1.204  0.00  0.00           O  
ATOM   4304  CB  ALA A 559      14.861  -2.506  -0.354  0.00  0.00           C  
ATOM   4305  N   HIS A 560      15.044  -4.279  -2.845  0.00  0.00           N  
ATOM   4306  CA  HIS A 560      14.304  -5.065  -3.837  0.00  0.00           C  
ATOM   4307  C   HIS A 560      15.210  -5.264  -5.088  0.00  0.00           C  
ATOM   4308  O   HIS A 560      15.477  -6.363  -5.575  0.00  0.00           O  
ATOM   4309  CB  HIS A 560      13.060  -4.226  -4.121  0.00  0.00           C  
ATOM   4310  ND1 HIS A 560      11.805  -2.728  -2.414  0.00  0.00           N  
ATOM   4311  CG  HIS A 560      12.086  -3.929  -3.024  0.00  0.00           C  
ATOM   4312  CE1 HIS A 560      10.779  -2.873  -1.585  0.00  0.00           C  
ATOM   4313  NE2 HIS A 560      10.294  -4.119  -1.664  0.00  0.00           N  
ATOM   4314  CD2 HIS A 560      11.167  -4.803  -2.526  0.00  0.00           C  
ATOM   4315  N   TYR A 561      15.758  -4.183  -5.659  0.00  0.00           N  
ATOM   4316  CA  TYR A 561      16.647  -4.183  -6.843  0.00  0.00           C  
ATOM   4317  C   TYR A 561      17.667  -3.037  -6.875  0.00  0.00           C  
ATOM   4318  O   TYR A 561      17.460  -1.887  -6.470  0.00  0.00           O  
ATOM   4319  CB  TYR A 561      15.846  -4.028  -8.168  0.00  0.00           C  
ATOM   4320  CG  TYR A 561      14.702  -4.979  -8.385  0.00  0.00           C  
ATOM   4321  CD1 TYR A 561      13.445  -4.558  -7.863  0.00  0.00           C  
ATOM   4322  CE1 TYR A 561      12.313  -5.399  -7.931  0.00  0.00           C  
ATOM   4323  CZ  TYR A 561      12.433  -6.680  -8.515  0.00  0.00           C  
ATOM   4324  OH  TYR A 561      11.327  -7.465  -8.731  0.00  0.00           O  
ATOM   4325  CD2 TYR A 561      14.818  -6.232  -9.041  0.00  0.00           C  
ATOM   4326  CE2 TYR A 561      13.770  -7.132  -8.933  0.00  0.00           C  
ATOM   4327  N   ILE A 562      18.770  -3.218  -7.645  0.00  0.00           N  
ATOM   4328  CA  ILE A 562      19.667  -2.150  -8.028  0.00  0.00           C  
ATOM   4329  C   ILE A 562      19.617  -1.979  -9.636  0.00  0.00           C  
ATOM   4330  O   ILE A 562      19.747  -2.971 -10.337  0.00  0.00           O  
ATOM   4331  CB  ILE A 562      21.102  -2.320  -7.425  0.00  0.00           C  
ATOM   4332  CG2 ILE A 562      21.587  -3.787  -7.428  0.00  0.00           C  
ATOM   4333  CG1 ILE A 562      22.183  -1.426  -8.063  0.00  0.00           C  
ATOM   4334  CD  ILE A 562      23.398  -1.155  -7.155  0.00  0.00           C  
ATOM   4335  N   ASP A 563      19.574  -0.710 -10.035  0.00  0.00           N  
ATOM   4336  CA  ASP A 563      19.457  -0.212 -11.376  0.00  0.00           C  
ATOM   4337  C   ASP A 563      20.580   0.905 -11.550  0.00  0.00           C  
ATOM   4338  O   ASP A 563      20.470   2.104 -11.104  0.00  0.00           O  
ATOM   4339  CB  ASP A 563      18.098   0.442 -11.599  0.00  0.00           C  
ATOM   4340  CG  ASP A 563      17.816   0.647 -13.007  0.00  0.00           C  
ATOM   4341  OD1 ASP A 563      16.893   1.397 -13.289  0.00  0.00           O  
ATOM   4342  OD2 ASP A 563      18.595   0.336 -13.955  0.00  0.00           O  
ATOM   4343  N   GLY A 564      21.717   0.552 -12.234  0.00  0.00           N  
ATOM   4344  CA  GLY A 564      22.924   1.425 -12.260  0.00  0.00           C  
ATOM   4345  C   GLY A 564      23.420   1.630 -10.785  0.00  0.00           C  
ATOM   4346  O   GLY A 564      23.498   0.659  -9.970  0.00  0.00           O  
ATOM   4347  N   PRO A 565      23.501   2.888 -10.361  0.00  0.00           N  
ATOM   4348  CA  PRO A 565      23.820   3.297  -8.976  0.00  0.00           C  
ATOM   4349  C   PRO A 565      22.619   3.303  -8.065  0.00  0.00           C  
ATOM   4350  O   PRO A 565      22.747   3.457  -6.859  0.00  0.00           O  
ATOM   4351  CD  PRO A 565      23.393   4.123 -11.211  0.00  0.00           C  
ATOM   4352  CB  PRO A 565      24.334   4.664  -9.141  0.00  0.00           C  
ATOM   4353  CG  PRO A 565      23.519   5.277 -10.245  0.00  0.00           C  
ATOM   4354  N   HIS A 566      21.385   3.094  -8.612  0.00  0.00           N  
ATOM   4355  CA  HIS A 566      20.184   3.381  -7.807  0.00  0.00           C  
ATOM   4356  C   HIS A 566      19.518   2.127  -7.241  0.00  0.00           C  
ATOM   4357  O   HIS A 566      19.219   1.188  -7.973  0.00  0.00           O  
ATOM   4358  CB  HIS A 566      19.179   4.051  -8.753  0.00  0.00           C  
ATOM   4359  ND1 HIS A 566      20.053   5.292 -10.817  0.00  0.00           N  
ATOM   4360  CG  HIS A 566      19.591   5.304  -9.561  0.00  0.00           C  
ATOM   4361  CE1 HIS A 566      20.157   6.550 -11.228  0.00  0.00           C  
ATOM   4362  NE2 HIS A 566      19.703   7.424 -10.319  0.00  0.00           N  
ATOM   4363  CD2 HIS A 566      19.295   6.587  -9.192  0.00  0.00           C  
ATOM   4364  N   CYS A 567      19.064   2.234  -6.011  0.00  0.00           N  
ATOM   4365  CA  CYS A 567      18.056   1.321  -5.459  0.00  0.00           C  
ATOM   4366  C   CYS A 567      16.629   1.616  -5.856  0.00  0.00           C  
ATOM   4367  O   CYS A 567      16.197   2.735  -5.576  0.00  0.00           O  
ATOM   4368  SG  CYS A 567      19.825   1.044  -3.208  0.00  0.00           S  
ATOM   4369  CB  CYS A 567      18.215   1.259  -3.962  0.00  0.00           C  
ATOM   4370  N   VAL A 568      16.001   0.732  -6.590  0.00  0.00           N  
ATOM   4371  CA  VAL A 568      14.621   0.883  -7.108  0.00  0.00           C  
ATOM   4372  C   VAL A 568      13.682  -0.107  -6.565  0.00  0.00           C  
ATOM   4373  O   VAL A 568      14.114  -1.253  -6.412  0.00  0.00           O  
ATOM   4374  CB  VAL A 568      14.715   1.003  -8.675  0.00  0.00           C  
ATOM   4375  CG1 VAL A 568      15.680   2.133  -9.165  0.00  0.00           C  
ATOM   4376  CG2 VAL A 568      15.092  -0.295  -9.339  0.00  0.00           C  
ATOM   4377  N   LYS A 569      12.440   0.245  -6.239  0.00  0.00           N  
ATOM   4378  CA  LYS A 569      11.403  -0.516  -5.568  0.00  0.00           C  
ATOM   4379  C   LYS A 569      10.808  -1.714  -6.337  0.00  0.00           C  
ATOM   4380  O   LYS A 569      10.461  -2.668  -5.716  0.00  0.00           O  
ATOM   4381  CB  LYS A 569      10.250   0.463  -5.271  0.00  0.00           C  
ATOM   4382  CG  LYS A 569       9.077   0.037  -4.400  0.00  0.00           C  
ATOM   4383  CD  LYS A 569       7.875   0.936  -4.584  0.00  0.00           C  
ATOM   4384  CE  LYS A 569       6.547   0.421  -4.103  0.00  0.00           C  
ATOM   4385  NZ  LYS A 569       5.477   1.313  -4.629  0.00  0.00           N  
ATOM   4386  N   THR A 570      10.611  -1.627  -7.651  0.00  0.00           N  
ATOM   4387  CA  THR A 570       9.591  -2.512  -8.309  0.00  0.00           C  
ATOM   4388  C   THR A 570      10.068  -3.223  -9.586  0.00  0.00           C  
ATOM   4389  O   THR A 570       9.674  -4.421  -9.753  0.00  0.00           O  
ATOM   4390  CB  THR A 570       8.341  -1.650  -8.699  0.00  0.00           C  
ATOM   4391  OG1 THR A 570       7.843  -0.763  -7.650  0.00  0.00           O  
ATOM   4392  CG2 THR A 570       7.165  -2.590  -9.208  0.00  0.00           C  
ATOM   4393  N   CYS A 571      10.837  -2.625 -10.502  0.00  0.00           N  
ATOM   4394  CA  CYS A 571      11.443  -3.200 -11.714  0.00  0.00           C  
ATOM   4395  C   CYS A 571      10.474  -3.962 -12.636  0.00  0.00           C  
ATOM   4396  O   CYS A 571      10.512  -5.187 -12.751  0.00  0.00           O  
ATOM   4397  CB  CYS A 571      12.712  -4.042 -11.400  0.00  0.00           C  
ATOM   4398  SG  CYS A 571      13.829  -4.407 -12.804  0.00  0.00           S  
ATOM   4399  N   PRO A 572       9.475  -3.300 -13.195  0.00  0.00           N  
ATOM   4400  CA  PRO A 572       8.185  -3.921 -13.684  0.00  0.00           C  
ATOM   4401  C   PRO A 572       8.369  -4.812 -15.019  0.00  0.00           C  
ATOM   4402  O   PRO A 572       8.418  -4.270 -16.107  0.00  0.00           O  
ATOM   4403  CD  PRO A 572       9.320  -1.819 -13.174  0.00  0.00           C  
ATOM   4404  CB  PRO A 572       7.246  -2.749 -13.944  0.00  0.00           C  
ATOM   4405  CG  PRO A 572       8.208  -1.620 -14.262  0.00  0.00           C  
ATOM   4406  N   ALA A 573       8.270  -6.114 -14.776  0.00  0.00           N  
ATOM   4407  CA  ALA A 573       8.390  -7.124 -15.812  0.00  0.00           C  
ATOM   4408  C   ALA A 573       7.063  -7.136 -16.716  0.00  0.00           C  
ATOM   4409  O   ALA A 573       5.949  -6.889 -16.258  0.00  0.00           O  
ATOM   4410  CB  ALA A 573       8.462  -8.441 -15.049  0.00  0.00           C  
ATOM   4411  N   GLY A 574       7.253  -7.536 -17.957  0.00  0.00           N  
ATOM   4412  CA  GLY A 574       6.310  -7.442 -19.110  0.00  0.00           C  
ATOM   4413  C   GLY A 574       5.256  -8.486 -19.114  0.00  0.00           C  
ATOM   4414  O   GLY A 574       5.065  -9.108 -20.178  0.00  0.00           O  
ATOM   4415  N   VAL A 575       4.643  -8.852 -17.982  0.00  0.00           N  
ATOM   4416  CA  VAL A 575       3.657  -9.872 -17.564  0.00  0.00           C  
ATOM   4417  C   VAL A 575       2.867  -9.416 -16.338  0.00  0.00           C  
ATOM   4418  O   VAL A 575       1.954 -10.080 -15.952  0.00  0.00           O  
ATOM   4419  CB  VAL A 575       4.211 -11.185 -17.089  0.00  0.00           C  
ATOM   4420  CG1 VAL A 575       4.862 -11.913 -18.246  0.00  0.00           C  
ATOM   4421  CG2 VAL A 575       5.284 -11.061 -15.964  0.00  0.00           C  
ATOM   4422  N   MET A 576       3.254  -8.329 -15.665  0.00  0.00           N  
ATOM   4423  CA  MET A 576       2.918  -7.905 -14.302  0.00  0.00           C  
ATOM   4424  C   MET A 576       1.615  -7.284 -14.141  0.00  0.00           C  
ATOM   4425  O   MET A 576       0.900  -7.399 -13.118  0.00  0.00           O  
ATOM   4426  CB  MET A 576       4.071  -7.119 -13.740  0.00  0.00           C  
ATOM   4427  CG  MET A 576       4.218  -5.615 -14.011  0.00  0.00           C  
ATOM   4428  SD  MET A 576       3.251  -4.455 -12.976  0.00  0.00           S  
ATOM   4429  CE  MET A 576       4.099  -4.582 -11.357  0.00  0.00           C  
ATOM   4430  N   GLY A 577       1.234  -6.567 -15.214  0.00  0.00           N  
ATOM   4431  CA  GLY A 577      -0.233  -6.271 -15.452  0.00  0.00           C  
ATOM   4432  C   GLY A 577      -0.780  -5.186 -14.596  0.00  0.00           C  
ATOM   4433  O   GLY A 577      -1.978  -4.996 -14.641  0.00  0.00           O  
ATOM   4434  N   GLU A 578      -0.028  -4.503 -13.767  0.00  0.00           N  
ATOM   4435  CA  GLU A 578      -0.491  -3.272 -13.004  0.00  0.00           C  
ATOM   4436  C   GLU A 578       0.429  -2.055 -13.221  0.00  0.00           C  
ATOM   4437  O   GLU A 578       0.493  -1.142 -12.373  0.00  0.00           O  
ATOM   4438  CB  GLU A 578      -0.640  -3.607 -11.566  0.00  0.00           C  
ATOM   4439  CG  GLU A 578       0.647  -4.000 -10.879  0.00  0.00           C  
ATOM   4440  CD  GLU A 578       0.325  -4.215  -9.397  0.00  0.00           C  
ATOM   4441  OE1 GLU A 578      -0.094  -5.340  -9.001  0.00  0.00           O  
ATOM   4442  OE2 GLU A 578       0.522  -3.254  -8.640  0.00  0.00           O  
ATOM   4443  N   ASN A 579       1.215  -2.006 -14.304  0.00  0.00           N  
ATOM   4444  CA  ASN A 579       1.963  -0.816 -14.702  0.00  0.00           C  
ATOM   4445  C   ASN A 579       0.901   0.284 -15.110  0.00  0.00           C  
ATOM   4446  O   ASN A 579      -0.060   0.019 -15.816  0.00  0.00           O  
ATOM   4447  CB  ASN A 579       2.972  -1.277 -15.787  0.00  0.00           C  
ATOM   4448  CG  ASN A 579       4.045  -0.178 -16.041  0.00  0.00           C  
ATOM   4449  OD1 ASN A 579       4.001   0.930 -15.586  0.00  0.00           O  
ATOM   4450  ND2 ASN A 579       4.983  -0.437 -16.951  0.00  0.00           N  
ATOM   4451  N   ASN A 580       1.142   1.603 -14.744  0.00  0.00           N  
ATOM   4452  CA  ASN A 580       0.359   2.797 -15.104  0.00  0.00           C  
ATOM   4453  C   ASN A 580       1.346   3.961 -15.424  0.00  0.00           C  
ATOM   4454  O   ASN A 580       0.874   4.859 -16.129  0.00  0.00           O  
ATOM   4455  CB  ASN A 580      -0.631   3.116 -13.972  0.00  0.00           C  
ATOM   4456  CG  ASN A 580      -1.714   2.015 -13.737  0.00  0.00           C  
ATOM   4457  OD1 ASN A 580      -1.943   1.587 -12.630  0.00  0.00           O  
ATOM   4458  ND2 ASN A 580      -2.523   1.725 -14.740  0.00  0.00           N  
ATOM   4459  N   THR A 581       2.547   4.081 -14.778  0.00  0.00           N  
ATOM   4460  CA  THR A 581       3.398   5.295 -14.624  0.00  0.00           C  
ATOM   4461  C   THR A 581       4.906   4.861 -14.642  0.00  0.00           C  
ATOM   4462  O   THR A 581       5.730   5.713 -14.189  0.00  0.00           O  
ATOM   4463  CB  THR A 581       2.959   5.969 -13.300  0.00  0.00           C  
ATOM   4464  OG1 THR A 581       2.884   5.087 -12.236  0.00  0.00           O  
ATOM   4465  CG2 THR A 581       1.627   6.666 -13.494  0.00  0.00           C  
ATOM   4466  N   LEU A 582       5.270   3.592 -15.068  0.00  0.00           N  
ATOM   4467  CA  LEU A 582       6.683   3.157 -15.121  0.00  0.00           C  
ATOM   4468  C   LEU A 582       7.130   2.620 -16.476  0.00  0.00           C  
ATOM   4469  O   LEU A 582       6.345   1.920 -17.125  0.00  0.00           O  
ATOM   4470  CB  LEU A 582       6.859   2.106 -14.005  0.00  0.00           C  
ATOM   4471  CG  LEU A 582       6.622   2.551 -12.535  0.00  0.00           C  
ATOM   4472  CD1 LEU A 582       6.979   1.299 -11.719  0.00  0.00           C  
ATOM   4473  CD2 LEU A 582       7.437   3.718 -12.063  0.00  0.00           C  
ATOM   4474  N   VAL A 583       8.357   3.004 -16.903  0.00  0.00           N  
ATOM   4475  CA  VAL A 583       9.068   2.476 -18.106  0.00  0.00           C  
ATOM   4476  C   VAL A 583       9.243   0.964 -17.921  0.00  0.00           C  
ATOM   4477  O   VAL A 583       9.537   0.515 -16.819  0.00  0.00           O  
ATOM   4478  CB  VAL A 583      10.350   3.251 -18.498  0.00  0.00           C  
ATOM   4479  CG1 VAL A 583      10.063   4.722 -18.701  0.00  0.00           C  
ATOM   4480  CG2 VAL A 583      11.401   2.984 -17.468  0.00  0.00           C  
ATOM   4481  N   TRP A 584       9.007   0.194 -18.965  0.00  0.00           N  
ATOM   4482  CA  TRP A 584       9.250  -1.224 -19.053  0.00  0.00           C  
ATOM   4483  C   TRP A 584      10.696  -1.633 -18.639  0.00  0.00           C  
ATOM   4484  O   TRP A 584      11.691  -1.244 -19.298  0.00  0.00           O  
ATOM   4485  CB  TRP A 584       8.838  -1.824 -20.347  0.00  0.00           C  
ATOM   4486  CG  TRP A 584       7.346  -1.714 -20.591  0.00  0.00           C  
ATOM   4487  CD1 TRP A 584       6.893  -0.910 -21.564  0.00  0.00           C  
ATOM   4488  NE1 TRP A 584       5.509  -0.961 -21.537  0.00  0.00           N  
ATOM   4489  CE2 TRP A 584       5.041  -1.703 -20.453  0.00  0.00           C  
ATOM   4490  CD2 TRP A 584       6.248  -2.169 -19.844  0.00  0.00           C  
ATOM   4491  CE3 TRP A 584       6.116  -3.045 -18.731  0.00  0.00           C  
ATOM   4492  CZ3 TRP A 584       4.835  -3.370 -18.265  0.00  0.00           C  
ATOM   4493  CZ2 TRP A 584       3.792  -2.027 -19.944  0.00  0.00           C  
ATOM   4494  CH2 TRP A 584       3.667  -2.810 -18.767  0.00  0.00           C  
ATOM   4495  N   LYS A 585      10.794  -2.438 -17.568  0.00  0.00           N  
ATOM   4496  CA  LYS A 585      12.071  -2.911 -17.009  0.00  0.00           C  
ATOM   4497  C   LYS A 585      12.075  -4.440 -16.899  0.00  0.00           C  
ATOM   4498  O   LYS A 585      11.024  -5.054 -16.950  0.00  0.00           O  
ATOM   4499  CB  LYS A 585      12.457  -2.273 -15.666  0.00  0.00           C  
ATOM   4500  CG  LYS A 585      13.021  -0.931 -15.882  0.00  0.00           C  
ATOM   4501  CD  LYS A 585      13.708  -0.145 -14.795  0.00  0.00           C  
ATOM   4502  CE  LYS A 585      14.068   1.142 -15.548  0.00  0.00           C  
ATOM   4503  NZ  LYS A 585      14.745   2.209 -14.665  0.00  0.00           N  
ATOM   4504  N   TYR A 586      13.248  -5.095 -16.731  0.00  0.00           N  
ATOM   4505  CA  TYR A 586      13.457  -6.429 -16.320  0.00  0.00           C  
ATOM   4506  C   TYR A 586      14.671  -6.487 -15.399  0.00  0.00           C  
ATOM   4507  O   TYR A 586      15.513  -5.638 -15.523  0.00  0.00           O  
ATOM   4508  CB  TYR A 586      13.517  -7.329 -17.512  0.00  0.00           C  
ATOM   4509  CG  TYR A 586      14.827  -7.375 -18.264  0.00  0.00           C  
ATOM   4510  CD1 TYR A 586      15.573  -8.635 -18.305  0.00  0.00           C  
ATOM   4511  CE1 TYR A 586      16.857  -8.634 -18.875  0.00  0.00           C  
ATOM   4512  CZ  TYR A 586      17.349  -7.491 -19.597  0.00  0.00           C  
ATOM   4513  OH  TYR A 586      18.661  -7.477 -20.017  0.00  0.00           O  
ATOM   4514  CD2 TYR A 586      15.363  -6.296 -18.930  0.00  0.00           C  
ATOM   4515  CE2 TYR A 586      16.585  -6.334 -19.646  0.00  0.00           C  
ATOM   4516  N   ALA A 587      14.657  -7.441 -14.441  0.00  0.00           N  
ATOM   4517  CA  ALA A 587      15.816  -7.789 -13.614  0.00  0.00           C  
ATOM   4518  C   ALA A 587      16.535  -9.084 -13.983  0.00  0.00           C  
ATOM   4519  O   ALA A 587      15.876 -10.110 -14.252  0.00  0.00           O  
ATOM   4520  CB  ALA A 587      15.281  -7.745 -12.188  0.00  0.00           C  
ATOM   4521  N   ASP A 588      17.896  -9.156 -13.899  0.00  0.00           N  
ATOM   4522  CA  ASP A 588      18.814 -10.295 -14.049  0.00  0.00           C  
ATOM   4523  C   ASP A 588      19.562 -10.586 -12.734  0.00  0.00           C  
ATOM   4524  O   ASP A 588      19.677  -9.689 -11.915  0.00  0.00           O  
ATOM   4525  CB  ASP A 588      19.657 -10.279 -15.338  0.00  0.00           C  
ATOM   4526  CG  ASP A 588      19.875 -11.633 -15.990  0.00  0.00           C  
ATOM   4527  OD1 ASP A 588      20.456 -11.661 -17.099  0.00  0.00           O  
ATOM   4528  OD2 ASP A 588      19.463 -12.657 -15.409  0.00  0.00           O  
ATOM   4529  N   ALA A 589      19.954 -11.845 -12.505  0.00  0.00           N  
ATOM   4530  CA  ALA A 589      20.142 -12.303 -11.136  0.00  0.00           C  
ATOM   4531  C   ALA A 589      18.998 -11.978 -10.146  0.00  0.00           C  
ATOM   4532  O   ALA A 589      19.116 -12.101  -8.932  0.00  0.00           O  
ATOM   4533  CB  ALA A 589      21.561 -11.974 -10.679  0.00  0.00           C  
ATOM   4534  N   GLY A 590      17.783 -11.577 -10.650  0.00  0.00           N  
ATOM   4535  CA  GLY A 590      16.603 -11.239  -9.885  0.00  0.00           C  
ATOM   4536  C   GLY A 590      16.733  -9.906  -9.090  0.00  0.00           C  
ATOM   4537  O   GLY A 590      15.905  -9.655  -8.221  0.00  0.00           O  
ATOM   4538  N   HIS A 591      17.825  -9.120  -9.287  0.00  0.00           N  
ATOM   4539  CA  HIS A 591      18.149  -7.924  -8.508  0.00  0.00           C  
ATOM   4540  C   HIS A 591      18.881  -6.861  -9.360  0.00  0.00           C  
ATOM   4541  O   HIS A 591      18.679  -5.661  -8.989  0.00  0.00           O  
ATOM   4542  CB  HIS A 591      18.890  -8.258  -7.200  0.00  0.00           C  
ATOM   4543  ND1 HIS A 591      20.675  -9.996  -7.931  0.00  0.00           N  
ATOM   4544  CG  HIS A 591      20.271  -8.790  -7.423  0.00  0.00           C  
ATOM   4545  CE1 HIS A 591      21.999 -10.160  -7.733  0.00  0.00           C  
ATOM   4546  NE2 HIS A 591      22.493  -8.989  -7.285  0.00  0.00           N  
ATOM   4547  CD2 HIS A 591      21.415  -8.123  -6.946  0.00  0.00           C  
ATOM   4548  N   VAL A 592      19.579  -7.240 -10.445  0.00  0.00           N  
ATOM   4549  CA  VAL A 592      20.281  -6.337 -11.335  0.00  0.00           C  
ATOM   4550  C   VAL A 592      19.270  -5.925 -12.426  0.00  0.00           C  
ATOM   4551  O   VAL A 592      19.124  -6.615 -13.455  0.00  0.00           O  
ATOM   4552  CB  VAL A 592      21.484  -7.053 -11.915  0.00  0.00           C  
ATOM   4553  CG1 VAL A 592      22.291  -6.180 -12.780  0.00  0.00           C  
ATOM   4554  CG2 VAL A 592      22.386  -7.537 -10.692  0.00  0.00           C  
ATOM   4555  N   CYS A 593      18.547  -4.849 -12.194  0.00  0.00           N  
ATOM   4556  CA  CYS A 593      17.505  -4.316 -13.070  0.00  0.00           C  
ATOM   4557  C   CYS A 593      18.118  -3.524 -14.287  0.00  0.00           C  
ATOM   4558  O   CYS A 593      19.260  -3.016 -14.194  0.00  0.00           O  
ATOM   4559  SG  CYS A 593      15.092  -2.848 -12.772  0.00  0.00           S  
ATOM   4560  CB  CYS A 593      16.647  -3.430 -12.130  0.00  0.00           C  
ATOM   4561  N   HIS A 594      17.203  -3.405 -15.263  0.00  0.00           N  
ATOM   4562  CA  HIS A 594      17.560  -2.893 -16.567  0.00  0.00           C  
ATOM   4563  C   HIS A 594      16.355  -2.428 -17.439  0.00  0.00           C  
ATOM   4564  O   HIS A 594      15.249  -3.049 -17.295  0.00  0.00           O  
ATOM   4565  CB  HIS A 594      18.270  -3.959 -17.412  0.00  0.00           C  
ATOM   4566  ND1 HIS A 594      20.631  -3.344 -17.886  0.00  0.00           N  
ATOM   4567  CG  HIS A 594      19.761  -4.130 -17.187  0.00  0.00           C  
ATOM   4568  CE1 HIS A 594      21.842  -3.584 -17.378  0.00  0.00           C  
ATOM   4569  NE2 HIS A 594      21.787  -4.605 -16.522  0.00  0.00           N  
ATOM   4570  CD2 HIS A 594      20.437  -4.920 -16.347  0.00  0.00           C  
ATOM   4571  N   LEU A 595      16.616  -1.473 -18.360  0.00  0.00           N  
ATOM   4572  CA  LEU A 595      15.720  -1.070 -19.411  0.00  0.00           C  
ATOM   4573  C   LEU A 595      15.383  -2.132 -20.540  0.00  0.00           C  
ATOM   4574  O   LEU A 595      16.313  -2.783 -20.972  0.00  0.00           O  
ATOM   4575  CB  LEU A 595      16.237   0.260 -19.950  0.00  0.00           C  
ATOM   4576  CG  LEU A 595      15.218   1.112 -20.740  0.00  0.00           C  
ATOM   4577  CD1 LEU A 595      14.163   1.823 -19.855  0.00  0.00           C  
ATOM   4578  CD2 LEU A 595      15.979   2.152 -21.549  0.00  0.00           C  
ATOM   4579  N   CYS A 596      14.129  -2.243 -20.930  0.00  0.00           N  
ATOM   4580  CA  CYS A 596      13.821  -3.179 -22.001  0.00  0.00           C  
ATOM   4581  C   CYS A 596      14.095  -2.419 -23.365  0.00  0.00           C  
ATOM   4582  O   CYS A 596      14.254  -1.186 -23.452  0.00  0.00           O  
ATOM   4583  CB  CYS A 596      12.326  -3.601 -21.903  0.00  0.00           C  
ATOM   4584  SG  CYS A 596      11.886  -4.571 -20.401  0.00  0.00           S  
ATOM   4585  N   HIS A 597      14.030  -3.123 -24.466  0.00  0.00           N  
ATOM   4586  CA  HIS A 597      14.038  -2.682 -25.883  0.00  0.00           C  
ATOM   4587  C   HIS A 597      12.905  -1.677 -26.147  0.00  0.00           C  
ATOM   4588  O   HIS A 597      11.765  -2.003 -25.784  0.00  0.00           O  
ATOM   4589  CB  HIS A 597      13.883  -3.968 -26.701  0.00  0.00           C  
ATOM   4590  ND1 HIS A 597      15.186  -3.702 -28.920  0.00  0.00           N  
ATOM   4591  CG  HIS A 597      13.997  -3.721 -28.162  0.00  0.00           C  
ATOM   4592  CE1 HIS A 597      14.880  -3.556 -30.217  0.00  0.00           C  
ATOM   4593  NE2 HIS A 597      13.559  -3.328 -30.415  0.00  0.00           N  
ATOM   4594  CD2 HIS A 597      13.026  -3.523 -29.102  0.00  0.00           C  
ATOM   4595  N   PRO A 598      13.096  -0.540 -26.770  0.00  0.00           N  
ATOM   4596  CA  PRO A 598      12.035   0.487 -27.018  0.00  0.00           C  
ATOM   4597  C   PRO A 598      10.753  -0.087 -27.617  0.00  0.00           C  
ATOM   4598  O   PRO A 598       9.686   0.053 -27.028  0.00  0.00           O  
ATOM   4599  CD  PRO A 598      14.349  -0.192 -27.474  0.00  0.00           C  
ATOM   4600  CB  PRO A 598      12.761   1.567 -27.828  0.00  0.00           C  
ATOM   4601  CG  PRO A 598      13.977   0.932 -28.522  0.00  0.00           C  
ATOM   4602  N   ASN A 599      10.890  -0.862 -28.698  0.00  0.00           N  
ATOM   4603  CA  ASN A 599       9.696  -1.348 -29.366  0.00  0.00           C  
ATOM   4604  C   ASN A 599       8.828  -2.309 -28.498  0.00  0.00           C  
ATOM   4605  O   ASN A 599       7.708  -2.683 -28.965  0.00  0.00           O  
ATOM   4606  CB  ASN A 599      10.094  -1.914 -30.752  0.00  0.00           C  
ATOM   4607  CG  ASN A 599      10.857  -0.855 -31.614  0.00  0.00           C  
ATOM   4608  OD1 ASN A 599      11.923  -0.449 -31.206  0.00  0.00           O  
ATOM   4609  ND2 ASN A 599      10.332  -0.316 -32.625  0.00  0.00           N  
ATOM   4610  N   CYS A 600       9.303  -2.777 -27.372  0.00  0.00           N  
ATOM   4611  CA  CYS A 600       8.488  -3.749 -26.573  0.00  0.00           C  
ATOM   4612  C   CYS A 600       7.428  -3.051 -25.714  0.00  0.00           C  
ATOM   4613  O   CYS A 600       7.559  -2.960 -24.494  0.00  0.00           O  
ATOM   4614  CB  CYS A 600       9.446  -4.612 -25.786  0.00  0.00           C  
ATOM   4615  SG  CYS A 600      10.425  -5.632 -26.823  0.00  0.00           S  
ATOM   4616  N   THR A 601       6.285  -2.608 -26.363  0.00  0.00           N  
ATOM   4617  CA  THR A 601       5.166  -1.855 -25.791  0.00  0.00           C  
ATOM   4618  C   THR A 601       4.306  -2.444 -24.634  0.00  0.00           C  
ATOM   4619  O   THR A 601       3.533  -1.741 -24.039  0.00  0.00           O  
ATOM   4620  CB  THR A 601       4.265  -1.121 -26.799  0.00  0.00           C  
ATOM   4621  OG1 THR A 601       3.684  -2.060 -27.675  0.00  0.00           O  
ATOM   4622  CG2 THR A 601       5.049  -0.208 -27.669  0.00  0.00           C  
ATOM   4623  N   TYR A 602       4.423  -3.694 -24.308  0.00  0.00           N  
ATOM   4624  CA  TYR A 602       3.938  -4.419 -23.086  0.00  0.00           C  
ATOM   4625  C   TYR A 602       5.093  -4.961 -22.221  0.00  0.00           C  
ATOM   4626  O   TYR A 602       4.877  -5.893 -21.457  0.00  0.00           O  
ATOM   4627  CB  TYR A 602       2.962  -5.501 -23.508  0.00  0.00           C  
ATOM   4628  CG  TYR A 602       1.854  -5.019 -24.517  0.00  0.00           C  
ATOM   4629  CD1 TYR A 602       1.653  -5.676 -25.713  0.00  0.00           C  
ATOM   4630  CE1 TYR A 602       0.655  -5.380 -26.632  0.00  0.00           C  
ATOM   4631  CZ  TYR A 602      -0.301  -4.298 -26.370  0.00  0.00           C  
ATOM   4632  OH  TYR A 602      -1.274  -3.913 -27.242  0.00  0.00           O  
ATOM   4633  CD2 TYR A 602       0.974  -3.996 -24.183  0.00  0.00           C  
ATOM   4634  CE2 TYR A 602      -0.102  -3.688 -25.093  0.00  0.00           C  
ATOM   4635  N   GLY A 603       6.296  -4.436 -22.390  0.00  0.00           N  
ATOM   4636  CA  GLY A 603       7.445  -4.791 -21.640  0.00  0.00           C  
ATOM   4637  C   GLY A 603       8.300  -5.979 -21.992  0.00  0.00           C  
ATOM   4638  O   GLY A 603       8.208  -6.420 -23.104  0.00  0.00           O  
ATOM   4639  N   CYS A 604       9.222  -6.448 -21.094  0.00  0.00           N  
ATOM   4640  CA  CYS A 604      10.112  -7.561 -21.309  0.00  0.00           C  
ATOM   4641  C   CYS A 604      10.466  -8.348 -20.032  0.00  0.00           C  
ATOM   4642  O   CYS A 604      10.244  -7.946 -18.896  0.00  0.00           O  
ATOM   4643  SG  CYS A 604      12.611  -6.327 -20.977  0.00  0.00           S  
ATOM   4644  CB  CYS A 604      11.358  -7.032 -22.034  0.00  0.00           C  
ATOM   4645  N   THR A 605      10.957  -9.542 -20.248  0.00  0.00           N  
ATOM   4646  CA  THR A 605      11.656 -10.413 -19.263  0.00  0.00           C  
ATOM   4647  C   THR A 605      13.046 -10.839 -19.729  0.00  0.00           C  
ATOM   4648  O   THR A 605      13.589 -11.810 -19.259  0.00  0.00           O  
ATOM   4649  CB  THR A 605      10.757 -11.593 -18.949  0.00  0.00           C  
ATOM   4650  OG1 THR A 605      10.231 -12.222 -20.099  0.00  0.00           O  
ATOM   4651  CG2 THR A 605       9.474 -11.216 -18.252  0.00  0.00           C  
ATOM   4652  N   GLY A 606      13.644 -10.046 -20.647  0.00  0.00           N  
ATOM   4653  CA  GLY A 606      14.950 -10.270 -21.348  0.00  0.00           C  
ATOM   4654  C   GLY A 606      15.369  -9.025 -22.139  0.00  0.00           C  
ATOM   4655  O   GLY A 606      14.546  -8.138 -22.386  0.00  0.00           O  
ATOM   4656  N   PRO A 607      16.594  -8.938 -22.560  0.00  0.00           N  
ATOM   4657  CA  PRO A 607      17.106  -7.994 -23.523  0.00  0.00           C  
ATOM   4658  C   PRO A 607      16.550  -8.256 -24.923  0.00  0.00           C  
ATOM   4659  O   PRO A 607      16.181  -9.423 -25.259  0.00  0.00           O  
ATOM   4660  CD  PRO A 607      17.593  -9.997 -22.230  0.00  0.00           C  
ATOM   4661  CB  PRO A 607      18.613  -8.084 -23.487  0.00  0.00           C  
ATOM   4662  CG  PRO A 607      18.803  -9.535 -23.062  0.00  0.00           C  
ATOM   4663  N   GLY A 608      16.629  -7.268 -25.787  0.00  0.00           N  
ATOM   4664  CA  GLY A 608      16.168  -7.444 -27.188  0.00  0.00           C  
ATOM   4665  C   GLY A 608      14.623  -7.443 -27.291  0.00  0.00           C  
ATOM   4666  O   GLY A 608      13.893  -7.485 -26.282  0.00  0.00           O  
ATOM   4667  N   LEU A 609      14.164  -7.584 -28.532  0.00  0.00           N  
ATOM   4668  CA  LEU A 609      12.760  -7.695 -28.914  0.00  0.00           C  
ATOM   4669  C   LEU A 609      12.306  -9.240 -28.639  0.00  0.00           C  
ATOM   4670  O   LEU A 609      11.127  -9.509 -28.429  0.00  0.00           O  
ATOM   4671  CB  LEU A 609      12.637  -7.262 -30.337  0.00  0.00           C  
ATOM   4672  CG  LEU A 609      11.171  -7.138 -30.903  0.00  0.00           C  
ATOM   4673  CD1 LEU A 609      10.140  -6.492 -29.932  0.00  0.00           C  
ATOM   4674  CD2 LEU A 609      11.180  -6.266 -32.130  0.00  0.00           C  
ATOM   4675  N   GLU A 610      13.241 -10.187 -28.532  0.00  0.00           N  
ATOM   4676  CA  GLU A 610      12.970 -11.626 -28.182  0.00  0.00           C  
ATOM   4677  C   GLU A 610      12.706 -11.698 -26.687  0.00  0.00           C  
ATOM   4678  O   GLU A 610      12.116 -12.678 -26.275  0.00  0.00           O  
ATOM   4679  CB  GLU A 610      14.098 -12.610 -28.642  0.00  0.00           C  
ATOM   4680  CG  GLU A 610      15.388 -12.471 -27.712  0.00  0.00           C  
ATOM   4681  CD  GLU A 610      16.583 -13.414 -28.126  0.00  0.00           C  
ATOM   4682  OE1 GLU A 610      17.604 -13.009 -28.685  0.00  0.00           O  
ATOM   4683  OE2 GLU A 610      16.419 -14.574 -27.768  0.00  0.00           O  
ATOM   4684  N   GLY A 611      13.100 -10.752 -25.890  0.00  0.00           N  
ATOM   4685  CA  GLY A 611      12.884 -10.741 -24.433  0.00  0.00           C  
ATOM   4686  C   GLY A 611      11.427 -10.502 -24.092  0.00  0.00           C  
ATOM   4687  O   GLY A 611      11.074 -10.610 -22.957  0.00  0.00           O  
ATOM   4688  N   CYS A 612      10.582 -10.236 -25.112  0.00  0.00           N  
ATOM   4689  CA  CYS A 612       9.343  -9.473 -24.814  0.00  0.00           C  
ATOM   4690  C   CYS A 612       8.229 -10.469 -25.100  0.00  0.00           C  
ATOM   4691  O   CYS A 612       7.985 -10.711 -26.259  0.00  0.00           O  
ATOM   4692  SG  CYS A 612      10.662  -7.123 -25.451  0.00  0.00           S  
ATOM   4693  CB  CYS A 612       9.255  -8.249 -25.743  0.00  0.00           C  
ATOM   4694  CA  PRO A 613       6.586 -12.082 -24.201  0.00  0.00           C  
ATOM   4695  C   PRO A 613       5.386 -11.852 -25.052  0.00  0.00           C  
ATOM   4696  O   PRO A 613       4.754 -12.893 -25.347  0.00  0.00           O  
ATOM   4697  N   PRO A 613       7.460 -10.921 -24.070  0.00  0.00           N  
ATOM   4698  CD  PRO A 613       7.679 -10.793 -22.612  0.00  0.00           C  
ATOM   4699  CB  PRO A 613       6.027 -12.421 -22.809  0.00  0.00           C  
ATOM   4700  CG  PRO A 613       7.136 -12.024 -21.822  0.00  0.00           C  
ATOM   4701  CA  THR A 614       3.899 -10.272 -26.228  0.00  0.00           C  
ATOM   4702  C   THR A 614       4.218  -9.391 -27.473  0.00  0.00           C  
ATOM   4703  O   THR A 614       3.451  -9.337 -28.454  0.00  0.00           O  
ATOM   4704  N   THR A 614       4.986 -10.585 -25.289  0.00  0.00           N  
ATOM   4705  CB  THR A 614       2.700  -9.630 -25.484  0.00  0.00           C  
ATOM   4706  OG1 THR A 614       2.454 -10.249 -24.231  0.00  0.00           O  
ATOM   4707  CG2 THR A 614       1.264  -9.771 -26.131  0.00  0.00           C  
ATOM   4708  C   ASN A 615       6.631  -8.607 -29.603  0.00  0.00           C  
ATOM   4709  O   ASN A 615       7.217  -9.624 -29.153  0.00  0.00           O  
ATOM   4710  CA  ASN A 615       5.781  -7.822 -28.630  0.00  0.00           C  
ATOM   4711  N   ASN A 615       5.255  -8.637 -27.500  0.00  0.00           N  
ATOM   4712  CB  ASN A 615       6.430  -6.565 -28.152  0.00  0.00           C  
ATOM   4713  CG  ASN A 615       5.560  -5.702 -27.196  0.00  0.00           C  
ATOM   4714  OD1 ASN A 615       5.804  -5.684 -26.016  0.00  0.00           O  
ATOM   4715  ND2 ASN A 615       4.512  -5.096 -27.534  0.00  0.00           N  
ATOM   4716  N   GLY A 616       6.769  -8.236 -30.925  0.00  0.00           N  
ATOM   4717  CA  GLY A 616       7.586  -8.960 -31.987  0.00  0.00           C  
ATOM   4718  C   GLY A 616       7.406  -8.268 -33.312  0.00  0.00           C  
ATOM   4719  O   GLY A 616       6.490  -7.445 -33.510  0.00  0.00           O  
ATOM   4720  N   PRO A 617       8.283  -8.487 -34.304  0.00  0.00           N  
ATOM   4721  CA  PRO A 617       8.233  -7.637 -35.503  0.00  0.00           C  
ATOM   4722  C   PRO A 617       6.972  -7.946 -36.292  0.00  0.00           C  
ATOM   4723  O   PRO A 617       6.725  -9.063 -36.658  0.00  0.00           O  
ATOM   4724  CB  PRO A 617       9.581  -7.868 -36.235  0.00  0.00           C  
ATOM   4725  CG  PRO A 617      10.029  -9.284 -35.773  0.00  0.00           C  
ATOM   4726  CD  PRO A 617       9.471  -9.247 -34.274  0.00  0.00           C  
ATOM   4727  N   LYS A 618       6.122  -6.922 -36.515  0.00  0.00           N  
ATOM   4728  CA  LYS A 618       4.894  -7.077 -37.341  0.00  0.00           C  
ATOM   4729  C   LYS A 618       5.279  -7.002 -38.817  0.00  0.00           C  
ATOM   4730  O   LYS A 618       5.810  -5.992 -39.302  0.00  0.00           O  
ATOM   4731  CB  LYS A 618       3.952  -5.925 -36.903  0.00  0.00           C  
ATOM   4732  CG  LYS A 618       2.618  -5.985 -37.687  0.00  0.00           C  
ATOM   4733  CD  LYS A 618       1.851  -7.308 -37.514  0.00  0.00           C  
ATOM   4734  CE  LYS A 618       0.639  -7.310 -38.422  0.00  0.00           C  
ATOM   4735  NZ  LYS A 618       0.108  -8.638 -38.482  0.00  0.00           N  
ATOM   4736  N   ILE A 619       5.138  -8.138 -39.497  0.00  0.00           N  
ATOM   4737  CA  ILE A 619       5.617  -8.313 -40.899  0.00  0.00           C  
ATOM   4738  C   ILE A 619       4.635  -7.795 -41.960  0.00  0.00           C  
ATOM   4739  O   ILE A 619       3.499  -7.457 -41.584  0.00  0.00           O  
ATOM   4740  CB  ILE A 619       5.858  -9.818 -41.155  0.00  0.00           C  
ATOM   4741  CG1 ILE A 619       6.853 -10.469 -40.168  0.00  0.00           C  
ATOM   4742  CG2 ILE A 619       4.527 -10.675 -41.099  0.00  0.00           C  
ATOM   4743  CD1 ILE A 619       8.142  -9.704 -40.014  0.00  0.00           C  
ATOM   4744  N   PRO A 620       5.030  -7.816 -43.293  0.00  0.00           N  
ATOM   4745  CA  PRO A 620       4.174  -7.391 -44.324  0.00  0.00           C  
ATOM   4746  C   PRO A 620       2.913  -8.170 -44.520  0.00  0.00           C  
ATOM   4747  O   PRO A 620       2.998  -9.445 -44.523  0.00  0.00           O  
ATOM   4748  CB  PRO A 620       4.932  -7.282 -45.652  0.00  0.00           C  
ATOM   4749  CG  PRO A 620       6.389  -7.097 -45.195  0.00  0.00           C  
ATOM   4750  CD  PRO A 620       6.377  -7.828 -43.825  0.00  0.00           C  
ATOM   4751  N   SER A 621       1.809  -7.473 -44.851  0.00  0.00           N  
ATOM   4752  CA  SER A 621       0.606  -8.143 -45.292  0.00  0.00           C  
ATOM   4753  C   SER A 621       0.844  -8.651 -46.710  0.00  0.00           C  
ATOM   4754  O   SER A 621       0.986  -7.787 -47.514  0.00  0.00           O  
ATOM   4755  CB  SER A 621      -0.624  -7.258 -45.266  0.00  0.00           C  
ATOM   4756  OG  SER A 621      -1.819  -7.967 -45.592  0.00  0.00           O  
ATOM   4757  N   ILE A 622       0.657  -9.989 -46.900  0.00  0.00           N  
ATOM   4758  CA  ILE A 622       0.356 -10.535 -48.267  0.00  0.00           C  
ATOM   4759  C   ILE A 622      -1.024 -10.015 -48.786  0.00  0.00           C  
ATOM   4760  O   ILE A 622      -1.128  -9.547 -49.949  0.00  0.00           O  
ATOM   4761  CB  ILE A 622       0.491 -12.102 -48.285  0.00  0.00           C  
ATOM   4762  CG1 ILE A 622       1.975 -12.416 -47.981  0.00  0.00           C  
ATOM   4763  CG2 ILE A 622       0.016 -12.740 -49.626  0.00  0.00           C  
ATOM   4764  CD1 ILE A 622       2.385 -13.950 -47.795  0.00  0.00           C  
ATOM   4765  N   ALA A 623      -1.982  -9.962 -47.880  0.00  0.00           N  
ATOM   4766  CA  ALA A 623      -3.341  -9.625 -48.352  0.00  0.00           C  
ATOM   4767  C   ALA A 623      -3.660  -8.156 -48.844  0.00  0.00           C  
ATOM   4768  O   ALA A 623      -4.437  -7.894 -49.737  0.00  0.00           O  
ATOM   4769  CB  ALA A 623      -4.316 -10.209 -47.383  0.00  0.00           C  
ATOM   4770  N   THR A 624      -2.976  -7.211 -48.193  0.00  0.00           N  
ATOM   4771  CA  THR A 624      -3.037  -5.800 -48.660  0.00  0.00           C  
ATOM   4772  C   THR A 624      -2.398  -5.749 -50.105  0.00  0.00           C  
ATOM   4773  O   THR A 624      -3.001  -5.121 -50.987  0.00  0.00           O  
ATOM   4774  CB  THR A 624      -2.265  -4.862 -47.802  0.00  0.00           C  
ATOM   4775  CG2 THR A 624      -2.255  -3.388 -48.022  0.00  0.00           C  
ATOM   4776  OG1 THR A 624      -2.625  -4.881 -46.448  0.00  0.00           O  
ATOM   4777  N   GLY A 625      -1.265  -6.380 -50.295  0.00  0.00           N  
ATOM   4778  CA  GLY A 625      -0.661  -6.623 -51.657  0.00  0.00           C  
ATOM   4779  C   GLY A 625      -1.549  -7.399 -52.708  0.00  0.00           C  
ATOM   4780  O   GLY A 625      -1.667  -7.093 -53.885  0.00  0.00           O  
ATOM   4781  N   MET A 626      -2.295  -8.351 -52.170  0.00  0.00           N  
ATOM   4782  CA  MET A 626      -3.219  -9.227 -52.858  0.00  0.00           C  
ATOM   4783  C   MET A 626      -4.402  -8.434 -53.408  0.00  0.00           C  
ATOM   4784  O   MET A 626      -4.808  -8.727 -54.535  0.00  0.00           O  
ATOM   4785  CB  MET A 626      -3.542 -10.554 -52.196  0.00  0.00           C  
ATOM   4786  CG  MET A 626      -2.414 -11.608 -52.059  0.00  0.00           C  
ATOM   4787  SD  MET A 626      -1.425 -11.870 -53.518  0.00  0.00           S  
ATOM   4788  CE  MET A 626      -2.534 -11.912 -55.005  0.00  0.00           C  
ATOM   4789  N   VAL A 627      -4.878  -7.409 -52.672  0.00  0.00           N  
ATOM   4790  CA  VAL A 627      -5.962  -6.529 -53.089  0.00  0.00           C  
ATOM   4791  C   VAL A 627      -5.330  -5.569 -54.119  0.00  0.00           C  
ATOM   4792  O   VAL A 627      -5.909  -5.423 -55.245  0.00  0.00           O  
ATOM   4793  CB  VAL A 627      -6.651  -5.914 -51.866  0.00  0.00           C  
ATOM   4794  CG1 VAL A 627      -7.697  -4.892 -52.140  0.00  0.00           C  
ATOM   4795  CG2 VAL A 627      -7.336  -6.998 -51.035  0.00  0.00           C  
ATOM   4796  N   GLY A 628      -4.085  -5.019 -53.835  0.00  0.00           N  
ATOM   4797  CA  GLY A 628      -3.370  -4.187 -54.777  0.00  0.00           C  
ATOM   4798  C   GLY A 628      -3.175  -4.704 -56.230  0.00  0.00           C  
ATOM   4799  O   GLY A 628      -2.940  -3.848 -57.100  0.00  0.00           O  
ATOM   4800  N   ALA A 629      -3.218  -6.054 -56.421  0.00  0.00           N  
ATOM   4801  CA  ALA A 629      -3.228  -6.520 -57.876  0.00  0.00           C  
ATOM   4802  C   ALA A 629      -4.426  -6.101 -58.679  0.00  0.00           C  
ATOM   4803  O   ALA A 629      -4.157  -5.545 -59.748  0.00  0.00           O  
ATOM   4804  CB  ALA A 629      -3.024  -8.013 -57.999  0.00  0.00           C  
ATOM   4805  N   LEU A 630      -5.657  -6.240 -58.148  0.00  0.00           N  
ATOM   4806  CA  LEU A 630      -6.843  -5.621 -58.718  0.00  0.00           C  
ATOM   4807  C   LEU A 630      -6.730  -4.086 -58.908  0.00  0.00           C  
ATOM   4808  O   LEU A 630      -7.625  -3.584 -59.573  0.00  0.00           O  
ATOM   4809  CB  LEU A 630      -8.173  -6.114 -58.100  0.00  0.00           C  
ATOM   4810  CG  LEU A 630      -8.354  -7.627 -58.111  0.00  0.00           C  
ATOM   4811  CD2 LEU A 630      -8.193  -8.354 -59.480  0.00  0.00           C  
ATOM   4812  CD1 LEU A 630      -9.737  -7.869 -57.530  0.00  0.00           C  
ATOM   4813  N   LEU A 631      -5.682  -3.386 -58.518  0.00  0.00           N  
ATOM   4814  CA  LEU A 631      -5.576  -1.923 -58.578  0.00  0.00           C  
ATOM   4815  C   LEU A 631      -4.414  -1.507 -59.371  0.00  0.00           C  
ATOM   4816  O   LEU A 631      -4.637  -0.447 -59.926  0.00  0.00           O  
ATOM   4817  CB  LEU A 631      -5.316  -1.425 -57.127  0.00  0.00           C  
ATOM   4818  CG  LEU A 631      -6.450  -1.664 -56.068  0.00  0.00           C  
ATOM   4819  CD1 LEU A 631      -6.063  -0.839 -54.819  0.00  0.00           C  
ATOM   4820  CD2 LEU A 631      -7.726  -0.967 -56.585  0.00  0.00           C  
ATOM   4821  N   LEU A 632      -3.371  -2.285 -59.491  0.00  0.00           N  
ATOM   4822  CA  LEU A 632      -2.433  -2.165 -60.622  0.00  0.00           C  
ATOM   4823  C   LEU A 632      -3.165  -2.381 -61.905  0.00  0.00           C  
ATOM   4824  O   LEU A 632      -2.987  -1.551 -62.844  0.00  0.00           O  
ATOM   4825  CB  LEU A 632      -1.228  -3.034 -60.360  0.00  0.00           C  
ATOM   4826  CG  LEU A 632      -0.043  -2.448 -61.200  0.00  0.00           C  
ATOM   4827  CD1 LEU A 632       0.603  -1.198 -60.703  0.00  0.00           C  
ATOM   4828  CD2 LEU A 632       1.089  -3.468 -61.365  0.00  0.00           C  
ATOM   4829  N   LEU A 633      -4.076  -3.416 -62.023  0.00  0.00           N  
ATOM   4830  CA  LEU A 633      -4.979  -3.624 -63.172  0.00  0.00           C  
ATOM   4831  C   LEU A 633      -5.695  -2.386 -63.665  0.00  0.00           C  
ATOM   4832  O   LEU A 633      -5.847  -2.253 -64.850  0.00  0.00           O  
ATOM   4833  CB  LEU A 633      -5.939  -4.780 -62.779  0.00  0.00           C  
ATOM   4834  CG  LEU A 633      -5.396  -6.180 -63.086  0.00  0.00           C  
ATOM   4835  CD2 LEU A 633      -5.450  -6.469 -64.596  0.00  0.00           C  
ATOM   4836  CD1 LEU A 633      -6.315  -7.189 -62.456  0.00  0.00           C  
ATOM   4837  N   LEU A 634      -6.049  -1.466 -62.722  0.00  0.00           N  
ATOM   4838  CA  LEU A 634      -6.719  -0.184 -63.114  0.00  0.00           C  
ATOM   4839  C   LEU A 634      -5.782   0.968 -63.529  0.00  0.00           C  
ATOM   4840  O   LEU A 634      -6.328   1.836 -64.215  0.00  0.00           O  
ATOM   4841  CB  LEU A 634      -7.646   0.226 -61.908  0.00  0.00           C  
ATOM   4842  CG  LEU A 634      -8.785  -0.774 -61.502  0.00  0.00           C  
ATOM   4843  CD2 LEU A 634      -9.852  -0.785 -62.582  0.00  0.00           C  
ATOM   4844  CD1 LEU A 634      -9.487  -0.405 -60.227  0.00  0.00           C  
ATOM   4845  N   VAL A 635      -4.452   0.878 -63.407  0.00  0.00           N  
ATOM   4846  CA  VAL A 635      -3.608   1.876 -64.061  0.00  0.00           C  
ATOM   4847  C   VAL A 635      -3.524   1.490 -65.581  0.00  0.00           C  
ATOM   4848  O   VAL A 635      -3.599   2.345 -66.425  0.00  0.00           O  
ATOM   4849  CB  VAL A 635      -2.227   1.899 -63.427  0.00  0.00           C  
ATOM   4850  CG1 VAL A 635      -1.387   2.875 -64.156  0.00  0.00           C  
ATOM   4851  CG2 VAL A 635      -2.200   2.194 -61.973  0.00  0.00           C  
ATOM   4852  N   VAL A 636      -3.409   0.142 -65.880  0.00  0.00           N  
ATOM   4853  CA  VAL A 636      -3.468  -0.437 -67.272  0.00  0.00           C  
ATOM   4854  C   VAL A 636      -4.815  -0.279 -67.939  0.00  0.00           C  
ATOM   4855  O   VAL A 636      -4.927   0.119 -69.109  0.00  0.00           O  
ATOM   4856  CB  VAL A 636      -3.173  -2.013 -67.277  0.00  0.00           C  
ATOM   4857  CG1 VAL A 636      -2.804  -2.469 -68.728  0.00  0.00           C  
ATOM   4858  CG2 VAL A 636      -2.073  -2.611 -66.375  0.00  0.00           C  
ATOM   4859  N   ALA A 637      -5.855  -0.475 -67.170  0.00  0.00           N  
ATOM   4860  CA  ALA A 637      -7.168   0.028 -67.588  0.00  0.00           C  
ATOM   4861  C   ALA A 637      -7.174   1.541 -67.990  0.00  0.00           C  
ATOM   4862  O   ALA A 637      -7.655   1.804 -69.096  0.00  0.00           O  
ATOM   4863  CB  ALA A 637      -8.218  -0.212 -66.578  0.00  0.00           C  
ATOM   4864  N   LEU A 638      -6.693   2.503 -67.141  0.00  0.00           N  
ATOM   4865  CA  LEU A 638      -6.583   3.928 -67.565  0.00  0.00           C  
ATOM   4866  C   LEU A 638      -5.831   4.106 -68.893  0.00  0.00           C  
ATOM   4867  O   LEU A 638      -6.350   4.847 -69.680  0.00  0.00           O  
ATOM   4868  CB  LEU A 638      -6.039   4.873 -66.455  0.00  0.00           C  
ATOM   4869  CG  LEU A 638      -6.979   5.004 -65.253  0.00  0.00           C  
ATOM   4870  CD2 LEU A 638      -8.314   5.721 -65.505  0.00  0.00           C  
ATOM   4871  CD1 LEU A 638      -6.219   5.798 -64.312  0.00  0.00           C  
ATOM   4872  N   GLY A 639      -4.822   3.239 -69.100  0.00  0.00           N  
ATOM   4873  CA  GLY A 639      -3.835   3.299 -70.197  0.00  0.00           C  
ATOM   4874  C   GLY A 639      -4.415   2.836 -71.557  0.00  0.00           C  
ATOM   4875  O   GLY A 639      -4.128   3.349 -72.606  0.00  0.00           O  
ATOM   4876  N   ILE A 640      -5.499   2.002 -71.417  0.00  0.00           N  
ATOM   4877  CA  ILE A 640      -6.371   1.590 -72.572  0.00  0.00           C  
ATOM   4878  C   ILE A 640      -7.603   2.587 -72.738  0.00  0.00           C  
ATOM   4879  O   ILE A 640      -8.003   2.909 -73.832  0.00  0.00           O  
ATOM   4880  CB  ILE A 640      -6.806   0.122 -72.369  0.00  0.00           C  
ATOM   4881  CG1 ILE A 640      -5.567  -0.840 -72.400  0.00  0.00           C  
ATOM   4882  CG2 ILE A 640      -7.792  -0.154 -73.455  0.00  0.00           C  
ATOM   4883  CD1 ILE A 640      -5.982  -2.244 -71.972  0.00  0.00           C  
ATOM   4884  N   GLY A 641      -8.171   3.189 -71.657  0.00  0.00           N  
ATOM   4885  CA  GLY A 641      -9.273   4.172 -71.708  0.00  0.00           C  
ATOM   4886  C   GLY A 641      -8.980   5.485 -72.263  0.00  0.00           C  
ATOM   4887  O   GLY A 641      -9.905   5.932 -72.983  0.00  0.00           O  
ATOM   4888  N   LEU A 642      -7.803   6.033 -72.098  0.00  0.00           N  
ATOM   4889  CA  LEU A 642      -7.449   7.314 -72.713  0.00  0.00           C  
ATOM   4890  C   LEU A 642      -7.344   7.206 -74.223  0.00  0.00           C  
ATOM   4891  O   LEU A 642      -7.540   8.224 -74.963  0.00  0.00           O  
ATOM   4892  CB  LEU A 642      -6.078   7.841 -72.174  0.00  0.00           C  
ATOM   4893  CG  LEU A 642      -6.130   8.203 -70.686  0.00  0.00           C  
ATOM   4894  CD2 LEU A 642      -6.409   9.718 -70.657  0.00  0.00           C  
ATOM   4895  CD1 LEU A 642      -4.839   7.959 -69.962  0.00  0.00           C  
ATOM   4896  N   PHE A 643      -7.245   5.973 -74.704  0.00  0.00           N  
ATOM   4897  CA  PHE A 643      -7.365   5.681 -76.107  0.00  0.00           C  
ATOM   4898  C   PHE A 643      -8.800   5.326 -76.538  0.00  0.00           C  
ATOM   4899  O   PHE A 643      -9.177   5.571 -77.657  0.00  0.00           O  
ATOM   4900  CB  PHE A 643      -6.381   4.565 -76.410  0.00  0.00           C  
ATOM   4901  CG  PHE A 643      -6.281   4.350 -77.873  0.00  0.00           C  
ATOM   4902  CD1 PHE A 643      -5.473   5.188 -78.675  0.00  0.00           C  
ATOM   4903  CD2 PHE A 643      -7.114   3.469 -78.561  0.00  0.00           C  
ATOM   4904  CE1 PHE A 643      -5.485   5.032 -80.074  0.00  0.00           C  
ATOM   4905  CE2 PHE A 643      -7.077   3.268 -79.944  0.00  0.00           C  
ATOM   4906  CZ  PHE A 643      -6.227   4.048 -80.774  0.00  0.00           C  
ATOM   4907  N   MET A 644      -9.621   4.890 -75.692  0.00  0.00           N  
ATOM   4908  CA  MET A 644     -11.110   4.614 -75.891  0.00  0.00           C  
ATOM   4909  C   MET A 644     -12.048   5.704 -75.446  0.00  0.00           C  
ATOM   4910  O   MET A 644     -13.224   5.454 -75.312  0.00  0.00           O  
ATOM   4911  CB  MET A 644     -11.546   3.257 -75.278  0.00  0.00           C  
ATOM   4912  CG  MET A 644     -10.832   2.020 -75.900  0.00  0.00           C  
ATOM   4913  SD  MET A 644     -10.861   1.832 -77.750  0.00  0.00           S  
ATOM   4914  CE  MET A 644     -10.419   0.096 -77.967  0.00  0.00           C  
ATOM   4915  N   ARG A 645     -11.534   6.915 -75.330  0.00  0.00           N  
ATOM   4916  CA  ARG A 645     -12.229   8.015 -74.628  0.00  0.00           C  
ATOM   4917  C   ARG A 645     -13.523   8.547 -75.211  0.00  0.00           C  
ATOM   4918  O   ARG A 645     -14.097   9.441 -74.588  0.00  0.00           O  
ATOM   4919  CB  ARG A 645     -11.146   9.101 -74.367  0.00  0.00           C  
ATOM   4920  CG  ARG A 645     -10.821   9.852 -75.651  0.00  0.00           C  
ATOM   4921  CD  ARG A 645      -9.787  10.975 -75.403  0.00  0.00           C  
ATOM   4922  NE  ARG A 645      -9.673  11.772 -76.663  0.00  0.00           N  
ATOM   4923  CZ  ARG A 645     -10.513  12.707 -77.117  0.00  0.00           C  
ATOM   4924  NH1 ARG A 645     -10.343  13.420 -78.181  0.00  0.00           N  
ATOM   4925  NH2 ARG A 645     -11.573  13.054 -76.445  0.00  0.00           N  
ATOM   4926  N   ARG A 646     -13.971   8.126 -76.420  0.00  0.00           N  
ATOM   4927  CA  ARG A 646     -15.255   8.485 -77.114  0.00  0.00           C  
ATOM   4928  C   ARG A 646     -16.140   7.269 -77.450  0.00  0.00           C  
ATOM   4929  O   ARG A 646     -17.227   7.486 -78.018  0.00  0.00           O  
ATOM   4930  CB  ARG A 646     -15.070   9.298 -78.457  0.00  0.00           C  
ATOM   4931  CG  ARG A 646     -13.932  10.410 -78.390  0.00  0.00           C  
ATOM   4932  CD  ARG A 646     -13.815  11.216 -79.694  0.00  0.00           C  
ATOM   4933  NE  ARG A 646     -14.992  12.072 -79.855  0.00  0.00           N  
ATOM   4934  CZ  ARG A 646     -15.631  12.323 -80.963  0.00  0.00           C  
ATOM   4935  NH1 ARG A 646     -15.209  12.182 -82.167  0.00  0.00           N  
ATOM   4936  NH2 ARG A 646     -16.801  12.946 -80.750  0.00  0.00           N  
ATOM   4937  N   ARG A 647     -15.786   6.060 -77.084  0.00  0.00           N
[truncated: 6,131,458 more chars]
